# Supplementary material for: Rapid Exploration of the Assembly Chemical Space of Molecular Graphs
Source: J Chem Inf Model. 2025 Dec 7;65(24):13203–14. doi: 10.1021/acs.jcim.5c01964 (PMC12728931; doi:10.1021/acs.jcim.5c01964)
Supplement: Supplementary file 2 [file ci5c01964_si_002.zip]

Archive with 86 entries (79 files):
- Data/
- __MACOSX/._Data
- Data/.DS_Store
- __MACOSX/Data/._.DS_Store
- Data/Benchmarking-Large-Molecules/
- __MACOSX/Data/._Benchmarking-Large-Molecules
- Data/AssemblySpaces/
- __MACOSX/Data/._AssemblySpaces
- Data/COCONUT-Benchmarking/
- __MACOSX/Data/._COCONUT-Benchmarking
- Data/Examples/
- __MACOSX/Data/._Examples
- Data/JAO calculations/
- __MACOSX/Data/._JAO calculations
- Data/Benchmarking-Large-Molecules/assembly-string-times-stuart.txt
- __MACOSX/Data/Benchmarking-Large-Molecules/._assembly-string-times-stuart.txt
- Data/Benchmarking-Large-Molecules/benchmarking.ipynb
- __MACOSX/Data/Benchmarking-Large-Molecules/._benchmarking.ipynb
- Data/Benchmarking-Large-Molecules/assembly-string-times-ian-int.txt
- __MACOSX/Data/Benchmarking-Large-Molecules/._assembly-string-times-ian-int.txt
- Data/AssemblySpaces/pathway_mathematica_aa.nb
- __MACOSX/Data/AssemblySpaces/._pathway_mathematica_aa.nb
- Data/AssemblySpaces/pathway_mathematica_iodotaxol.nb
- __MACOSX/Data/AssemblySpaces/._pathway_mathematica_iodotaxol.nb
- Data/COCONUT-Benchmarking/graphs.ipynb
- __MACOSX/Data/COCONUT-Benchmarking/._graphs.ipynb
- Data/COCONUT-Benchmarking/data_benchmarking.pkl
- __MACOSX/Data/COCONUT-Benchmarking/._data_benchmarking.pkl
- Data/Examples/benzoic-acid.nb
- __MACOSX/Data/Examples/._benzoic-acid.nb
- Data/Examples/pentanes.cdx
- __MACOSX/Data/Examples/._pentanes.cdx
- Data/JAO calculations/BrCC(F)(I)CCl.mol
- __MACOSX/Data/JAO calculations/._BrCC(F)(I)CCl.mol
- Data/JAO calculations/tanimoto_mol.py
- __MACOSX/Data/JAO calculations/._tanimoto_mol.py
- Data/JAO calculations/JAO generator.py
- __MACOSX/Data/JAO calculations/._JAO generator.py
- Data/JAO calculations/concatenator.py
- __MACOSX/Data/JAO calculations/._concatenator.py
- Data/JAO calculations/peptides/
- __MACOSX/Data/JAO calculations/._peptides
- Data/JAO calculations/FCC(Br)(Cl)CI.mol
- __MACOSX/Data/JAO calculations/._FCC(Br)(Cl)CI.mol
- Data/JAO calculations/peptides/HIK+HKI.mol
- __MACOSX/Data/JAO calculations/peptides/._HIK+HKI.mol
- Data/JAO calculations/peptides/HKI.mol
- __MACOSX/Data/JAO calculations/peptides/._HKI.mol
- Data/JAO calculations/peptides/PQR+PRQ.mol
- __MACOSX/Data/JAO calculations/peptides/._PQR+PRQ.mol
- Data/JAO calculations/peptides/LMN+LNM.mol
- __MACOSX/Data/JAO calculations/peptides/._LMN+LNM.mol
- Data/JAO calculations/peptides/STV+SVT.mol
- __MACOSX/Data/JAO calculations/peptides/._STV+SVT.mol
- Data/JAO calculations/peptides/SVT.mol
- __MACOSX/Data/JAO calculations/peptides/._SVT.mol
- Data/JAO calculations/peptides/PQR.mol
- __MACOSX/Data/JAO calculations/peptides/._PQR.mol
- Data/JAO calculations/peptides/WAY.mol
- __MACOSX/Data/JAO calculations/peptides/._WAY.mol
- Data/JAO calculations/peptides/EGF.mol
- __MACOSX/Data/JAO calculations/peptides/._EGF.mol
- Data/JAO calculations/peptides/LMN.mol
- __MACOSX/Data/JAO calculations/peptides/._LMN.mol
- Data/JAO calculations/peptides/EFG+EGF.mol
- __MACOSX/Data/JAO calculations/peptides/._EFG+EGF.mol
- Data/JAO calculations/peptides/EFG.mol
- __MACOSX/Data/JAO calculations/peptides/._EFG.mol
- Data/JAO calculations/peptides/WYA.mol
- __MACOSX/Data/JAO calculations/peptides/._WYA.mol
- Data/JAO calculations/peptides/STV.mol
- __MACOSX/Data/JAO calculations/peptides/._STV.mol
- Data/JAO calculations/peptides/PRQ.mol
- __MACOSX/Data/JAO calculations/peptides/._PRQ.mol
- Data/JAO calculations/peptides/ADC.mol
- __MACOSX/Data/JAO calculations/peptides/._ADC.mol
- Data/JAO calculations/peptides/ACD+ADC.mol
- __MACOSX/Data/JAO calculations/peptides/._ACD+ADC.mol
- Data/JAO calculations/peptides/LNM.mol
- __MACOSX/Data/JAO calculations/peptides/._LNM.mol
- Data/JAO calculations/peptides/HIK.mol
- __MACOSX/Data/JAO calculations/peptides/._HIK.mol
- Data/JAO calculations/peptides/WAY+WYA.mol
- __MACOSX/Data/JAO calculations/peptides/._WAY+WYA.mol
- Data/JAO calculations/peptides/ACD.mol
- __MACOSX/Data/JAO calculations/peptides/._ACD.mol
