# Supplementary material for: Rapid Exploration of the Assembly Chemical Space of Molecular Graphs
Source: J Chem Inf Model. 2025 Dec 7;65(24):13203–14. doi: 10.1021/acs.jcim.5c01964 (PMC12728931; doi:10.1021/acs.jcim.5c01964)
Supplement: Supplementary file 2 [file ci5c01964_si_002.zip › Data/Benchmarking-Large-Molecules/assembly-string-times-stuart.txt]

6.825542449951171875e-02
5.834579467773437500e-02
1.122040748596191406e-01
2.190058231353759766e-01
4.098825454711914062e-01
8.235938549041748047e-01
1.738216400146484375e+00
3.526476383209228516e+00
7.122094631195068359e+00
1.437459516525268555e+01
2.914609622955322266e+01
6.251204609870910645e+01
1.674710130691528320e+02
6.424990668296813965e+02
2.910258871793746948e+03
1.400736138296127319e+04
6.277394849133491516e+04
2.8e+05
1.066e+06
