# Supplementary material for: Rapid Exploration of the Assembly Chemical Space of Molecular Graphs
Source: J Chem Inf Model. 2025 Dec 7;65(24):13203–14. doi: 10.1021/acs.jcim.5c01964 (PMC12728931; doi:10.1021/acs.jcim.5c01964)
Supplement: Supplementary file 2 [file ci5c01964_si_002.zip › Data/Benchmarking-Large-Molecules/benchmarking.ipynb]

# %% [code]
import numpy as np
import matplotlib as mpl
import  matplotlib.pyplot as plt
from matplotlib.ticker import AutoMinorLocator,LogLocator,NullFormatter

# %% [code]
mas_times_stuart = np.loadtxt("assembly-string-times-stuart.txt")
mas_times_int = np.loadtxt("assembly-string-times-ian-int.txt")

# %% [code]
ax = plt.gca()
plt.ylabel("Time(seconds)")
plt.xlabel("Length of Configuration")

plt.yscale('log')
plt.plot(range(2,len(mas_times_stuart)+2),mas_times_stuart,label="Depth-First")
plt.plot(range(3,len(mas_times_int)+3),mas_times_int,label="Dynamic-Programming")
plt.tick_params(axis='both',direction='out', which='both', labelright=True,reset=True,top=False)
locmin = LogLocator(base=10.0,subs=(0.1,0.2,0.3,0.4,0.5,0.6,0.7,0.8,0.9),numticks=12)
ax.yaxis.set_minor_locator(locmin)
ax.yaxis.set_minor_formatter(NullFormatter())
#plt.minorticks_on()
plt.rcParams["figure.figsize"] = (7,6)
plt.rcParams.update({'font.size': 20})
plt.legend(loc='upper left',prop={'size': 14},handlelength=0,handletextpad=0.6)
plt.savefig("scaling_assemblycpp.svg")

# %% [code]
plt.rcParams["font.family"] = "Times New Roman"

# %% [code]
new_rc_params = {'text.usetex': True,
         'svg.fonttype': 'none',
         'text.latex.preamble': r'\usepackage{libertine}',
         'font.size': 10,
         'font.family': 'Linux Libertine',
         'mathtext.fontset': 'custom',
         'mathtext.rm': 'libertine',
         'mathtext.it': 'libertine:italic',
         'mathtext.bf': 'libertine:bold'
         }

mpl.rcParams.update(new_rc_params)

# %% [code]
time = np.array([234,44114,45823,47072,48126,48999,49683,50130,50573,50975,51262,51541,51779,51996,52194,52366,52573,52741,52905,53032,53131,53206,53240,53259,53381,53600,53785,54653,3600*10**6])*10**-6
ai = [172,161,151,144,138,133,128,123,118,113,108,103,98,93,88,83,79,75,71,68,65,64,62,61,60,59,58,57,56]
ai = [ai_single - 19 for ai_single in ai]

# %% [code]
plt.ylabel("Assembly Index")
plt.xlabel("Time(seconds)")
plt.xscale('log')
plt.rcParams["figure.figsize"] = (6,5)
plt.rcParams.update({'font.size': 20})
plt.plot(time,ai,'-',color='k')
plt.plot(time[0],ai[0],'o',color='r',label='Naive ai')
plt.plot(time[1:-1],ai[1:-1],'o',color='b',label='Approximate ai')
plt.plot(time[-1],ai[-1],'o',color='g',label='1h Timeout')
plt.legend(loc='upper right',prop={'size': 14})
plt.savefig("convergence_aminoacids.svg", bbox_inches='tight')

# %% [code]
time = np.array([4164,388082,388415,388455,388464,388485,388552,389066,423428,426637,2935148,2941383,632624089])*10**-6
ai = [49,34,29,28,27,26,25,24,23,22,21,20,20]

# %% [code]
plt.ylabel("Assembly Index")
plt.xlabel("Time")
plt.xscale('log')
plt.rcParams["figure.figsize"] = (6,5)
plt.rcParams.update({'font.size': 20})
plt.plot(time,ai,'-',color='k')
plt.plot(time[0],ai[0],'o',color='r',label='Naive ai')
plt.plot(time[1:-1],ai[1:-1],'o',color='b',label='Approximate ai')
plt.plot(time[-1],ai[-1],'o',color='g',label='Exact ai')
plt.legend(loc='upper right',prop={'size': 14})
plt.savefig("convergence_iodotaxol.svg", bbox_inches='tight')

# %% [code]
time = np.array([3854,12124,12568,12689,12750,12775,12787,12794,12815,12863,13587,21659,73067,91495667])*10**-6
ai = [54,40,35,32,30,29,28,27,26,25,24,23,22,22]

# %% [code]
plt.ylabel("Assembly Index")
plt.xlabel("Time(seconds)")
plt.xscale('log')
plt.rcParams["figure.figsize"] = (6,5)
plt.rcParams.update({'font.size': 20})
plt.plot(time,ai,'-',color='k')
plt.plot(time[0],ai[0],'o',color='r',label='Naive ai')
plt.plot(time[1:-1],ai[1:-1],'o',color='b',label='Approximate ai')
plt.plot(time[-1],ai[-1],'o',color='g',label='Exact ai')
plt.legend(loc='upper right',prop={'size': 14})
plt.savefig("convergence_molecular_chain.svg", bbox_inches='tight')

# %% [code]
time = np.array([4817,101774,141941,175600,204584,228664,251083,267550,281364,292121,301282,308885,315054,319461,322482,324455,325959,327047,327766,328307,328672,328865,328964,329035,329072,329085,329113,329153,329179,632624089])*10**-6
ai = [196,185,175,167,160,154,148,142,136,130,124,118,113,108,103,98,93,89,85,81,77,74,72,70,69,68,67,66,65,65]

# %% [code]
plt.ylabel("Assembly Index")
plt.xlabel("Time(seconds)")
plt.xscale('log')
plt.rcParams["figure.figsize"] = (6,5)
plt.rcParams.update({'font.size': 12})
plt.plot(time,ai,'-',color='k')
plt.plot(time[0],ai[0],'o',color='r',label='Naive ai')
plt.plot(time[1:-1],ai[1:-1],'o',color='b',label='Approximate ai')
plt.plot(time[-1],ai[-1],'o',color='g',label='Exact ai')
plt.legend(loc='upper right',prop={'size': 10})

# %% [code]
from rdkit import Chem

# %% [code]
smiles_string = "C[C@H](N)C(=O)O.N[C@@H](CS)C(=O)O.N[C@@H](CC(=O)O)C(=O)O.N[C@@H](CCC(=\
O)O)C(=O)O.N[C@@H](Cc1ccccc1)C(=O)O.NCC(=O)O.N[C@@H](Cc1c[nH]cn1)C(=O)\
O.CC[C@H](C)[C@H](N)C(=O)O.NCCCC[C@H](N)C(=O)O.CC(C)C[C@H](N)C(=O)O.\
CSCC[C@H](N)C(=O)O.NC(=O)C[C@H](N)C(=O)O.O=C(O)[C@@H]1CCCN1.NC(=O)CC[\
C@H](N)C(=O)O.N=C(N)NCCC[C@H](N)C(=O)O.N[C@@H](CO)C(=O)O.C[C@@H](O)[C@\
H](N)C(=O)O.CC(C)[C@H](N)C(=O)O.N[C@@H](Cc1c[nH]c2ccccc12)C(=O)O.N[\
C@@H](Cc1ccc(O)cc1)C(=O)O"
m = Chem.MolFromSmiles(smiles_string)
print(Chem.MolToMolBlock(m),file=open('a20.mol','w+'))

# %% [code]
aminoacids = []
for smiles in smiles_string.split('.'):
    if aminoacids==[]:
        aminoacids.append(smiles)
    else:
        aminoacids.append(aminoacids[-1]+'.'+smiles)

# %% [code]
Chem.MolFromSmiles(aminoacids[1])

# %% [code]
for i,aa in enumerate(aminoacids):
    m = Chem.MolFromSmiles(aa)
    print(Chem.MolToMolBlock(m),file=open('aminoacids/a{}.mol'.format(i+1),'w+'))

# %% [code]
time = np.array([200,245,282,311,335,359,375,388,397,405,412,417,421,423,424,426,427,427,427,427,428,428,428,428,429,5754673])*10**-3
ai = [172,161,151,144,138,132,126,120,114,108,102,97,92,87,82,77,73,69,65,62,60,59,58,57,56,56]

# %% [code]
plt.ylabel("Assembly Index")
plt.xlabel("Time(seconds)")
plt.xscale('log')
plt.rcParams["figure.figsize"] = (6,5)
plt.rcParams.update({'font.size': 12})
plt.plot(time,ai,'-',color='k')
plt.plot(time[0],ai[0],'o',color='r',label='Naive ai')
plt.plot(time[1:-1],ai[1:-1],'o',color='b',label='Approximate ai')
plt.plot(time[-1],ai[-1],'o',color='g',label='Exact ai')
plt.legend(loc='upper right',prop={'size': 10})

# %% [code]
time = np.array([5100,5759,5975,8447,32160,53410,15737,621786,74940464])*10**-6
ai = [4,6,8,10,16,17,23,26,28]

# %% [code]
plt.ylabel("Assembly Index")
plt.xlabel("Time(seconds)")
plt.xscale('log')
plt.yscale('log')
plt.rcParams["figure.figsize"] = (6,5)
plt.rcParams.update({'font.size': 12})
plt.plot(ai,time,'-',color='k')
plt.plot(ai[0],time[0],'o',color='r',label='Assembly Space Alanine')
plt.plot(ai[1:-1],time[1:-1],'o',color='b',label='Joint Assembly Space')
plt.plot(ai[-1],time[-1],'o',color='g',label='Assembly Space 20 Aminoacids')
plt.legend(loc='upper left',prop={'size': 10})

# %% [code]
