# Supplementary material for: Rapid Exploration of the Assembly Chemical Space of Molecular Graphs
Source: J Chem Inf Model. 2025 Dec 7;65(24):13203–14. doi: 10.1021/acs.jcim.5c01964 (PMC12728931; doi:10.1021/acs.jcim.5c01964)
Supplement: Supplementary file 2 [file ci5c01964_si_002.zip › Data/Benchmarking-Large-Molecules/assembly-string-times-ian-int.txt]

1.600098609924316406e-02
8.998394012451171875e-03
1.099896430969238281e-02
1.100015640258789062e-02
1.500892639160156250e-02
1.904726028442382812e-02
3.100013732910156250e-02
7.328653335571289062e-02
2.080171108245849609e-01
5.452518463134765625e-01
1.439965009689331055e+00
4.211682796478271484e+00
1.087004399299621582e+01
3.236121702194213867e+01
9.734618997573852539e+01
2.835470287799835205e+02
8.294215061664581299e+02
2.340861341714859009e+03
6.841641360521316528e+03
2.035e+04
6.54e+04
1.93e+05
5.514e+05
