# Supplementary material for: Rapid Exploration of the Assembly Chemical Space of Molecular Graphs
Source: J Chem Inf Model. 2025 Dec 7;65(24):13203–14. doi: 10.1021/acs.jcim.5c01964 (PMC12728931; doi:10.1021/acs.jcim.5c01964)
Supplement: Supplementary file 2 [file ci5c01964_si_002.zip › Data/AssemblySpaces/pathway_mathematica_aa.nb]

In[1]:=
stripMetadata[expression_] := If[Head[expression] === Rule, Last[expression], expression];
atom0 = Molecule[{"C", "C"}, {Bond[{1, 2}, "Single"]}];
atom1 = Molecule[{"C", "N"}, {Bond[{1, 2}, "Single"]}];
atom2 = Molecule[{"C", "O"}, {Bond[{1, 2}, "Double"]}];
atom3 = Molecule[{"C", "O"}, {Bond[{1, 2}, "Single"]}];
atom4 = Molecule[{"C", "S"}, {Bond[{1, 2}, "Single"]}];
atom5 = Molecule[{"C", "C"}, {Bond[{1, 2}, "Double"]}];
atom6 = Molecule[{"C", "N"}, {Bond[{1, 2}, "Double"]}];
step1 = Molecule[{"C", "N", "C"}, {Bond[{1, 2}, "Single"], Bond[{2, 3}, "Single"]}];
step2 = Molecule[{"C", "N", "C"}, {Bond[{1, 2}, "Single"], Bond[{1, 3}, "Single"]}];
step3 = Molecule[{"C", "C", "C"}, {Bond[{2, 1}, "Single"], Bond[{3, 1}, "Double"]}];
step4 = Molecule[{"C", "C", "C", "C"}, {Bond[{2, 1}, "Single"], Bond[{4, 1}, "Double"], Bond[{3, 4}, "Single"]}];
step5 = Molecule[{"N", "C", "N", "C"}, {Bond[{4, 1}, "Double"], Bond[{2, 3}, "Single"], Bond[{3, 4}, "Single"]}];
step6 = Molecule[{"O", "C", "O"}, {Bond[{2, 3}, "Double"], Bond[{2, 1}, "Single"]}];
step7 = Molecule[{"O", "C", "N", "C", "O"}, {Bond[{4, 5}, "Double"], Bond[{4, 1}, "Single"], Bond[{2, 3}, "Single"], Bond[{2, 4}, "Single"]}];
step8 = Molecule[{"O", "C", "C", "N", "C", "O"}, {Bond[{2, 3}, "Single"], Bond[{5, 6}, "Double"], Bond[{5, 1}, "Single"], Bond[{3, 4}, "Single"], Bond[{3, 5}, "Single"]}];
step9 = Molecule[{"N", "C", "C", "O", "C", "O", "O"}, {Bond[{3, 4}, "Single"], Bond[{1, 2}, "Single"], Bond[{2, 3}, "Single"], Bond[{2, 5}, "Single"], Bond[{5, 6}, "Double"], Bond[{5, 7}, "Single"]}];
step10 = Molecule[{"O", "C", "C", "C", "N", "C", "O"}, {Bond[{2, 3}, "Single"], Bond[{3, 4}, "Single"], Bond[{6, 7}, "Double"], Bond[{6, 1}, "Single"], Bond[{4, 5}, "Single"], Bond[{4, 6}, "Single"]}];
step11 = Molecule[{"N", "C", "C", "C", "C", "C", "O", "O"}, {Bond[{4, 5}, "Double"], Bond[{1, 2}, "Single"], Bond[{2, 3}, "Single"], Bond[{2, 6}, "Single"], Bond[{3, 4}, "Single"], Bond[{6, 7}, "Double"], Bond[{6, 8}, "Single"]}];
step12 = Molecule[{"C", "C", "C", "C", "N", "C", "O", "O"}, {Bond[{1, 2}, "Single"], Bond[{2, 3}, "Single"], Bond[{3, 4}, "Single"], Bond[{4, 5}, "Single"], Bond[{4, 6}, "Single"], Bond[{6, 7}, "Double"], Bond[{6, 8}, "Single"]}];
step13 = Molecule[{"N", "C", "C", "C", "O", "C", "O", "O"}, {Bond[{4, 5}, "Double"], Bond[{1, 2}, "Single"], Bond[{2, 3}, "Single"], Bond[{2, 6}, "Single"], Bond[{3, 4}, "Single"], Bond[{6, 7}, "Double"], Bond[{6, 8}, "Single"]}];
step14 = Molecule[{"N", "C", "C", "C", "C", "O", "C", "O", "O"}, {Bond[{5, 6}, "Double"], Bond[{1, 2}, "Single"], Bond[{2, 3}, "Single"], Bond[{2, 7}, "Single"], Bond[{3, 4}, "Single"], Bond[{4, 5}, "Single"], Bond[{7, 8}, "Double"], Bond[{7, 9}, "Single"]}];
step15 = Molecule[{"C", "C", "C", "C", "C"}, {Bond[{2, 3}, "Double"], Bond[{1, 5}, "Single"], Bond[{4, 5}, "Double"], Bond[{3, 4}, "Single"]}];
step16 = Molecule[{"N", "C", "C", "C", "C", "C", "C", "C", "C", "C", "O", "O"}, {Bond[{6, 7}, "Double"], Bond[{4, 9}, "Single"], Bond[{8, 9}, "Double"], Bond[{7, 8}, "Single"], Bond[{4, 5}, "Double"], Bond[{1, 2}, "Single"], Bond[{2, 3}, "Single"], Bond[{2, 10}, "Single"], Bond[{3, 4}, "Single"], Bond[{10, 11}, "Double"], Bond[{10, 12}, "Single"]}];
step17 = Molecule[{"N", "C", "C", "C", "C", "C", "C", "C", "C", "C", "O", "O"}, {Bond[{5, 6}, "Single"], Bond[{6, 7}, "Double"], Bond[{4, 9}, "Single"], Bond[{8, 9}, "Double"], Bond[{7, 8}, "Single"], Bond[{4, 5}, "Double"], Bond[{1, 2}, "Single"], Bond[{2, 3}, "Single"], Bond[{2, 10}, "Single"], Bond[{3, 4}, "Single"], Bond[{10, 11}, "Double"], Bond[{10, 12}, "Single"]}];
step18 = Molecule[{"N", "C", "C", "S", "C", "O", "O"}, {Bond[{3, 4}, "Single"], Bond[{1, 2}, "Single"], Bond[{2, 3}, "Single"], Bond[{2, 5}, "Single"], Bond[{5, 6}, "Double"], Bond[{5, 7}, "Single"]}];
step19 = Molecule[{"N", "C", "C", "C", "O", "O", "C", "O", "O"}, {Bond[{4, 6}, "Single"], Bond[{4, 5}, "Double"], Bond[{1, 2}, "Single"], Bond[{2, 3}, "Single"], Bond[{2, 7}, "Single"], Bond[{3, 4}, "Single"], Bond[{7, 8}, "Double"], Bond[{7, 9}, "Single"]}];
step20 = Molecule[{"N", "C", "C", "C", "C", "O", "O", "C", "O", "O"}, {Bond[{5, 7}, "Single"], Bond[{5, 6}, "Double"], Bond[{1, 2}, "Single"], Bond[{2, 3}, "Single"], Bond[{2, 8}, "Single"], Bond[{3, 4}, "Single"], Bond[{4, 5}, "Single"], Bond[{8, 9}, "Double"], Bond[{8, 10}, "Single"]}];
step21 = Molecule[{"C", "C", "N", "C", "N"}, {Bond[{1, 5}, "Single"], Bond[{4, 5}, "Double"], Bond[{2, 3}, "Single"], Bond[{3, 4}, "Single"]}];
step22 = Molecule[{"N", "C", "C", "C", "C", "N", "C", "N", "C", "O", "O"}, {Bond[{4, 8}, "Single"], Bond[{7, 8}, "Double"], Bond[{5, 6}, "Single"], Bond[{6, 7}, "Single"], Bond[{1, 2}, "Single"], Bond[{2, 3}, "Single"], Bond[{2, 9}, "Single"], Bond[{3, 4}, "Single"], Bond[{4, 5}, "Double"], Bond[{9, 10}, "Double"], Bond[{9, 11}, "Single"]}];
step23 = Molecule[{"C", "N", "C", "O", "O", "C", "C", "C", "C"}, {Bond[{8, 9}, "Single"], Bond[{6, 7}, "Single"], Bond[{7, 8}, "Single"], Bond[{8, 1}, "Single"], Bond[{1, 2}, "Single"], Bond[{1, 3}, "Single"], Bond[{3, 4}, "Double"], Bond[{3, 5}, "Single"]}];
step24 = Molecule[{"C", "C", "C", "C", "C", "N", "C", "O", "O"}, {Bond[{1, 2}, "Single"], Bond[{2, 3}, "Single"], Bond[{2, 4}, "Single"], Bond[{4, 5}, "Single"], Bond[{5, 6}, "Single"], Bond[{5, 7}, "Single"], Bond[{7, 8}, "Double"], Bond[{7, 9}, "Single"]}];
step25 = Molecule[{"C", "S", "C"}, {Bond[{1, 2}, "Single"], Bond[{2, 3}, "Single"]}];
step26 = Molecule[{"O", "C", "S", "C", "C", "C", "N", "C", "O"}, {Bond[{2, 3}, "Single"], Bond[{3, 4}, "Single"], Bond[{4, 5}, "Single"], Bond[{5, 6}, "Single"], Bond[{8, 9}, "Double"], Bond[{8, 1}, "Single"], Bond[{6, 7}, "Single"], Bond[{6, 8}, "Single"]}];
step27 = Molecule[{"N", "C", "O", "C", "C", "N", "C", "O", "O"}, {Bond[{1, 2}, "Single"], Bond[{2, 3}, "Double"], Bond[{2, 4}, "Single"], Bond[{4, 5}, "Single"], Bond[{5, 6}, "Single"], Bond[{5, 7}, "Single"], Bond[{7, 8}, "Double"], Bond[{7, 9}, "Single"]}];
step28 = Molecule[{"O", "C", "O", "C", "C", "C", "C", "N"}, {Bond[{7, 8}, "Single"], Bond[{1, 2}, "Double"], Bond[{2, 3}, "Single"], Bond[{2, 4}, "Single"], Bond[{4, 5}, "Single"], Bond[{4, 8}, "Single"], Bond[{5, 6}, "Single"], Bond[{6, 7}, "Single"]}];
step29 = Molecule[{"N", "C", "O", "C", "C", "C", "N", "C", "O", "O"}, {Bond[{1, 2}, "Single"], Bond[{2, 3}, "Double"], Bond[{2, 4}, "Single"], Bond[{4, 5}, "Single"], Bond[{5, 6}, "Single"], Bond[{6, 7}, "Single"], Bond[{6, 8}, "Single"], Bond[{8, 9}, "Double"], Bond[{8, 10}, "Single"]}];
step30 = Molecule[{"C", "N", "C", "N", "N"}, {Bond[{3, 4}, "Single"], Bond[{2, 3}, "Double"], Bond[{3, 5}, "Single"], Bond[{5, 1}, "Single"]}];
step31 = Molecule[{"C", "C", "C", "C", "N", "C", "O", "O", "N", "C", "N", "N"}, {Bond[{10, 11}, "Single"], Bond[{9, 10}, "Double"], Bond[{10, 12}, "Single"], Bond[{12, 1}, "Single"], Bond[{1, 2}, "Single"], Bond[{2, 3}, "Single"], Bond[{3, 4}, "Single"], Bond[{4, 5}, "Single"], Bond[{4, 6}, "Single"], Bond[{6, 7}, "Double"], Bond[{6, 8}, "Single"]}];
step32 = Molecule[{"C", "C", "O", "C", "N", "C", "O", "O"}, {Bond[{1, 2}, "Single"], Bond[{2, 3}, "Single"], Bond[{2, 4}, "Single"], Bond[{4, 5}, "Single"], Bond[{4, 6}, "Single"], Bond[{6, 7}, "Double"], Bond[{6, 8}, "Single"]}];
step33 = Molecule[{"C", "C", "C", "C", "N", "C", "O", "O"}, {Bond[{1, 2}, "Single"], Bond[{2, 3}, "Single"], Bond[{2, 4}, "Single"], Bond[{4, 5}, "Single"], Bond[{4, 6}, "Single"], Bond[{6, 7}, "Double"], Bond[{6, 8}, "Single"]}];
step34 = Molecule[{"N", "C", "C", "C", "C", "C", "C", "O", "C", "C", "C", "O", "O"}, {Bond[{7, 8}, "Single"], Bond[{1, 2}, "Single"], Bond[{2, 3}, "Single"], Bond[{2, 11}, "Single"], Bond[{3, 4}, "Single"], Bond[{4, 5}, "Double"], Bond[{4, 10}, "Single"], Bond[{5, 6}, "Single"], Bond[{6, 7}, "Double"], Bond[{7, 9}, "Single"], Bond[{9, 10}, "Double"], Bond[{11, 12}, "Double"], Bond[{11, 13}, "Single"]}];
step35 = Molecule[{"C", "N", "C", "C", "C", "C"}, {Bond[{1, 2}, "Single"], Bond[{2, 3}, "Single"], Bond[{3, 4}, "Double"], Bond[{3, 6}, "Single"], Bond[{4, 5}, "Single"]}];
step36 = Molecule[{"C", "C", "C", "C", "N", "C", "C", "C", "C", "C", "C", "C", "O", "O", "N"}, {Bond[{4, 5}, "Single"], Bond[{5, 6}, "Single"], Bond[{6, 7}, "Double"], Bond[{6, 11}, "Single"], Bond[{7, 8}, "Single"], Bond[{15, 1}, "Single"], Bond[{1, 2}, "Single"], Bond[{1, 12}, "Single"], Bond[{2, 3}, "Single"], Bond[{3, 4}, "Double"], Bond[{3, 11}, "Single"], Bond[{8, 9}, "Double"], Bond[{9, 10}, "Single"], Bond[{10, 11}, "Double"], Bond[{12, 13}, "Double"], Bond[{12, 14}, "Single"]}];
step37 = Molecule[{"N", "C", "C", "C", "C", "C", "N", "C", "O", "O"}, {Bond[{1, 2}, "Single"], Bond[{2, 3}, "Single"], Bond[{3, 4}, "Single"], Bond[{4, 5}, "Single"], Bond[{5, 6}, "Single"], Bond[{6, 7}, "Single"], Bond[{6, 8}, "Single"], Bond[{8, 9}, "Double"], Bond[{8, 10}, "Single"]}];
v = {atom0, atom1, atom2, atom3, atom4, atom5, atom6, step1, step2, step3, step4, step5, step6, step7, step8, step9, step10, step11, step12, step13, step14, step15, step16, step17, step18, step19, step20, step21, step22, step23, step24, step25, step26, step27, step28, step29, step30, step31, step32, step33, step34, step35, step36, step37};
e = {atom1 \[DirectedEdge] step1, atom1 \[DirectedEdge] step1, atom1 \[DirectedEdge] step2, atom0 \[DirectedEdge] step2, atom0 \[DirectedEdge] step3, atom5 \[DirectedEdge] step3, step3 \[DirectedEdge] step4, atom0 \[DirectedEdge] step4, atom6 \[DirectedEdge] step5, step1 \[DirectedEdge] step5, atom2 \[DirectedEdge] step6, atom3 \[DirectedEdge] step6, step6 \[DirectedEdge] step7, step2 \[DirectedEdge] step7, atom0 \[DirectedEdge] step8, step7 \[DirectedEdge] step8, atom3 \[DirectedEdge] step9, step8 \[DirectedEdge] step9, atom0 \[DirectedEdge] step10, step8 \[DirectedEdge] step10, atom5 \[DirectedEdge] step11, step10 \[DirectedEdge] step11, atom0 \[DirectedEdge] step12, step10 \[DirectedEdge] step12, atom2 \[DirectedEdge] step13, step10 \[DirectedEdge] step13, atom2 \[DirectedEdge] step14, step12 \[DirectedEdge] step14, atom5 \[DirectedEdge] step15, step4 \[DirectedEdge] step15, step15 \[DirectedEdge] step16, step11 \[DirectedEdge] step16, atom0 \[DirectedEdge] step17, step16 \[DirectedEdge] step17, atom4 \[DirectedEdge] step18, step8 \[DirectedEdge] step18, atom3 \[DirectedEdge] step19, step13 \[DirectedEdge] step19, atom3 \[DirectedEdge] step20, step14 \[DirectedEdge] step20, atom1 \[DirectedEdge] step21, step5 \[DirectedEdge] step21, step21 \[DirectedEdge] step22, step11 \[DirectedEdge] step22, atom0 \[DirectedEdge] step23, step12 \[DirectedEdge] step23, atom0 \[DirectedEdge] step24, step12 \[DirectedEdge] step24, atom4 \[DirectedEdge] step25, atom4 \[DirectedEdge] step25, step25 \[DirectedEdge] step26, step10 \[DirectedEdge] step26, atom1 \[DirectedEdge] step27, step13 \[DirectedEdge] step27, atom1 \[DirectedEdge] step28, step12 \[DirectedEdge] step28, atom1 \[DirectedEdge] step29, step14 \[DirectedEdge] step29, atom1 \[DirectedEdge] step30, step5 \[DirectedEdge] step30, step30 \[DirectedEdge] step31, step12 \[DirectedEdge] step31, atom0 \[DirectedEdge] step32, step9 \[DirectedEdge] step32, atom0 \[DirectedEdge] step33, step10 \[DirectedEdge] step33, atom3 \[DirectedEdge] step34, step17 \[DirectedEdge] step34, step1 \[DirectedEdge] step35, step4 \[DirectedEdge] step35, step35 \[DirectedEdge] step36, step16 \[DirectedEdge] step36, step2 \[DirectedEdge] step37, step12 \[DirectedEdge] step37};
v1 = Table[MoleculePlot[VertexList[e][[i]], ImageSize -> BondCount[VertexList[e][[i]]]*6, IncludeHydrogens -> None], {i, Length[VertexList[e]]}];
c = Transpose[{VertexList[e], v1}]; map = Table[c[[i]][[1]] -> c[[i]][[2]], {i, Length[c]}]; eim = e /. map;
gim = Graph[eim, {AspectRatio -> 1.5, EdgeStyle -> {Directive[{Hue[0.75, 0, 0.35], Dashing[None], AbsoluteThickness[1]}]}, FormatType -> TraditionalForm, GraphLayout -> {"Dimension" -> 2}, PerformanceGoal -> "Quality", VertexShapeFunction -> {Text[Framed[Style[stripMetadata[#2], Hue[0.62, 1, 0.48]], Background -> Directive[Opacity[0.2], Hue[0.62, 0.45, 0.87]], FrameMargins -> {{2, 2}, {0, 0}}, RoundingRadius -> 0, FrameStyle -> Directive[Opacity[0.5], Hue[0.62, 0.52, 0.82]]], #1, {0, 0}] &}}];
atoms = MoleculePlot[#, ImageSize -> BondCount[#]*6, IncludeHydrogens -> None] & /@ {atom0, atom1, atom2, atom3, atom4, atom5, atom6};
output = LayeredGraphPlot[gim, atoms -> Automatic, AspectRatio -> 0.5]\[AliasDelimiter]
\[AliasDelimiter] 
