# Supplementary material for: Rapid Exploration of the Assembly Chemical Space of Molecular Graphs
Source: J Chem Inf Model. 2025 Dec 7;65(24):13203–14. doi: 10.1021/acs.jcim.5c01964 (PMC12728931; doi:10.1021/acs.jcim.5c01964)
Supplement: Supplementary file 2 [file ci5c01964_si_002.zip › Data/AssemblySpaces/pathway_mathematica_iodotaxol.nb]

(* Content-type: application/vnd.wolfram.mathematica *)

(*** Wolfram Notebook File ***)
(* http://www.wolfram.com/nb *)

(* CreatedBy='Wolfram 14.2' *)

(*CacheID: 234*)
(* Internal cache information:
NotebookFileLineBreakTest
NotebookFileLineBreakTest
NotebookDataPosition[       154,          7]
NotebookDataLength[    511598,       9578]
NotebookOptionsPosition[    511070,       9560]
NotebookOutlinePosition[    511504,       9577]
CellTagsIndexPosition[    511461,       9574]
WindowFrame->Normal*)

(* Beginning of Notebook Content *)
Notebook[{

Cell[CellGroupData[{
Cell["\<\
stripMetadata[expression_] := If[Head[expression] === Rule, Last[expression], \
expression];
atom0 = Molecule[{ \"C\",\"C\" }, { Bond[{1, 2}, \"Single\"] }];
atom1 = Molecule[{ \"C\",\"O\" }, { Bond[{1, 2}, \"Double\"] }];
atom2 = Molecule[{ \"C\",\"O\" }, { Bond[{1, 2}, \"Single\"] }];
atom3 = Molecule[{ \"C\",\"I\" }, { Bond[{1, 2}, \"Single\"] }];
atom4 = Molecule[{ \"C\",\"N\" }, { Bond[{1, 2}, \"Single\"] }];
atom5 = Molecule[{ \"C\",\"C\" }, { Bond[{1, 2}, \"Double\"] }];
step1 = Molecule[{ \"C\",\"I\",\"N\" }, { Bond[{1, 2}, \"Single\"],Bond[{1, \
3}, \"Single\"] }];
step2 = Molecule[{ \"C\",\"C\",\"C\" }, { Bond[{1, 2}, \"Single\"],Bond[{1, \
3}, \"Single\"] }];
step3 = Molecule[{ \"C\",\"O\",\"C\",\"C\" }, { Bond[{1, 2}, \
\"Single\"],Bond[{1, 3}, \"Single\"],Bond[{1, 4}, \"Single\"] }];
step4 = Molecule[{ \"C\",\"O\",\"C\",\"C\",\"C\" }, { Bond[{1, 2}, \
\"Single\"],Bond[{2, 3}, \"Single\"],Bond[{3, 4}, \"Single\"],Bond[{3, 5}, \
\"Single\"] }];
step5 = Molecule[{ \"C\",\"O\",\"O\",\"C\",\"C\",\"C\" }, { Bond[{1, 2}, \
\"Double\"],Bond[{1, 3}, \"Single\"],Bond[{3, 4}, \"Single\"],Bond[{4, 5}, \
\"Single\"],Bond[{4, 6}, \"Single\"] }];
step6 = Molecule[{ \"C\",\"O\",\"O\",\"C\",\"C\",\"C\",\"C\" }, { Bond[{6, \
7}, \"Single\"],Bond[{1, 2}, \"Double\"],Bond[{1, 3}, \"Single\"],Bond[{3, \
4}, \"Single\"],Bond[{4, 5}, \"Single\"],Bond[{4, 6}, \"Single\"] }];
step7 = Molecule[{ \"C\",\"C\",\"O\",\"O\",\"C\",\"C\",\"C\",\"C\" }, { \
Bond[{1, 2}, \"Single\"],Bond[{7, 8}, \"Single\"],Bond[{2, 3}, \
\"Double\"],Bond[{2, 4}, \"Single\"],Bond[{4, 5}, \"Single\"],Bond[{5, 6}, \
\"Single\"],Bond[{5, 7}, \"Single\"] }];
step8 = Molecule[{ \
\"C\",\"C\",\"O\",\"O\",\"C\",\"C\",\"C\",\"C\",\"C\",\"C\" }, { Bond[{1, 2}, \
\"Single\"],Bond[{7, 8}, \"Single\"],Bond[{2, 3}, \"Double\"],Bond[{2, 4}, \
\"Single\"],Bond[{4, 5}, \"Single\"],Bond[{5, 6}, \"Single\"],Bond[{5, 7}, \
\"Single\"],Bond[{8, 9}, \"Single\"],Bond[{8, 10}, \"Single\"] }];
step9 = Molecule[{ \
\"C\",\"C\",\"O\",\"O\",\"C\",\"C\",\"C\",\"C\",\"C\",\"C\",\"C\",\"O\",\"C\" \
}, { Bond[{1, 2}, \"Single\"],Bond[{7, 8}, \"Single\"],Bond[{2, 3}, \
\"Double\"],Bond[{2, 4}, \"Single\"],Bond[{4, 5}, \"Single\"],Bond[{5, 6}, \
\"Single\"],Bond[{5, 7}, \"Single\"],Bond[{8, 9}, \"Single\"],Bond[{8, 10}, \
\"Single\"],Bond[{11, 12}, \"Single\"],Bond[{11, 13}, \"Single\"],Bond[{11, \
8}, \"Single\"] }];
step10 = Molecule[{ \"C\",\"C\",\"O\",\"O\",\"C\",\"C\",\"O\",\"C\",\"C\",\"C\
\",\"C\",\"C\",\"O\",\"C\" }, { Bond[{6, 7}, \"Double\"],Bond[{1, 2}, \
\"Single\"],Bond[{8, 9}, \"Single\"],Bond[{2, 3}, \"Double\"],Bond[{2, 4}, \
\"Single\"],Bond[{4, 5}, \"Single\"],Bond[{5, 6}, \"Single\"],Bond[{5, 8}, \
\"Single\"],Bond[{9, 10}, \"Single\"],Bond[{9, 11}, \"Single\"],Bond[{12, \
13}, \"Single\"],Bond[{12, 14}, \"Single\"],Bond[{12, 9}, \"Single\"] }];
step11 = Molecule[{ \"C\",\"C\",\"O\",\"O\",\"C\",\"C\",\"O\",\"C\",\"C\",\"C\
\",\"C\",\"C\",\"C\",\"O\",\"C\" }, { Bond[{6, 7}, \"Double\"],Bond[{1, 2}, \
\"Single\"],Bond[{9, 10}, \"Single\"],Bond[{2, 3}, \"Double\"],Bond[{2, 4}, \
\"Single\"],Bond[{4, 5}, \"Single\"],Bond[{5, 6}, \"Single\"],Bond[{5, 9}, \
\"Single\"],Bond[{10, 11}, \"Single\"],Bond[{10, 12}, \"Single\"],Bond[{13, \
14}, \"Single\"],Bond[{13, 15}, \"Single\"],Bond[{13, 10}, \
\"Single\"],Bond[{8, 9}, \"Double\"] }];
step12 = Molecule[{ \"C\",\"C\",\"O\",\"O\",\"C\",\"C\",\"O\",\"C\",\"C\",\"O\
\",\"C\",\"O\",\"C\",\"O\",\"C\",\"C\",\"C\",\"C\",\"C\",\"C\" }, { Bond[{6, \
7}, \"Double\"],Bond[{1, 2}, \"Single\"],Bond[{17, 18}, \"Single\"],Bond[{2, \
3}, \"Double\"],Bond[{2, 4}, \"Single\"],Bond[{4, 5}, \"Single\"],Bond[{5, \
6}, \"Single\"],Bond[{5, 17}, \"Single\"],Bond[{18, 19}, \
\"Single\"],Bond[{18, 20}, \"Single\"],Bond[{13, 14}, \"Single\"],Bond[{13, \
15}, \"Single\"],Bond[{13, 18}, \"Single\"],Bond[{16, 17}, \
\"Double\"],Bond[{8, 9}, \"Single\"],Bond[{9, 10}, \"Single\"],Bond[{9, 13}, \
\"Single\"],Bond[{10, 11}, \"Single\"],Bond[{11, 12}, \"Double\"] }];
step13 = Molecule[{ \"C\",\"C\",\"O\",\"O\",\"C\",\"C\",\"O\",\"C\",\"C\",\"O\
\",\"C\",\"O\",\"I\",\"C\",\"O\",\"C\",\"C\",\"C\",\"C\",\"C\",\"C\" }, { \
Bond[{6, 7}, \"Double\"],Bond[{1, 2}, \"Single\"],Bond[{18, 19}, \
\"Single\"],Bond[{2, 3}, \"Double\"],Bond[{2, 4}, \"Single\"],Bond[{4, 5}, \
\"Single\"],Bond[{5, 6}, \"Single\"],Bond[{5, 18}, \"Single\"],Bond[{19, 20}, \
\"Single\"],Bond[{19, 21}, \"Single\"],Bond[{14, 15}, \"Single\"],Bond[{14, \
16}, \"Single\"],Bond[{14, 19}, \"Single\"],Bond[{17, 18}, \
\"Double\"],Bond[{8, 9}, \"Single\"],Bond[{9, 10}, \"Single\"],Bond[{9, 14}, \
\"Single\"],Bond[{10, 11}, \"Single\"],Bond[{11, 12}, \"Double\"],Bond[{11, \
13}, \"Single\"] }];
step14 = Molecule[{ \"C\",\"C\",\"O\",\"O\",\"C\",\"C\",\"O\",\"C\",\"C\",\"O\
\",\"C\",\"O\",\"I\",\"C\",\"O\",\"C\",\"C\",\"O\",\"C\",\"O\",\"C\",\"C\",\"\
C\",\"C\",\"C\",\"C\" }, { Bond[{6, 7}, \"Double\"],Bond[{1, 2}, \
\"Single\"],Bond[{23, 24}, \"Single\"],Bond[{2, 3}, \"Double\"],Bond[{2, 4}, \
\"Single\"],Bond[{4, 5}, \"Single\"],Bond[{5, 6}, \"Single\"],Bond[{5, 23}, \
\"Single\"],Bond[{24, 25}, \"Single\"],Bond[{24, 26}, \"Single\"],Bond[{14, \
15}, \"Single\"],Bond[{14, 16}, \"Single\"],Bond[{14, 24}, \
\"Single\"],Bond[{21, 23}, \"Double\"],Bond[{8, 9}, \"Single\"],Bond[{9, 10}, \
\"Single\"],Bond[{9, 14}, \"Single\"],Bond[{10, 11}, \"Single\"],Bond[{11, \
12}, \"Double\"],Bond[{11, 13}, \"Single\"],Bond[{16, 17}, \
\"Single\"],Bond[{17, 18}, \"Single\"],Bond[{17, 21}, \"Single\"],Bond[{18, \
19}, \"Single\"],Bond[{19, 20}, \"Double\"],Bond[{21, 22}, \"Single\"] }];
step15 = Molecule[{ \"C\",\"C\",\"O\",\"O\",\"C\",\"C\",\"O\",\"C\",\"C\",\"O\
\",\"C\",\"O\",\"I\",\"C\",\"O\",\"C\",\"C\",\"O\",\"C\",\"O\",\"C\",\"O\",\"\
C\",\"C\",\"C\",\"C\",\"C\",\"C\",\"C\" }, { Bond[{6, 7}, \
\"Double\"],Bond[{1, 2}, \"Single\"],Bond[{26, 27}, \"Single\"],Bond[{2, 3}, \
\"Double\"],Bond[{2, 4}, \"Single\"],Bond[{4, 5}, \"Single\"],Bond[{5, 6}, \
\"Single\"],Bond[{5, 26}, \"Single\"],Bond[{27, 28}, \"Single\"],Bond[{27, \
29}, \"Single\"],Bond[{14, 15}, \"Single\"],Bond[{14, 16}, \
\"Single\"],Bond[{14, 27}, \"Single\"],Bond[{24, 26}, \"Double\"],Bond[{8, \
9}, \"Single\"],Bond[{9, 10}, \"Single\"],Bond[{9, 14}, \"Single\"],Bond[{10, \
11}, \"Single\"],Bond[{11, 12}, \"Double\"],Bond[{11, 13}, \
\"Single\"],Bond[{16, 17}, \"Single\"],Bond[{17, 18}, \"Single\"],Bond[{17, \
24}, \"Single\"],Bond[{18, 19}, \"Single\"],Bond[{19, 20}, \
\"Double\"],Bond[{24, 25}, \"Single\"],Bond[{19, 21}, \"Single\"],Bond[{21, \
22}, \"Single\"],Bond[{21, 23}, \"Single\"] }];
step16 = Molecule[{ \"C\",\"C\",\"O\",\"O\",\"C\",\"C\",\"O\",\"C\",\"C\",\"O\
\",\"C\",\"O\",\"I\",\"C\",\"O\",\"C\",\"C\",\"O\",\"C\",\"O\",\"C\",\"O\",\"\
C\",\"I\",\"N\",\"C\",\"C\",\"C\",\"C\",\"C\",\"C\" }, { Bond[{6, 7}, \
\"Double\"],Bond[{1, 2}, \"Single\"],Bond[{28, 29}, \"Single\"],Bond[{2, 3}, \
\"Double\"],Bond[{2, 4}, \"Single\"],Bond[{4, 5}, \"Single\"],Bond[{5, 6}, \
\"Single\"],Bond[{5, 28}, \"Single\"],Bond[{29, 30}, \"Single\"],Bond[{29, \
31}, \"Single\"],Bond[{14, 15}, \"Single\"],Bond[{14, 16}, \
\"Single\"],Bond[{14, 29}, \"Single\"],Bond[{26, 28}, \"Double\"],Bond[{8, \
9}, \"Single\"],Bond[{9, 10}, \"Single\"],Bond[{9, 14}, \"Single\"],Bond[{10, \
11}, \"Single\"],Bond[{11, 12}, \"Double\"],Bond[{11, 13}, \
\"Single\"],Bond[{16, 17}, \"Single\"],Bond[{17, 18}, \"Single\"],Bond[{17, \
26}, \"Single\"],Bond[{18, 19}, \"Single\"],Bond[{19, 20}, \
\"Double\"],Bond[{26, 27}, \"Single\"],Bond[{19, 21}, \"Single\"],Bond[{21, \
22}, \"Single\"],Bond[{21, 23}, \"Single\"],Bond[{23, 24}, \
\"Single\"],Bond[{23, 25}, \"Single\"] }];
step17 = Molecule[{ \"C\",\"C\",\"O\",\"O\",\"C\",\"C\",\"O\",\"C\",\"C\",\"O\
\",\"C\",\"O\",\"I\",\"C\",\"O\",\"C\",\"C\",\"O\",\"C\",\"O\",\"C\",\"O\",\"\
C\",\"I\",\"N\",\"C\",\"I\",\"C\",\"C\",\"C\",\"C\",\"C\",\"C\" }, { Bond[{6, \
7}, \"Double\"],Bond[{1, 2}, \"Single\"],Bond[{30, 31}, \"Single\"],Bond[{2, \
3}, \"Double\"],Bond[{2, 4}, \"Single\"],Bond[{4, 5}, \"Single\"],Bond[{5, \
6}, \"Single\"],Bond[{5, 30}, \"Single\"],Bond[{31, 32}, \
\"Single\"],Bond[{31, 33}, \"Single\"],Bond[{14, 15}, \"Single\"],Bond[{14, \
16}, \"Single\"],Bond[{14, 31}, \"Single\"],Bond[{28, 30}, \
\"Double\"],Bond[{8, 9}, \"Single\"],Bond[{9, 10}, \"Single\"],Bond[{9, 14}, \
\"Single\"],Bond[{10, 11}, \"Single\"],Bond[{11, 12}, \"Double\"],Bond[{11, \
13}, \"Single\"],Bond[{16, 17}, \"Single\"],Bond[{17, 18}, \
\"Single\"],Bond[{17, 28}, \"Single\"],Bond[{18, 19}, \"Single\"],Bond[{19, \
20}, \"Double\"],Bond[{28, 29}, \"Single\"],Bond[{19, 21}, \
\"Single\"],Bond[{21, 22}, \"Single\"],Bond[{21, 23}, \"Single\"],Bond[{23, \
24}, \"Single\"],Bond[{23, 25}, \"Single\"],Bond[{25, 26}, \
\"Single\"],Bond[{26, 27}, \"Single\"] }];
step18 = Molecule[{ \"C\",\"C\",\"O\",\"O\",\"C\",\"C\",\"O\",\"C\",\"C\",\"O\
\",\"C\",\"O\",\"I\",\"C\",\"O\",\"C\",\"C\",\"O\",\"C\",\"O\",\"C\",\"O\",\"\
C\",\"I\",\"N\",\"C\",\"O\",\"I\",\"C\",\"C\",\"C\",\"C\",\"C\",\"C\" }, { \
Bond[{6, 7}, \"Double\"],Bond[{1, 2}, \"Single\"],Bond[{31, 32}, \
\"Single\"],Bond[{2, 3}, \"Double\"],Bond[{2, 4}, \"Single\"],Bond[{4, 5}, \
\"Single\"],Bond[{5, 6}, \"Single\"],Bond[{5, 31}, \"Single\"],Bond[{32, 33}, \
\"Single\"],Bond[{32, 34}, \"Single\"],Bond[{14, 15}, \"Single\"],Bond[{14, \
16}, \"Single\"],Bond[{14, 32}, \"Single\"],Bond[{29, 31}, \
\"Double\"],Bond[{8, 9}, \"Single\"],Bond[{9, 10}, \"Single\"],Bond[{9, 14}, \
\"Single\"],Bond[{10, 11}, \"Single\"],Bond[{11, 12}, \"Double\"],Bond[{11, \
13}, \"Single\"],Bond[{16, 17}, \"Single\"],Bond[{17, 18}, \
\"Single\"],Bond[{17, 29}, \"Single\"],Bond[{18, 19}, \"Single\"],Bond[{19, \
20}, \"Double\"],Bond[{29, 30}, \"Single\"],Bond[{19, 21}, \
\"Single\"],Bond[{21, 22}, \"Single\"],Bond[{21, 23}, \"Single\"],Bond[{23, \
24}, \"Single\"],Bond[{23, 25}, \"Single\"],Bond[{25, 26}, \
\"Single\"],Bond[{26, 28}, \"Single\"],Bond[{26, 27}, \"Double\"] }];
step19 = Molecule[{ \"C\",\"C\",\"O\",\"O\",\"C\",\"C\",\"O\",\"C\",\"C\",\"C\
\",\"O\",\"C\",\"C\",\"C\",\"O\",\"C\",\"C\",\"O\",\"C\",\"C\",\"O\",\"C\",\"\
O\",\"I\",\"C\",\"O\",\"C\",\"C\",\"O\",\"C\",\"O\",\"C\",\"O\",\"C\",\"I\",\"\
N\",\"C\",\"O\",\"I\",\"C\",\"C\",\"C\",\"C\",\"C\",\"C\" }, { Bond[{6, 7}, \
\"Double\"],Bond[{1, 2}, \"Single\"],Bond[{42, 43}, \"Single\"],Bond[{2, 3}, \
\"Double\"],Bond[{2, 4}, \"Single\"],Bond[{4, 5}, \"Single\"],Bond[{5, 6}, \
\"Single\"],Bond[{5, 42}, \"Single\"],Bond[{43, 44}, \"Single\"],Bond[{43, \
45}, \"Single\"],Bond[{25, 26}, \"Single\"],Bond[{25, 27}, \
\"Single\"],Bond[{25, 43}, \"Single\"],Bond[{40, 42}, \"Double\"],Bond[{19, \
20}, \"Single\"],Bond[{20, 21}, \"Single\"],Bond[{20, 25}, \
\"Single\"],Bond[{21, 22}, \"Single\"],Bond[{22, 23}, \"Double\"],Bond[{22, \
24}, \"Single\"],Bond[{27, 28}, \"Single\"],Bond[{28, 29}, \
\"Single\"],Bond[{28, 40}, \"Single\"],Bond[{29, 30}, \"Single\"],Bond[{30, \
31}, \"Double\"],Bond[{40, 41}, \"Single\"],Bond[{30, 32}, \
\"Single\"],Bond[{32, 33}, \"Single\"],Bond[{32, 34}, \"Single\"],Bond[{34, \
35}, \"Single\"],Bond[{34, 36}, \"Single\"],Bond[{36, 37}, \
\"Single\"],Bond[{37, 39}, \"Single\"],Bond[{37, 38}, \"Double\"],Bond[{6, \
8}, \"Single\"],Bond[{8, 9}, \"Single\"],Bond[{8, 10}, \"Single\"],Bond[{8, \
19}, \"Single\"],Bond[{10, 11}, \"Single\"],Bond[{10, 12}, \
\"Single\"],Bond[{13, 14}, \"Single\"],Bond[{14, 15}, \"Single\"],Bond[{14, \
19}, \"Single\"],Bond[{15, 16}, \"Single\"],Bond[{16, 17}, \
\"Single\"],Bond[{16, 18}, \"Double\"] }];
step20 = Molecule[{ \"C\",\"C\",\"O\",\"O\",\"C\",\"C\",\"O\",\"C\",\"C\",\"C\
\",\"O\",\"C\",\"C\",\"O\",\"C\",\"C\",\"O\",\"C\",\"C\",\"O\",\"C\",\"C\",\"\
O\",\"C\",\"O\",\"I\",\"C\",\"O\",\"C\",\"C\",\"O\",\"C\",\"O\",\"C\",\"O\",\"\
C\",\"I\",\"N\",\"C\",\"O\",\"I\",\"C\",\"C\",\"C\",\"C\",\"C\",\"C\" }, { \
Bond[{6, 7}, \"Double\"],Bond[{1, 2}, \"Single\"],Bond[{44, 45}, \
\"Single\"],Bond[{2, 3}, \"Double\"],Bond[{2, 4}, \"Single\"],Bond[{4, 5}, \
\"Single\"],Bond[{5, 6}, \"Single\"],Bond[{5, 44}, \"Single\"],Bond[{45, 46}, \
\"Single\"],Bond[{45, 47}, \"Single\"],Bond[{27, 28}, \"Single\"],Bond[{27, \
29}, \"Single\"],Bond[{27, 45}, \"Single\"],Bond[{42, 44}, \
\"Double\"],Bond[{21, 22}, \"Single\"],Bond[{22, 23}, \"Single\"],Bond[{22, \
27}, \"Single\"],Bond[{23, 24}, \"Single\"],Bond[{24, 25}, \
\"Double\"],Bond[{24, 26}, \"Single\"],Bond[{29, 30}, \"Single\"],Bond[{30, \
31}, \"Single\"],Bond[{30, 42}, \"Single\"],Bond[{31, 32}, \
\"Single\"],Bond[{32, 33}, \"Double\"],Bond[{42, 43}, \"Single\"],Bond[{32, \
34}, \"Single\"],Bond[{34, 35}, \"Single\"],Bond[{34, 36}, \
\"Single\"],Bond[{36, 37}, \"Single\"],Bond[{36, 38}, \"Single\"],Bond[{38, \
39}, \"Single\"],Bond[{39, 41}, \"Single\"],Bond[{39, 40}, \
\"Double\"],Bond[{6, 8}, \"Single\"],Bond[{8, 9}, \"Single\"],Bond[{8, 10}, \
\"Single\"],Bond[{8, 21}, \"Single\"],Bond[{10, 11}, \"Single\"],Bond[{10, \
12}, \"Single\"],Bond[{15, 16}, \"Single\"],Bond[{16, 17}, \
\"Single\"],Bond[{16, 21}, \"Single\"],Bond[{17, 18}, \"Single\"],Bond[{18, \
19}, \"Single\"],Bond[{18, 20}, \"Double\"],Bond[{12, 13}, \
\"Single\"],Bond[{13, 14}, \"Single\"],Bond[{13, 16}, \"Single\"],Bond[{14, \
15}, \"Single\"] }];
v={atom0,atom1,atom2,atom3,atom4,atom5,step1,step2,step3,step4,step5,step6,\
step7,step8,step9,step10,step11,step12,step13,step14,step15,step16,step17,\
step18,step19,step20};
e = { atom3 \[DirectedEdge] step1,atom4 \[DirectedEdge] step1,atom0 \
\[DirectedEdge] step2,atom0 \[DirectedEdge] step2,atom2 \[DirectedEdge] \
step3,step2 \[DirectedEdge] step3,atom2 \[DirectedEdge] step4,step3 \
\[DirectedEdge] step4,atom1 \[DirectedEdge] step5,step4 \[DirectedEdge] \
step5,atom0 \[DirectedEdge] step6,step5 \[DirectedEdge] step6,atom0 \
\[DirectedEdge] step7,step6 \[DirectedEdge] step7,step7 \[DirectedEdge] \
step8,step2 \[DirectedEdge] step8,step8 \[DirectedEdge] step9,step3 \
\[DirectedEdge] step9,atom1 \[DirectedEdge] step10,step9 \[DirectedEdge] \
step10,step10 \[DirectedEdge] step11,atom5 \[DirectedEdge] step11,step11 \
\[DirectedEdge] step12,step5 \[DirectedEdge] step12,step12 \[DirectedEdge] \
step13,atom3 \[DirectedEdge] step13,step13 \[DirectedEdge] step14,step6 \
\[DirectedEdge] step14,step14 \[DirectedEdge] step15,step3 \[DirectedEdge] \
step15,step15 \[DirectedEdge] step16,step1 \[DirectedEdge] step16,step16 \
\[DirectedEdge] step17,step1 \[DirectedEdge] step17,step17 \[DirectedEdge] \
step18,atom1 \[DirectedEdge] step18,step18 \[DirectedEdge] step19,step9 \
\[DirectedEdge] step19,step19 \[DirectedEdge] step20,step4 \[DirectedEdge] \
step20 };
v1 = MoleculePlot[VertexList[e], ImageSize -> 80, IncludeHydrogens -> None]; \
c =  Transpose[{VertexList[e], v1}]; map = Table[c[[i]][[1]] -> c[[i]][[2]], \
{i, Length[c]}]; eim = e /. map;
gim = Graph[ eim, {AspectRatio -> 1.5, EdgeStyle -> {Directive[{Hue[0.75, 0, \
0.35], Dashing[None], AbsoluteThickness[1]}]}, FormatType -> TraditionalForm, \
GraphLayout -> {\"Dimension\" -> 2}, PerformanceGoal -> \"Quality\", \
VertexShapeFunction -> {Text[ Framed[Style[stripMetadata[#2], Hue[0.62, 1, \
0.48]], Background -> Directive[Opacity[0.2], Hue[0.62, 0.45, 0.87]], \
FrameMargins -> {{2, 2}, {0, 0}}, RoundingRadius -> 0, FrameStyle -> \
Directive[Opacity[0.5], Hue[0.62, 0.52, 0.82]]], #1, {0, 0}] &}}];
atoms = MoleculePlot[#, ImageSize -> 80, IncludeHydrogens -> None] & /@ \
{atom0,atom1,atom2,atom3,atom4,atom5};
LayeredGraphPlot[gim, atoms -> Left, AspectRatio -> 0.4] \[AliasDelimiter]
\
\>", "Input",
 CellChangeTimes->{{3.9642621783240395`*^9, 3.964262195573057*^9}},
 CellLabel->"In[35]:=",ExpressionUUID->"146db56c-ff6f-f74f-a3b6-feb14b4801ef"],

Cell[BoxData[
 RowBox[{"\[AliasDelimiter]", " ", 
  GraphicsBox[
   NamespaceBox[{
     {Hue[0.75, 0, 0.35], AbsoluteThickness[1], Opacity[0.7], Dashing[None], 
      CapForm["Round"], Arrowheads[0.011689199981676739`], 
      ArrowBox[BezierCurveBox[{
        DynamicLocation[
         "VertexID$1", Automatic, Center], {-1.2305434529983335`, 
         1.6134033707130935`}, {-1.1611828676956546`, 
         1.638718715544623}, {-1.086285362354766, 
         1.6660549349039582`}, {-1.0058509369756679`, 
         1.695412028791099}, {-0.91987959155836, 
         1.7267899972060459`}, {-0.8283713261028425, 
         1.7601888401487984`}, {-0.7445709469522686, 
         1.788972066705162}, {-0.6601719195971874, 
         1.8143690311363363`}, {-0.5751742440375982, 
         1.8363797334423209`}, {-0.48957792027350133`, 
         1.8550041736231153`}, {-0.4033829483048969, 
         1.87024235167872}, {-0.31658932813178486`, 
         1.882094267609135}, {-0.22919705975416502`, 
         1.89055992141436}, {-0.14120614317203767`, 1.8956393130943954`}, {
         0.14738342161459808`, 1.8973324392568047`}, {0.23627231050348682`, 
         1.8973324377490446`}, {0.32516119939237553`, 1.8973324362412638`}, {
         0.41405008828126433`, 1.8973324347334624`}, {0.502938977170153, 
         1.897332433225639}, {0.5918278660590418, 1.897332431717795}, {
         0.6807167549479305, 1.8973324302099304`}, {0.7696056438368193, 
         1.8973324287020445`}, {0.858494532725708, 1.8973324271941379`}, {
         1.1473834216145964`, 1.897332422293349}, {1.2362723105034847`, 
         1.897332420785409}, {1.325161199392374, 1.897332419277466}, {
         1.4140500882812628`, 1.8973324177695206`}, {1.5029389771701513`, 
         1.8973324162615706`}, {1.59182786605904, 1.8973324147536177`}, {
         1.680716754947929, 1.8973324132456622`}, {1.7696056438368175`, 
         1.897332411737703}, {1.8584945327257063`, 1.8973324102297409`}, {
         2.1473834216145957`, 1.8973324053288494`}, {2.2362723105034843`, 
         1.8973324038208856`}, {2.325161199392373, 1.8973324023129283`}, {
         2.4140500882812623`, 1.8973324008049774`}, {2.5029389771701513`, 
         1.8973323992970323`}, {2.5918278660590404`, 1.8973323977890941`}, {
         2.6807167549479294`, 1.8973323962811626`}, {2.769605643836818, 
         1.8973323947732368`}, {2.8584945327257074`, 1.897332393265318}, {
         3.147383421614596, 1.8973323883646092`}, {3.2362723105034843`, 
         1.8973323868567054`}, {3.325161199392374, 1.897332385348813}, {
         3.4140500882812628`, 1.8973323838409324`}, {3.502938977170151, 
         1.8973323823330626`}, {3.59182786605904, 1.897332380825204}, {
         3.6807167549479285`, 1.8973323793173575`}, {3.769605643836817, 
         1.897332377809522}, {3.8584945327257065`, 1.8973323763016978`}, {
         4.147383421614595, 1.8973323714013193`}, {4.236272310503483, 
         1.897332369893523}, {4.325161199392372, 1.8973323683857504`}, {
         4.414050088281262, 1.8973323668779993`}, {4.50293897717015, 
         1.8973323653702703`}, {4.591827866059038, 1.897332363862564}, {
         4.680716754947927, 1.8973323623548803`}, {4.769605643836815, 
         1.8973323608472188`}, {4.858494532725704, 1.8973323593395799`}, {
         5.1473834216145935`, 1.897332354439851}, {5.236272310503482, 
         1.897332352932256}, {5.325161199392371, 1.8973323514246836`}, {
         5.414050088281261, 1.8973323499171326`}, {5.50293897717015, 
         1.897332348409603}, {5.591827866059038, 1.8973323469020948`}, {
         5.680716754947928, 1.897332345394609}, {5.769605643836816, 
         1.8973323438871443`}, {5.858494532725706, 1.897332342379702}, {
         6.1473834216145935`, 1.8973323374806075`}, {6.236272310503482, 
         1.8973323359732395`}, {6.3251611993923715`, 1.8973323344659576`}, {
         6.414050088281261, 1.8973323329587612`}, {6.50293897717015, 
         1.8973323314516493`}, {6.591827866059038, 1.8973323299446232`}, {
         6.680716754947928, 1.8973323284376824`}, {6.769605643836816, 
         1.8973323269308267`}, {6.858494532725706, 1.8973323254240566`}, {
         7.1473834216145935`, 1.8973323205274268`}, {7.236012383179832, 
         1.898913338152404}, {7.324121490097771, 1.9036563940406206`}, {
         7.4117107423684105`, 1.9115614881920764`}, {7.49878013999175, 
         1.9226286206067713`}, {7.585329682967787, 1.9368577912847056`}, {
         7.671359371296527, 1.9542490002258788`}, {7.756869204977965, 
         1.974802247430291}, {7.841859184012104, 1.998517532897943}, {
         8.157035946280608, 2.1033608136086865`}, {8.243898999711721, 
         2.1322672824767985`}, {8.331000386835449, 2.1603575122890466`}, {
         8.41834010765179, 2.18763150304543}, {8.505918162160743, 
         2.2140892547459483`}, {8.593734550362306, 2.239730767390603}, {
         8.681789272256486, 2.264556040979392}, {8.770082327843276, 
         2.2885650755123175`}, {8.858613717122681, 2.311757870989378}, {
         9.147383442185927, 2.3835634104204177`}, {9.23441333311625, 
         2.4083603476091624`}, {9.317725226270568, 2.438814285388869}, {
         9.397319121648883, 2.474925223759537}, {9.47319501925119, 
         2.5166931627211664`}, {9.545352919077496, 2.5641181022737576`}, {
         9.613792821127797, 2.6172000424173105`}, {9.678514725402096, 
         2.675938983151825}, {9.739518631900388, 2.7403349244773016`}, {
         10.147383479746923`, 3.271367898816434}, {10.23612336829586, 
         3.388359532104657}, {10.324565246274965`, 3.5055724994133786`}, {
         10.41270911368423, 3.623006800742598}, {10.500554970523657`, 
         3.740662436092314}, {10.58810281679325, 3.8585394054625284`}, {
         10.675352652493006`, 3.9766377088532403`}, {10.762304477622921`, 
         4.09495734626445}, {10.848958292183003`, 4.213498317696157}, {
         11.312553871267088`, 4.852447128968608}, {11.366777386257406`, 
         4.920407933226862}, {11.425079180529908`, 4.980373348571685}, {
         11.487459254084598`, 5.032343375003076}, {11.55391760692147, 
         5.0763180125210345`}, {11.624454239040526`, 5.112297261125562}, {
         11.699069150441769`, 5.140281120816658}, {11.777762341125197`, 
         5.1602695915943215`}, {11.860533811090807`, 5.172262673458554}, {
         11.947383560338604`, 5.176260366409354}, {12.033803313425022`, 
         5.176260364945268}, {12.115284794906506`, 5.176260363564846}, {
         12.19182800478305, 5.176260362268086}, {12.263432943054655`, 
         5.176260361054986}, {12.33009960972132, 5.176260359925549}, 
         DynamicLocation["VertexID$2", Automatic, Center]}]], 
      ArrowBox[BezierCurveBox[{
        DynamicLocation["VertexID$1", Automatic, Center], {-1.232632683282928,
          1.473317698259786}, {-1.1644472885267276`, 
         1.4550200372291893`}, {-1.0909861269224501`, 
         1.4353066156268786`}, {-1.0122491984700948`, 
         1.4141774334528536`}, {-0.928236503169662, 
         1.391632490707115}, {-0.8389480410211514, 
         1.367671787389662}, {-0.7529278631286277, 
         1.3459133265347303`}, {-0.6665701898247669, 
         1.3267146844263868`}, {-0.5798750211095691, 
         1.310075861064631}, {-0.492842356983034, 
         1.2959968564494624`}, {-0.405472197445162, 
         1.2844776705808814`}, {-0.31776454249595293`, 
         1.2755183034588882`}, {-0.22971939213540674`, 
         1.2691187550834826`}, {-0.1413367463635235, 1.2652790254546644`}, {
         0.14738339481969753`, 1.2639991111773266`}, {0.23627228370858622`, 
         1.2639991096684102`}, {0.325161172597475, 1.2639991081595359`}, {
         0.4140500614863638, 1.2639991066507021`}, {0.5029389503752524, 
         1.26399910514191}, {0.5918278392641412, 1.2639991036331586`}, {
         0.68071672815303, 1.263999102124449}, {0.7696056170419187, 
         1.2639991006157802`}, {0.8584945059308074, 1.263999099107153}, {
         1.1473833948196959`, 1.2639990942042947`}, {1.2362722837085844`, 
         1.263999092695743}, {1.3251611725974732`, 1.2639990911872194`}, {
         1.4140500614863623`, 1.2639990896787232`}, {1.5029389503752506`, 
         1.2639990881702547`}, {1.5918278392641394`, 1.263999086661814}, {
         1.6807167281530284`, 1.2639990851534013`}, {1.769605617041917, 
         1.263999083645016}, {1.8584945059308058`, 1.2639990821366585`}, {
         2.147383394819695, 1.2639990772346181`}, {2.2362722837085838`, 
         1.263999075726315}, {2.3251611725974732`, 1.2639990742180385`}, {
         2.414050061486362, 1.2639990727097876`}, {2.502938950375251, 
         1.2639990712015625`}, {2.5918278392641394`, 1.2639990696933634`}, {
         2.680716728153029, 1.2639990681851905`}, {2.7696056170419174`, 
         1.263999066677043}, {2.858494505930807, 1.2639990651689224`}, {
         3.1473833948196956`, 1.2639990602676416`}, {3.236272283708584, 
         1.263999058759573}, {3.3251611725974732`, 1.2639990572515323`}, {
         3.4140500614863623`, 1.2639990557435183`}, {3.502938950375251, 
         1.2639990542355317`}, {3.5918278392641394`, 1.2639990527275728`}, {
         3.680716728153028, 1.263999051219641}, {3.7696056170419174`, 
         1.263999049711737}, {3.858494505930806, 1.26399904820386}, {
         4.147383394819694, 1.2639990433033799`}, {4.2362722837085816`, 
         1.2639990417955622`}, {4.325161172597471, 1.2639990402877823`}, {
         4.414050061486361, 1.263999038780039}, {4.502938950375249, 
         1.2639990372723324`}, {4.591827839264138, 1.2639990357646629`}, {
         4.680716728153026, 1.2639990342570306`}, {4.769605617041915, 
         1.2639990327494353`}, {4.858494505930804, 1.2639990312418767`}, {
         5.147383394819693, 1.2639990263424732`}, {5.2362722837085816`, 
         1.2639990248349986`}, {5.32516117259747, 1.2639990233275822`}, {
         5.4140500614863605`, 1.2639990218202235`}, {5.502938950375249, 
         1.2639990203129219`}, {5.591827839264138, 1.2639990188056782`}, {
         5.680716728153026, 1.2639990172984918`}, {5.7696056170419165`, 
         1.2639990157913634`}, {5.858494505930805, 1.2639990142842923`}, {
         6.147383394819693, 1.2639990093865636`}, {6.236272283708581, 
         1.263999007879644}, {6.325161172597471, 1.2639990063728546`}, {
         6.414050061486361, 1.2639990048661955`}, {6.502938950375248, 
         1.2639990033596662`}, {6.591827839264138, 1.2639990018532672`}, {
         6.680716728153027, 1.2639990003469985`}, {6.769605617041916, 
         1.2639989988408598`}, {6.858494505930805, 1.263998997334851}, {
         7.147383394819693, 1.2639989924408923`}, {7.236204054673569, 
         1.2648170446913352`}, {7.32488825645742, 1.2672712044542915`}, {
         7.413436000171245, 1.271361471729761}, {7.5018472858150425`, 
         1.2770878465177427`}, {7.590122113388815, 1.2844503288182376`}, {
         7.678260482892561, 1.293448918631246}, {7.766262394326281, 
         1.3040836159567666`}, {7.854127847689977, 1.3163544207948006`}, {
         8.147383399083722, 1.3647850054994304`}, {8.236144460541093, 
         1.3802775276634678`}, {8.324649865872015, 1.396892569760115}, {
         8.412899615076483, 1.414630131789372}, {8.5008937081545, 
         1.4334902137512373`}, {8.588632145106066, 1.4534728156457124`}, {
         8.67611492593118, 1.4745779374727972`}, {8.763342050629841, 
         1.496805579232491}, {8.850313519202054, 1.5201557409247939`}, {
         9.147383409265506, 1.6054450789265462`}, {9.234262168623154, 
         1.6339415533525474`}, {9.317120666743767, 1.6680326378046801`}, {
         9.395958903627351, 1.7077183322829435`}, {9.470776879273902, 
         1.752998636787338}, {9.541574593683421, 1.8038735513178632`}, {
         9.60835204685591, 1.8603430758745199`}, {9.671109238791365, 
         1.9224072104573073`}, {9.72984616948979, 1.9900659550662259`}, {
         9.784562838951182, 2.063319309701275}, {9.905154821925958, 
         2.2373223851232056`}, {10.016788271275184`, 2.3983991252808554`}, {
         10.11946318699886, 2.546549530174225}, {10.213179569096988`, 
         2.681773599803314}, {10.297937417569567`, 2.8040713341681225`}, 
         DynamicLocation["VertexID$19", Automatic, Center]}]], 
      ArrowBox[{
       DynamicLocation["VertexID$2", Automatic, Center], DynamicLocation[
        "VertexID$22", Automatic, Center]}], 
      ArrowBox[BezierCurveBox[{
        DynamicLocation["VertexID$2", Automatic, Center], {
         12.764667510955888`, 5.176260352559493}, {12.831334177622555`, 
         5.176260351428889}, {12.90293911589416, 5.176260350214538}, {
         12.979482325770704`, 5.176260348916437}, {13.060963807252184`, 
         5.17626034753459}, {13.147383560338604`, 5.176260346068992}, {
         13.236272449227492`, 5.1762603445614355`}, {13.32516133811638, 
         5.1762603430537055`}, {13.414050227005271`, 5.176260341545806}, {
         13.50293911589416, 5.1762603400377305`}, {13.591828004783048`, 
         5.176260338529485}, {13.680716893671939`, 5.176260337021068}, {
         13.769605782560825`, 5.176260335512478}, {13.858494671449716`, 
         5.176260334003716}, {13.947383560338604`, 5.176260332494783}, {
         14.033803313425022`, 5.17626033102768}, {14.115284794906504`, 
         5.176260329644412}, {14.191828004783046`, 5.176260328344979}, {
         14.263432943054653`, 5.176260327129379}, {14.33009960972132, 
         5.176260325997614}, DynamicLocation[
         "VertexID$23", Automatic, Center]}]], 
      ArrowBox[BezierCurveBox[{
        DynamicLocation[
         "VertexID$3", Automatic, Center], {-1.2353323330242523`, 
         8.86399907160174}, {-1.1686656663575854`, 
         8.863999070470399}, {-1.0970607280859803`, 
         8.863999069255257}, {-1.0205175182094373`, 
         8.86399906795631}, {-0.9390360367279558, 
         8.863999066573562}, {-0.852616283641536, 
         8.86399906510701}, {-0.7637273947526471, 
         8.86399906359855}, {-0.6748385058637583, 
         8.86399906209008}, {-0.5859496169748694, 
         8.8639990605816}, {-0.4970607280859804, 
         8.863999059073107}, {-0.4081718391970915, 
         8.863999057564603}, {-0.31928295030820264`, 
         8.86399905605609}, {-0.23039406141931368`, 
         8.863999054547564}, {-0.14150517253042486`, 8.863999053039029}, {
         0.14738371635846473`, 8.86399904813624}, {0.23627260524735344`, 
         8.86399904662768}, {0.3251614941362422, 8.863999045119108}, {
         0.414050383025131, 8.863999043610525}, {0.5029392719140197, 
         8.863999042101925}, {0.5918281608029085, 8.863999040593315}, {
         0.6807170496917971, 8.863999039084693}, {0.7696059385806859, 
         8.863999037576056}, {0.8584948274695746, 8.863999036067407}, {
         1.1473837163584628`, 8.863999031164244}, {1.2362726052473514`, 
         8.863999029655568}, {1.3251614941362404`, 8.863999028146884}, {
         1.4140503830251292`, 8.863999026638185}, {1.502939271914018, 
         8.863999025129473}, {1.5918281608029066`, 8.86399902362075}, {
         1.6807170496917954`, 8.863999022112012}, {1.7696059385806844`, 
         8.863999020603263}, {1.8584948274695732`, 8.863999019094502}, {
         2.1473837163584624`, 8.863999014190973}, {2.236272605247351, 
         8.863999012682179}, {2.3251614941362404`, 8.863999011173355}, {
         2.414050383025129, 8.863999009664504}, {2.502939271914018, 
         8.86399900815562}, {2.5918281608029066`, 8.863999006646711}, {
         2.680717049691796, 8.86399900513777}, {2.7696059385806846`, 
         8.8639990036288}, {2.8584948274695736`, 8.863999002119803}, {
         3.147383716358463, 8.863998997215429}, {3.2362726052473514`, 
         8.863998995706378}, {3.3251614941362404`, 8.863998994197312}, {
         3.4140503830251294`, 8.863998992688229}, {3.502939271914018, 
         8.863998991179127}, {3.5918281608029066`, 8.86399898967001}, {
         3.680717049691795, 8.863998988160876}, {3.769605938580684, 
         8.863998986651724}, {3.858494827469573, 8.863998985142558}, {
         4.147383716358461, 8.863998980237689}, {4.23627260524735, 
         8.863998978728485}, {4.325161494136239, 8.86399897721927}, {
         4.414050383025128, 8.863998975710036}, {4.502939271914016, 
         8.863998974200783}, {4.591828160802905, 8.863998972691512}, {
         4.680717049691793, 8.863998971182225}, {4.769605938580683, 
         8.863998969672922}, {4.858494827469571, 8.863998968163601}, {
         5.14738371635846, 8.863998963258235}, {5.236270342667918, 
         8.863849491620847}, {5.325152443818517, 8.863401079727383}, {
         5.414030019810256, 8.862653727577841}, {5.502903070643132, 
         8.86160743517222}, {5.591771596317148, 8.860262202510519}, {
         5.680635596832305, 8.858618029592737}, {5.7694950721886, 
         8.856674916418878}, {5.858350022386036, 8.854432862988942}, {
         6.147383715589772, 8.845830001231928}, {6.23627089188398, 
         8.843089670515365}, {6.325154643216591, 8.840252072509148}, {
         6.4140349695876, 8.837317207213289}, {6.50291187099701, 
         8.834285074627775}, {6.5917853474448185`, 8.831155674752617}, {
         6.680655398931028, 8.827929007587809}, {6.769522025455638, 
         8.82460507313335}, {6.8583852270186485`, 8.821183871389245}, {
         7.147383714058277, 8.809631068756655}, {7.236270324291057, 
         8.806012377533843}, {7.325152377513563, 8.802292984058726}, {
         7.41402987372579, 8.798472888331304}, {7.502902812927738, 
         8.794552090351573}, {7.591771195119408, 8.790530590119536}, {
         7.680635020300802, 8.786408387635195}, {7.7694942884719165`, 
         8.782185482898544}, {7.858348999632755, 8.77786187590959}, {
         8.14738371210047, 8.76335563839753}, {8.236268855084818, 
         8.758813237773065}, {8.32514650663889, 8.75413948772906}, {
         8.41401666676268, 8.749334388265506}, {8.502879335456193, 
         8.744397939382406}, {8.591734512719423, 8.739330141079764}, {
         8.680582198552376, 8.734130993357576}, {8.769422392955049, 
         8.728800496215841}, {8.858255095927444, 8.723338649654565}, {
         9.1473837096309, 8.7049839996585}, {9.236264905356578, 
         8.699217235790766}, {9.325130715235025, 8.69324327666843}, {
         9.413981139266243, 8.687062122291492}, {9.502816177450226, 
         8.680673772659949}, {9.591635829786982, 8.674078227773805}, {
         9.680440096276508, 8.66727548763306}, {9.769228976918802, 
         8.66026555223771}, {9.858002471713867, 8.653048421587759}, {
         10.14738370639956, 8.628606986164932}, {10.23624752705873, 
         8.620836258180761}, {10.325061211896434`, 8.61260341212799}, {
         10.413824760912673`, 8.60390844800662}, {10.502538174107446`, 
         8.594751365816649}, {10.59120145148075, 8.585132165558075}, {
         10.67981459303259, 8.575050847230901}, {10.768377598762964`, 
         8.564507410835127}, {10.856890468671871`, 8.553501856370751}, {
         11.147383701606188`, 8.515309139220584}, {11.232784508545791`, 
         8.499438442058546}, {11.311209152581771`, 8.475343191067235}, {
         11.382657633714128`, 8.443023386246644}, {11.447129951942856`, 
         8.402479027596776}, {11.504626107267962`, 8.353710115117629}, {
         11.555146099689441`, 8.296716648809205}, {11.598689929207296`, 
         8.231498628671506}, {11.635257595821527`, 8.158056054704527}, {
         11.664849099532132`, 8.076388926908272}, {11.81056621408278, 
         7.597542620151183}, {11.944368896129284`, 7.15784876312048}, {
         12.066257145671637`, 6.757307355816168}, {12.176230962709836`, 
         6.395918398238239}, {12.274290347243891`, 6.0736818903867}, 
         DynamicLocation["VertexID$2", Automatic, Center]}]], 
      ArrowBox[BezierCurveBox[{
        DynamicLocation[
         "VertexID$4", Automatic, Center], {-1.0567622071131513`, 
         6.178439842058231}, DynamicLocation[
         "VertexID$5", Automatic, Center]}]], 
      ArrowBox[BezierCurveBox[{
        DynamicLocation[
         "VertexID$4", Automatic, Center], {-0.8484706013240443, 
         5.8495583388796515`}, DynamicLocation[
         "VertexID$5", Automatic, Center]}]], 
      ArrowBox[BezierCurveBox[{
        DynamicLocation[
         "VertexID$4", Automatic, Center], {-1.2230712652275506`, 
         5.551953831819253}, {-1.1495076710759864`, 
         5.505363553413565}, {-1.0694731545026432`, 
         5.454675023955173}, {-0.9829677155075214, 
         5.399888243444078}, {-0.8899913540906206, 
         5.341003211880281}, {-0.7905440702519411, 
         5.278019929263779}, {-0.714682716680369, 
         5.233101975233753}, {-0.6372887118949949, 
         5.193468486206158}, {-0.558362055895819, 
         5.159119462180994}, {-0.477902748682841, 
         5.1300549031582605`}, {-0.3959107902560609, 
         5.106274809137959}, {-0.31238618061547907`, 
         5.087779180120088}, {-0.2273289197610951, 
         5.074568016104648}, {-0.1407390076929092, 5.066641317091639}, {
         0.14738355558907934`, 5.063999079684996}, {0.23627244447796802`, 
         5.063999078175656}, {0.3251613333668569, 5.063999076666365}, {
         0.4140502222557456, 5.063999075157119}, {0.5029391111446342, 
         5.063999073647917}, {0.591828000033523, 5.063999072138762}, {
         0.6807168889224118, 5.063999070629655}, {0.7696057778113005, 
         5.063999069120593}, {0.8584946667001893, 5.063999067611578}, {
         1.1473835555890777`, 5.063999062707479}, {1.2362724444779662`, 
         5.063999061198561}, {1.3251613333668553`, 5.063999059689698}, {
         1.414050222255744, 5.063999058180891}, {1.5029391111446324`, 
         5.063999056672137}, {1.5918280000335214`, 5.063999055163442}, {
         1.6807168889224102`, 5.0639990536548005`}, {1.7696057778112988`, 
         5.063999052146215}, {1.8584946667001876`, 5.063999050637684}, {
         2.1473835555890766`, 5.063999045735203}, {2.236272444477965, 
         5.063999044226725}, {2.325161333366854, 5.063999042718188}, {
         2.4140502222557436`, 5.063999041209591}, {2.502939111144632, 
         5.063999039700931}, {2.591828000033521, 5.063999038192212}, {
         2.68071688892241, 5.063999036683432}, {2.7696057778112992`, 
         5.063999035174593}, {2.858494666700188, 5.063999033665693}, {
         2.947383555589077, 5.063999032156731}, {3.033803308675496, 
         5.063999030689656}, {3.1152847901569776`, 5.063999029306415}, {
         3.1918280000335217`, 5.063999028007006}, {3.263432938305127, 
         5.0639990267914285`}, {3.330099604971793, 5.063999025659687}, 
         DynamicLocation["VertexID$11", Automatic, Center]}]], 
      ArrowBox[
       BezierCurveBox[{
        DynamicLocation[
         "VertexID$4", Automatic, Center], {-1.2353324669987369`, 
         5.697332431227642}, {-1.1686658003320702`, 
         5.697332430096303}, {-1.0970608620604654`, 
         5.697332428881159}, {-1.020517652183922, 
         5.6973324275822135`}, {-0.9390361707024406, 
         5.6973324261994645`}, {-0.8526164176160208, 
         5.697332424732912}, {-0.7637275287271318, 
         5.697332423224423}, {-0.6748386398382431, 
         5.697332421715867}, {-0.5859497509493542, 
         5.697332420207242}, {-0.49706086206046524`, 
         5.697332418698547}, {-0.4081719731715764, 
         5.697332417189783}, {-0.3192830842826875, 
         5.69733241568095}, {-0.23039419539379855`, 
         5.697332414172048}, {-0.1415053065049097, 5.697332412663077}, {
         0.1473835823839799, 5.697332407758621}, {0.23627247127286863`, 
         5.697332406249532}, {0.32516136016175734`, 5.6973324047404175`}, {
         0.41405024905064614`, 5.697332403231275}, {0.5029391379395349, 
         5.697332401722104}, {0.5918280268284236, 5.6973324002129075`}, {
         0.6807169157173123, 5.697332398703682}, {0.7696058046062011, 
         5.69733239719443}, {0.8584946934950899, 5.697332395685151}, {
         1.147383582383978, 5.697332390779872}, {1.2362724712728665`, 
         5.69733238927059}, {1.3251613601617556`, 5.697332387761389}, {
         1.4140502490506446`, 5.697332386252268}, {1.502939137939533, 
         5.697332384743224}, {1.591828026828422, 5.69733238323426}, {
         1.6807169157173107`, 5.697332381725375}, {1.7696058046061993`, 
         5.69733238021657}, {1.8584946934950881`, 5.697332378707844}, {
         2.1473835823839775`, 5.697332373804831}, {2.236272471272866, 
         5.697332372296209}, {2.325161360161755, 5.697332370787557}, {
         2.414050249050644, 5.697332369278876}, {2.502939137939533, 
         5.697332367770165}, {2.591828026828422, 5.697332366261422}, {
         2.680716915717311, 5.6973323647526515`}, {2.7696058046061998`, 
         5.69733236324385}, {2.858494693495089, 5.697332361735019}, {
         3.147383582383978, 5.697332356831186}, {3.236272471272866, 
         5.697332355322271}, {3.325161360161756, 5.697332353813281}, {
         3.4140502490506446`, 5.697332352304216}, {3.502939137939533, 
         5.6973323507950715`}, {3.5918280268284217`, 5.697332349285852}, {
         3.6807169157173103`, 5.697332347776555}, {3.7696058046061993`, 
         5.697332346267183}, {3.8584946934950883`, 5.697332344757734}, {
         3.947383582383977, 5.697332343248208}, {4.033803335470396, 
         5.697332341780576}, {4.115284816951878, 5.69733234039681}, {
         4.191828026828421, 5.697332339096907}, {4.2634329651000265`, 
         5.697332337880869}, {4.330099631766693, 5.697332336748697}, 
         DynamicLocation["VertexID$12", Automatic, Center]}]], 
      ArrowBox[{
       DynamicLocation["VertexID$5", Automatic, Center], DynamicLocation[
        "VertexID$7", Automatic, Center]}], 
      ArrowBox[BezierCurveBox[{
        DynamicLocation[
         "VertexID$5", Automatic, Center], {-0.23533244020383975`, 
         6.330665742334146}, {-0.16866577353717302`, 
         6.330665741202362}, {-0.09706083526556801, 
         6.330665739986742}, {-0.02051762538902467, 6.330665738687287}, {
         0.0609638560924569, 6.330665737303995}, {0.14738360917887683`, 
         6.330665735836868}, {0.2362724980677655, 6.330665734327762}, {
         0.3251613869566543, 6.330665732818537}, {0.41405027584554305`, 
         6.330665731309195}, {0.5029391647344318, 6.330665729799731}, {
         0.5918280536233206, 6.330665728290147}, {0.6807169425122093, 
         6.3306657267804445`}, {0.7696058314010981, 6.330665725270622}, {
         0.8584947202899867, 6.330665723760681}, {1.1473836091788752`, 
         6.330665718852848}, {1.2362724980677635`, 6.33066571734281}, {
         1.3251613869566528`, 6.330665715832941}, {1.4140502758455415`, 
         6.330665714323238}, {1.50293916473443, 6.3306657128137}, {
         1.591828053623319, 6.330665711304329}, {1.6807169425122077`, 
         6.3306657097951256`}, {1.7696058314010963`, 6.330665708286089}, {
         1.8584947202899853`, 6.33066570677722}, {2.1473836091788745`, 
         6.330665701874121}, {2.236272498067763, 6.330665700365489}, {
         2.325161386956652, 6.330665698856837}, {2.4140502758455415`, 
         6.330665697348162}, {2.50293916473443, 6.330665695839463}, {
         2.591828053623319, 6.330665694330742}, {2.680716942512208, 
         6.3306656928219995`}, {2.7696058314010967`, 6.330665691313234}, {
         2.8584947202899857`, 6.330665689804445}, {3.147383609178875, 
         6.3306656849007865`}, {3.236272498067763, 6.330665683391938}, {
         3.3251613869566525`, 6.330665681883042}, {3.4140502758455415`, 
         6.330665680374096}, {3.50293916473443, 6.330665678865099}, {
         3.5918280536233187`, 6.330665677356053}, {3.6807169425122073`, 
         6.330665675846955}, {3.7696058314010967`, 6.3306656743378085`}, {
         3.8584947202899853`, 6.33066567282861}, {4.147383609178873, 
         6.330665667923499}, {4.236272498067762, 6.330665666413929}, {
         4.32516138695665, 6.330665664903765}, {4.41405027584554, 
         6.330665663393005}, {4.502939164734428, 6.330665661881649}, {
         4.591828053623317, 6.3306656603697}, {4.6807169425122055`, 
         6.330665658857155}, {4.769605831401094, 6.330665657344016}, {
         4.8584947202899835`, 6.330665655830282}, {4.947383609178872, 
         6.330665654315953}, {5.033803362265291, 6.3306656528433995`}, {
         5.115284843746774, 6.330665651454993}, {5.1918280536233175`, 
         6.330665650150732}, {5.263432991894922, 6.330665648930615}, {
         5.330099658561588, 6.330665647794645}, DynamicLocation[
         "VertexID$13", Automatic, Center]}]], 
      ArrowBox[BezierCurveBox[{
        DynamicLocation[
         "VertexID$6", Automatic, Center], {-1.2320262741722696`, 
         7.83017568894735}, {-1.1634999256644443`, 
         7.809703919900979}, {-1.0896220427954812`, 
         7.7876334172598565`}, {-1.0103926255653803`, 
         7.763964181023985}, {-0.9258116739741418, 
         7.738696211193366}, {-0.8358791880217651, 
         7.711829507767996}, {-0.7505030341521675, 
         7.687799250941179}, {-0.664713617339124, 
         7.666596082975257}, {-0.5785109375826345, 
         7.648220003870232}, {-0.4918949948826988, 
         7.6326710136261}, {-0.40486578923931704`, 
         7.619949112242865}, {-0.3174233206524894, 
         7.610054299720526}, {-0.22956758912221553`, 
         7.602986576059082}, {-0.14129859464849578`, 
         7.598745941258533}, {-0.05261633723132986, 7.59733239531888}, {
         0.03380341585508989, 7.5973323938515955`}, {0.11528489733657138`, 
         7.597332392468159}, {0.1918281072131146, 7.597332391168566}, {
         0.2634330454847195, 7.597332389952816}, {0.3300997121513862, 
         7.597332388820911}, DynamicLocation[
         "VertexID$7", Automatic, Center]}]], 
      ArrowBox[BezierCurveBox[{
        DynamicLocation[
         "VertexID$6", Automatic, Center], {-1.2312494138196635`, 
         7.970142649443099}, {-1.162286082852103, 
         7.993217110782677}, {-1.087874110574771, 
         8.01811463463231}, {-1.0080134969876675`, 
         8.044835220991999}, {-0.9227042420907927, 
         8.073378869861743}, {-0.8319463458841464, 
         8.103745581241544}, {-0.7473955977037621, 
         8.130383143281234}, {-0.6623344800282597, 
         8.153886874315369}, {-0.5767629928576391, 
         8.174256774343943}, {-0.4906811361919, 
         8.191492843366959}, {-0.40408891003104297`, 
         8.205595081384413}, {-0.3169863143750678, 
         8.21656348839631}, {-0.2293733492239743, 
         8.224398064402648}, {-0.14125001457776273`, 8.229098809403425}, {
         0.14738368956356776`, 8.230665720006634}, {0.23627257845245647`, 
         8.230665718499058}, {0.3251614673413452, 8.23066571699146}, {
         0.41405035623023395`, 8.230665715483834}, {0.5029392451191227, 
         8.23066571397618}, {0.5918281340080114, 8.2306657124685}, {
         0.6807170228969002, 8.230665710960794}, {0.7696059117857889, 
         8.230665709453064}, {0.8584948006746776, 8.230665707945306}, {
         0.9473836895635663, 8.23066570643752}, {1.0338034426499858`, 
         8.230665704971605}, {1.1152849241314673`, 8.230665703589459}, {
         1.1918281340080106`, 8.230665702291079}, {1.2634330722796152`, 
         8.230665701076463}, {1.3300997389462816`, 8.230665699945614}, 
         DynamicLocation["VertexID$8", Automatic, Center]}]], 
      ArrowBox[{
       DynamicLocation["VertexID$7", Automatic, Center], DynamicLocation[
        "VertexID$8", Automatic, Center]}], 
      ArrowBox[BezierCurveBox[{
        DynamicLocation["VertexID$7", Automatic, Center], {0.776928815156075, 
         7.451953782044804}, {0.8504924093070401, 7.405363503642093}, {
         0.9305269258796509, 7.3546749741869935`}, {1.0170323648739072`, 
         7.299888193679501}, {1.110008726289809, 7.24100316211962}, {
         1.2094560101273566`, 7.178019879507348}, {1.2853173637000608`, 
         7.133101925479186}, {1.3627113684864343`, 7.093468436453403}, {
         1.4416380244864762`, 7.059119412429994}, {1.5220973317001867`, 
         7.030054853408962}, {1.604089290127566, 7.006274759390305}, {
         1.687613899768614, 6.987779130374024}, {1.7726711606233314`, 
         6.974567966360121}, {1.8592610726917171`, 6.966641267348594}, {
         2.147383635973771, 6.963999029946521}, {2.23627252486266, 
         6.963999028438489}, {2.325161413751549, 6.963999026930323}, {
         2.414050302640438, 6.963999025422021}, {2.502939191529327, 
         6.963999023913585}, {2.5918280804182157`, 6.963999022405014}, {
         2.6807169693071047`, 6.963999020896306}, {2.7696058581959937`, 
         6.9639990193874635`}, {2.8584947470848823`, 6.963999017878487}, {
         3.147383635973772, 6.963999012973719}, {3.2362725248626605`, 
         6.963999011464574}, {3.3251614137515495`, 6.963999009955497}, {
         3.4140503026404385`, 6.9639990084464864`}, {3.502939191529327, 
         6.963999006937545}, {3.5918280804182157`, 6.963999005428673}, {
         3.6807169693071042`, 6.963999003919868}, {3.769605858195993, 
         6.963999002411132}, {3.858494747084882, 6.963999000902464}, {
         4.14738363597377, 6.963998995999592}, {4.236272524862659, 
         6.963998994490727}, {4.325161413751548, 6.9639989929812645`}, {
         4.414050302640437, 6.963998991471204}, {4.502939191529325, 
         6.963998989960543}, {4.591828080418214, 6.963998988449285}, {
         4.6807169693071025`, 6.963998986937428}, {4.769605858195992, 
         6.963998985424974}, {4.8584947470848805`, 6.96399898391192}, {
         5.147383635973769, 6.963998978991878}, {5.235533210612608, 
         6.961399884724915}, {5.322204156751346, 6.953602604951928}, {
         5.407396474389985, 6.940607139672916}, {5.491110163528522, 
         6.92241348888788}, {5.5733452241669585`, 6.89902165259682}, {
         5.654101656305295, 6.870431630799736}, {5.7333794599435315`, 
         6.836643423496627}, {5.811178635081667, 6.797657030687495}, {
         5.887499181719702, 6.753472452372337}, {5.98648727259534, 
         6.6922002802090255`}, {6.079058463753908, 6.63490007457968}, {
         6.165212755195405, 6.581571835484299}, {6.24495014691983, 
         6.532215562922879}, {6.318270638927187, 6.4868312568954245`}, 
         DynamicLocation["VertexID$14", Automatic, Center]}]], 
      ArrowBox[BezierCurveBox[{
        DynamicLocation["VertexID$7", Automatic, Center], {0.7646676133859536,
          7.597332381451115}, {0.8313342800526201, 7.597332380321832}, {
         0.9029392183242249, 7.597332379108899}, {0.979482428200768, 
         7.5973323778123145`}, {1.0609639096822492`, 7.59733237643208}, {
         1.1473836627686689`, 7.597332374968193}, {1.2362725516575577`, 
         7.597332373462346}, {1.3251614405464465`, 7.597332371956228}, {
         1.4140503294353355`, 7.59733237044984}, {1.5029392183242238`, 
         7.597332368943178}, {1.5918281072131129`, 7.597332367436247}, {
         1.6807169961020016`, 7.597332365929044}, {1.7696058849908902`, 
         7.59733236442157}, {1.8584947738797792`, 7.597332362913823}, {
         2.1473836627686684`, 7.597332358012464}, {2.236272551657557, 
         7.597332356504282}, {2.325161440546446, 7.597332354996043}, {
         2.414050329435335, 7.597332353487751}, {2.502939218324224, 
         7.597332351979397}, {2.5918281072131126`, 7.597332350470989}, {
         2.6807169961020016`, 7.597332348962524}, {2.7696058849908907`, 
         7.597332347454001}, {2.8584947738797797`, 7.597332345945422}, {
         3.147383662768669, 7.597332341042289}, {3.2362725516575575`, 
         7.5973323395335965`}, {3.325161440546447, 7.597332338024851}, {
         3.4140503294353355`, 7.597332336516052}, {3.502939218324224, 
         7.597332335007196}, {3.5918281072131126`, 7.597332333498286}, {
         3.680716996102001, 7.597332331989322}, {3.76960588499089, 
         7.597332330480304}, {3.8584947738797792`, 7.597332328971231}, {
         4.147383662768667, 7.597332324066507}, {4.236272551657556, 
         7.597332322557081}, {4.325161440546445, 7.597332321047111}, {
         4.414050329435334, 7.597332319536602}, {4.502939218324222, 
         7.597332318025545}, {4.591828107213111, 7.597332316513949}, {
         4.680716996101999, 7.5973323150018075`}, {4.769605884990889, 
         7.597332313489124}, {4.8584947738797775`, 7.597332311975898}, {
         5.147383662768666, 7.597332307055538}, {5.236209318333879, 
         7.596544569502051}, {5.324908507251743, 7.59418135986967}, {
         5.4134812295222545`, 7.590242678158395}, {5.501927485145415, 
         7.584728524368226}, {5.590247274121225, 7.577638898499165}, {
         5.6784405964496845`, 7.568973800551209}, {5.766507452130792, 
         7.558733230524361}, {5.85444784116455, 7.546917188418618}, {
         6.150659944829039, 7.499851523180043}, {6.238861217509509, 
         7.485919410458264}, {6.327143386171675, 7.472614116786996}, {
         6.415506450815533, 7.459935642166238}, {6.503950411441084, 
         7.447883986595989}, {6.592475268048329, 7.43645915007625}, {
         6.681081020637269, 7.425661132607021}, {6.769767669207901, 
         7.415489934188303}, {6.858535213760227, 7.405945554820094}, {
         7.148141657228163, 7.377595282959938}, {7.236871458550279, 
         7.3691167231642}, {7.325619976023768, 7.360856735468781}, {
         7.41438720964863, 7.352815319873682}, {7.503173159424863, 
         7.344992476378899}, {7.591977825352469, 7.337388204984438}, {
         7.680801207431448, 7.330002505690295}, {7.769643305661798, 
         7.322835378496472}, {7.858504120043522, 7.315886823402968}, {
         8.14770061492401, 7.294236663835992}, {8.236522980021393, 
         7.287678187826115}, {8.325353171419362, 7.281233661037214}, {
         8.414191189117924, 7.274903083469285}, {8.503037033117073, 
         7.268686455122329}, {8.59189070341681, 7.262583775996346}, {
         8.680752200017139, 7.256595046091336}, {8.769621522918058, 
         7.2507202654073}, {8.858498672119566, 7.2449594339442385`}, {
         9.147531460342416, 7.2267259640786765`}, {9.23638932646155, 
         7.2211686464242195`}, {9.325250842293228, 7.215672377411888}, {
         9.414116007837446, 7.210237157041686}, {9.5029848230942, 
         7.204862985313611}, {9.591857288063494, 7.199549862227662}, {
         9.680733402745332, 7.1942977877838405`}, {9.769613167139706, 
         7.189106761982147}, {9.858496581246623, 7.183976784822581}, {
         10.14742961585574, 7.1675688411176335`}, {10.236308856240814`, 
         7.162541215206162}, {10.325189231719824`, 7.157533987755318}, {
         10.414070742292768`, 7.152547158765097}, {10.502953387959646`, 
         7.147580728235502}, {10.59183716872046, 7.142634696166532}, {
         10.680722084575205`, 7.137709062558189}, {10.769608135523885`, 
         7.132803827410469}, {10.858495321566503`, 7.127918990723376}, {
         11.147383642240966`, 7.11213251475556}, {11.233141467536392`, 
         7.1029443427631325`}, {11.312637166055643`, 7.085088304778162}, {
         11.385870737798712`, 7.0585644008006465`}, {11.4528421827656, 
         7.023372630830586}, {11.513551500956313`, 6.9795129948679815`}, {
         11.567998692370843`, 6.9269854929128325`}, {11.616183757009196`, 
         6.865790124965139}, {11.658106694871368`, 6.7959268910249016`}, {
         11.69376750595736, 6.71739579109212}, {11.833415318473923`, 
         6.361662304004506}, {11.961862734183192`, 6.034460278607728}, {
         12.079109753085163`, 5.735789714901786}, {12.185156375179831`, 
         5.465650612886675}, {12.280002600467204`, 5.224042972562399}, 
         DynamicLocation["VertexID$21", Automatic, Center]}]], 
      ArrowBox[{
       DynamicLocation["VertexID$8", Automatic, Center], DynamicLocation[
        "VertexID$10", Automatic, Center]}], 
      ArrowBox[BezierCurveBox[{
        DynamicLocation["VertexID$8", Automatic, Center], {
         1.7646676401808492`, 8.230665692574506}, {1.8313343068475159`, 
         8.230665691443765}, {1.902939245119121, 8.230665690229262}, {
         1.9794824549956642`, 8.230665688931003}, {2.0609639364771457`, 
         8.230665687548985}, {2.1473836895635654`, 8.230665686083206}, {
         2.236272578452454, 8.230665684575504}, {2.325161467341343, 
         8.23066568306771}, {2.4140503562302325`, 8.230665681559824}, {
         2.5029392451191206`, 8.23066568005184}, {2.5918281340080096`, 
         8.230665678543769}, {2.680717022896899, 8.230665677035603}, {
         2.7696059117857876`, 8.230665675527346}, {2.8584948006746767`, 
         8.230665674018997}, {3.147383689563566, 8.230665669116455}, {
         3.2362725784524544`, 8.230665667607905}, {3.3251614673413434`, 
         8.230665666099242}, {3.4140503562302325`, 8.230665664590457}, {
         3.5029392451191206`, 8.230665663081556}, {3.59182813400801, 
         8.230665661572534}, {3.680717022896898, 8.230665660063398}, {
         3.7696059117857876`, 8.230665658554141}, {3.858494800674676, 
         8.230665657044767}, {4.147383689563565, 8.230665652138786}, {
         4.2362725784524535`, 8.230665650629216}, {4.325161467341342, 
         8.230665649119617}, {4.414050356230232, 8.23066564760998}, {
         4.502939245119119, 8.230665646100308}, {4.591828134008008, 
         8.230665644590603}, {4.680717022896896, 8.230665643080865}, {
         4.769605911785785, 8.230665641571091}, {4.8584948006746735`, 
         8.230665640061284}, {5.147383689563563, 8.230665635154262}, {
         5.236255482678224, 8.230255079362383}, {5.3250930842444335`, 
         8.229023415006468}, {5.413896494262191, 8.226970642086517}, {
         5.502665712731492, 8.224096760602524}, {5.591400739652342, 
         8.220401770554494}, {5.680101575024737, 8.215885671942427}, {
         5.768768218848679, 8.210548464766319}, {5.857400671124168, 
         8.204390149026175}, {6.147690418653422, 8.18058439635657}, {
         6.236514931545079, 8.173222666503603}, {6.325347018050911, 
         8.165957405405246}, {6.414186678170913, 8.158788613061496}, {
         6.503033911905087, 8.151716289472349}, {6.5918887192534354`, 
         8.14474043463781}, {6.6807511002159545`, 8.13786104855788}, {
         6.769621054792646, 8.131078131232556}, {6.85849858298351, 
         8.12439168266184}, {7.147454064589837, 8.103077595986697}, {
         7.236328182002367, 8.09654900744898}, {7.325204037204167, 
         8.090044430659352}, {7.414081630195237, 8.083563865617808}, {
         7.502960960975574, 8.077107312324353}, {7.5918420295451785`, 
         8.070674770778982}, {7.680724835904053, 8.064266240981699}, {
         7.769609380052196, 8.0578817229325}, {7.858495661989608, 
         8.05152121663139}, {8.147383681114244, 8.030954622550654}, {
         8.236272367412129, 8.024627301745813}, {8.325160649063156, 
         8.018294316689257}, {8.414048526067324, 8.011955667380983}, {
         8.50293599842463, 8.005611353820989}, {8.591823066135083, 
         7.9992613760092794`}, {8.680709729198675, 7.992905733945854}, {
         8.769595987615407, 7.986544427630711}, {8.85848184138528, 
         7.98017745706385}, {9.147383678089396, 7.9594582584083735`}, {
         9.23627141190673, 7.953066782234605}, {9.325156836120442, 
         7.946643810035335}, {9.41403995073053, 7.9401893418105605`}, {
         9.50292075573699, 7.933703377560283}, {9.59179925113983, 
         7.927185917284502}, {9.680675436939046, 7.920636960983219}, {
         9.769549313134638, 7.914056508656432}, {9.858420879726605, 
         7.907444560304144}, {10.147383674973396`, 7.885807419261479}, {
         10.236270227805647`, 7.879116717489368}, {10.325152109088235`, 
         7.872366112150025}, {10.414029318821152`, 7.86555560324345}, {
         10.502901857004398`, 7.858685190769636}, {10.591769723637976`, 
         7.851754874728588}, {10.680632918721887`, 7.844764655120306}, {
         10.769491442256129`, 7.837714531944789}, {10.858345294240701`, 
         7.830604505202037}, {11.147383671648196`, 7.807211842164396}, {
         11.236269638117594`, 7.799973996603645}, {11.325149760357522`, 
         7.792667038335877}, {11.414024038367977`, 7.785290967361092}, {
         11.50289247214896, 7.777845783679286}, {11.591755061700471`, 
         7.770331487290463}, {11.680611807022514`, 7.762748078194621}, {
         11.769462708115082`, 7.755095556391759}, {11.858307764978179`, 
         7.747373921881879}, {12.14738366804075, 7.721944967583305}, {
         12.236268038116437`, 7.714066469132211}, {12.325143371228252`, 
         7.706090847304421}, {12.414009667376202`, 7.698018102099928}, {
         12.502866926560278`, 7.689848233518735}, {12.591715148780487`, 
         7.68158124156084}, {12.680554334036824`, 7.673217126226247}, {
         12.769384482329293`, 7.6647558875149535`}, {12.85820559365789, 
         7.656197525426959}, {13.147383664062094`, 7.62790412672326}, {
         13.23626735303437, 7.619141709019762}, {13.325140642910597`, 
         7.610278493073033}, {13.414003533690769`, 7.601314478883071}, {
         13.502856025374886`, 7.592249666449877}, {13.591698117962952`, 
         7.583084055773451}, {13.680529811454967`, 7.573817646853793}, {
         13.769351105850927`, 7.564450439690903}, {13.858162001150838`, 
         7.554982434284782}, {14.147383659653537`, 7.523701987425106}, {
         14.236263574993787`, 7.51399545817041}, {14.325125544051557`, 
         7.504134553570675}, {14.41396956682685, 7.494119273625901}, {
         14.502795643319653`, 7.483949618336085}, {14.591603773529977`, 
         7.47362558770123}, {14.680393957457818`, 7.463147181721336}, {
         14.769166195103177`, 7.4525144003963995`}, {14.857920486466055`, 
         7.441727243726425}, {15.147383654667834`, 7.40585820006077}, {
         15.236250030530671`, 7.394659425798857}, {15.325071381275459`, 
         7.38314065864114}, {15.413847706902192`, 7.371301898587611}, {
         15.502579007410873`, 7.359143145638276}, {15.591265282801501`, 
         7.346664399793131}, {15.679906533074078`, 7.333865661052178}, {
         15.768502758228603`, 7.3207469294154155`}, {15.85705395826508, 
         7.307308204882847}, {16.147383648573147`, 7.261802115235584}, {
         16.236021789333083`, 7.2468594905735735`}, {16.32415843501826, 
         7.229996530561519}, {16.41179358562867, 7.211213235199417}, {
         16.498927241164306`, 7.190509604487266}, {16.585559401625183`, 
         7.16788563842507}, {16.671690067011294`, 7.143341337012829}, {
         16.757319237322633`, 7.116876700250539}, {16.84244691255921, 
         7.088491728138203}, {16.92707309272102, 7.0581864206758205`}, {
         17.017755551830717`, 7.0245838650206265`}, {17.102998244427248`, 
         6.992997025070601}, {17.182801170510594`, 6.963425900825737}, {
         17.257164330080755`, 6.935870492286038}, {17.32608772313774, 
         6.910330799451502}, DynamicLocation[
         "VertexID$26", Automatic, Center]}]], 
      ArrowBox[BezierCurveBox[{
        DynamicLocation[
         "VertexID$9", Automatic, Center], {-1.2230713317819815`, 
         3.9427110469490256`}, {-1.1495077328281043`, 
         3.989301323402554}, {-1.0694732109145502`, 
         4.039989850810196}, {-0.982967766041319, 
         4.094776629171953}, {-0.8899913982084103, 
         4.153661658487826}, {-0.7905441074158241, 
         4.216644938757812}, {-0.7146827516680443, 
         4.26156288918409}, {-0.6372887449624871, 
         4.301196374676925}, {-0.5583620872991524, 
         4.335545395236319}, {-0.4779027786780399, 
         4.364609950862268}, {-0.3959108190991499, 
         4.388390041554775}, {-0.31238620856248245`, 
         4.406885667313839}, {-0.22732894706803738`, 
         4.420096828139459}, {-0.14073903461581488`, 4.428023524031637}, {
         0.1473835287941859, 4.430665751597403}, {0.23627241768307464`, 
         4.430665750089402}, {0.3251613065719634, 4.430665748581371}, {
         0.4140501954608522, 4.430665747073312}, {0.5029390843497409, 
         4.430665745565222}, {0.5918279732386297, 4.430665744057103}, {
         0.6807168621275184, 4.430665742548955}, {0.7696057510164072, 
         4.430665741040777}, {0.858494639905296, 4.43066573953257}, {
         1.147383528794184, 4.430665734630765}, {1.2362724176830726`, 
         4.4306657331225425`}, {1.3251613065719616`, 4.430665731614379}, {
         1.4140501954608506`, 4.430665730106275}, {1.502939084349739, 
         4.430665728598228}, {1.5918279732386278`, 4.43066572709024}, {
         1.6807168621275166`, 4.430665725582312}, {1.7696057510164054`, 
         4.430665724074441}, {1.8584946399052942`, 4.430665722566629}, {
         1.947383528794183, 4.430665721058876}, {2.033803281880602, 
         4.4306657195930335`}, {2.1152847633620846`, 4.430665718210954}, {
         2.191827973238628, 4.430665716912636}, {2.263432911510233, 
         4.43066571569808}, {2.3300995781769, 4.4306657145672865`}, 
         DynamicLocation["VertexID$10", Automatic, Center]}]], 
      ArrowBox[BezierCurveBox[{
        DynamicLocation["VertexID$9", Automatic, Center], {-1.223071345612278,
          3.65195384758063}, {-1.1495077514607324`, 
         3.6053635691750383`}, {-1.0694732348874123`, 
         3.554675039716755}, {-0.9829677958923178, 
         3.4998882592057767`}, {-0.8899914344754488, 
         3.4410032276421068`}, {-0.7905441506368052, 
         3.378019945025743}, {-0.714682797065196, 
         3.333101990995798}, {-0.6372887922797893, 
         3.2934685019683236`}, {-0.558362136280585, 
         3.2591194779433197`}, {-0.4779028290675829, 
         3.2300549189207843`}, {-0.3959108706407833, 
         3.20627482490072}, {-0.31238626100018607`, 
         3.1877791958831256`}, {-0.22732900014579116`, 
         3.1745680318680005`}, {-0.14073908807759877`, 3.166641332855346}, {
         0.147383475204392, 3.1639990954500252`}, {0.2362723640932807, 
         3.163999093941096}, {0.32516125298216947`, 3.1639990924322086`}, {
         0.41405014187105826`, 3.1639990909233617`}, {0.502939030759947, 
         3.163999089414555}, {0.5918279196488357, 3.1639990879057893`}, {
         0.6807168085377244, 3.1639990863970646`}, {0.7696056974266131, 
         3.1639990848883808`}, {0.8584945863155019, 3.1639990833797382`}, {
         1.1473834752043903`, 3.163999078476828}, {1.236272364093279, 
         3.163999076968257}, {1.325161252982168, 3.1639990754597083`}, {
         1.4140501418710565`, 3.163999073951182}, {1.502939030759945, 
         3.1639990724426754`}, {1.5918279196488339`, 3.163999070934192}, {
         1.6807168085377229`, 3.1639990694257296`}, {1.7696056974266114`, 
         3.163999067917289}, {1.8584945863155002`, 3.1639990664088704`}, {
         2.1473834752043897`, 3.1639990615066043`}, {2.2362723640932782`, 
         3.1639990599982224`}, {2.3251612529821677`, 3.1639990584898503`}, {
         2.4140501418710563`, 3.163999056981487}, {2.5029390307599453`, 
         3.163999055473133}, {2.5918279196488343`, 3.1639990539647886`}, {
         2.6807168085377233`, 3.163999052456453}, {2.769605697426612, 
         3.163999050948127}, {2.858494586315501, 3.16399904943981}, {
         3.14738347520439, 3.16399904453782}, {3.2362723640932787`, 
         3.163999043029523}, {3.3251612529821677`, 3.163999041521241}, {
         3.4140501418710567`, 3.1639990400129716`}, {3.5029390307599453`, 
         3.1639990385047154`}, {3.591827919648834, 3.163999036996473}, {
         3.6807168085377224`, 3.163999035488244}, {3.769605697426612, 
         3.163999033980029}, {3.8584945863155005`, 3.1639990324718275`}, {
         4.147383475204388, 3.163999027570231}, {4.236272364093276, 
         3.163999026062057}, {4.325161252982166, 3.163999024553899}, {
         4.414050141871055, 3.1639990230457555`}, {4.5029390307599435`, 
         3.1639990215376272`}, {4.591827919648832, 3.163999020029515}, {
         4.680716808537721, 3.1639990185214177`}, {4.769605697426609, 
         3.1639990170133356`}, {4.858494586315499, 3.1639990155052686`}, {
         5.147383475204387, 3.163999010604119}, {5.236272364093275, 
         3.163999009096082}, {5.3251612529821655`, 3.1639990075880595`}, {
         5.414050141871056, 3.1639990060800516`}, {5.5029390307599435`, 
         3.1639990045720574`}, {5.591827919648832, 3.1639990030640774`}, {
         5.680716808537721, 3.163999001556112}, {5.76960569742661, 
         3.1639990000481606`}, {5.8584945863155, 3.1639989985402233`}, {
         6.147383475204387, 3.163998993639489}, {6.236272364093276, 
         3.1639989921315754`}, {6.3251612529821655`, 3.163998990623668}, {
         6.414050141871056, 3.163998989115766}, {6.502939030759944, 
         3.1639989876078687`}, {6.591827919648832, 3.163998986099977}, {
         6.6807168085377215`, 3.163998984592091}, {6.769605697426611, 
         3.1639989830842095`}, {6.8584945863155, 3.163998981576334}, {
         6.947383475204388, 3.163998980068463}, {7.033803228290807, 
         3.16399897860248}, {7.11528470977229, 3.1639989772202686`}, {
         7.191827919648833, 3.1639989759218268`}, {7.263432857920437, 
         3.1639989747071553`}, {7.330099524587103, 3.163998973576254}, 
         DynamicLocation["VertexID$15", Automatic, Center]}]], 
      ArrowBox[BezierCurveBox[{
        DynamicLocation[
         "VertexID$9", Automatic, Center], {-1.2353325473834313`, 
         3.797332446988725}, {-1.1686658807167647`, 
         3.7973324458573825`}, {-1.0970609424451596`, 
         3.7973324446422367`}, {-1.0205177325686166`, 
         3.7973324433432882`}, {-0.9390362510871351, 
         3.7973324419605365`}, {-0.8526164980007153, 
         3.7973324404939808`}, {-0.7637276091118262, 
         3.797332438985525}, {-0.6748387202229376, 
         3.7973324374770714`}, {-0.5859498313340488, 
         3.7973324359686194`}, {-0.4970609424451597, 
         3.797332434460168}, {-0.40817205355627073`, 
         3.79733243295172}, {-0.31928316466738194`, 
         3.7973324314432735`}, {-0.23039427577849297`, 
         3.797332429934828}, {-0.14150538688960415`, 3.797332428426385}, {
         0.14738350199928543`, 3.797332423523952}, {0.23627239088817412`, 
         3.797332422015514}, {0.32516127977706294`, 3.7973324205070855`}, {
         0.4140501686659517, 3.7973324189986646`}, {0.5029390575548405, 
         3.7973324174902494`}, {0.5918279464437292, 3.7973324159818422`}, {
         0.6807168353326178, 3.797332414473443}, {0.7696057242215066, 
         3.7973324129650505`}, {0.8584946131103953, 3.797332411456666}, {
         1.1473835019992835`, 3.7973324065544487`}, {1.2362723908881723`, 
         3.7973324050460935`}, {1.325161279777061, 3.7973324035377765`}, {
         1.41405016866595, 3.797332402029497}, {1.5029390575548387`, 
         3.797332400521253}, {1.5918279464437273`, 3.797332399013048}, {
         1.6807168353326163`, 3.7973323975048796`}, {1.7696057242215049`, 
         3.797332395996749}, {1.8584946131103937`, 3.797332394488656}, {
         2.147383501999283, 3.797332389587515}, {2.2362723908881716`, 
         3.797332388079419}, {2.325161279777061, 3.7973323865712088`}, {
         2.41405016866595, 3.7973323850628833`}, {2.5029390575548387`, 
         3.7973323835544406`}, {2.5918279464437273`, 3.7973323820458833`}, {
         2.6807168353326167`, 3.7973323805372106`}, {2.7696057242215053`, 
         3.797332379028421}, {2.8584946131103948`, 3.797332377519517}, {
         3.147383501999283, 3.797332372615073}, {3.235506065409277, 
         3.7999746035727857`}, {3.322095977861484, 3.8079012994640795`}, {
         3.4071532393559023`, 3.821112460288956}, {3.490677849892532, 
         3.8396080860474116`}, {3.572669809471374, 3.8633881767394493`}, {
         3.6531291180924277`, 3.8924527323650677`}, {3.7320557757556925`, 
         3.926801752924267}, {3.80944978246117, 3.9664352384170476`}, {
         4.209455892584607, 4.216644853908131}, {4.285317248332296, 
         4.261562804334593}, {4.362711255037772, 4.301196289827674}, {
         4.441637912701038, 4.335545310387375}, {4.522097221322091, 
         4.364609866013695}, {4.6040891809009326`, 4.388389956706635}, {
         4.687613791437563, 4.406885582466194}, {4.7726710529319805`, 
         4.420096743292373}, {4.859260965384188, 4.4280234391851705`}, {
         5.147383528794181, 4.4306656667532245`}, {5.236272417683069, 
         4.430665665245921}, {5.3251613065719585`, 4.430665663738559}, {
         5.414050195460849, 4.430665662231135}, {5.502939084349737, 
         4.43066566072365}, {5.591827973238627, 4.430665659216106}, {
         5.680716862127515, 4.430665657708501}, {5.769605751016405, 
         4.430665656200835}, {5.858494639905293, 4.43066565469311}, {
         6.147383528794181, 4.430665649792736}, {6.236272417683069, 
         4.430665648284909}, {6.325161306571959, 4.430665646777059}, {
         6.41405019546085, 4.430665645269188}, {6.502939084349737, 
         4.4306656437612935`}, {6.591827973238626, 4.430665642253377}, {
         6.680716862127516, 4.43066564074544}, {6.769605751016403, 
         4.430665639237479}, {6.8584946399052935`, 4.430665637729498}, {
         7.147383528794181, 4.43066563282846}, {7.236272417683068, 
         4.430665631320434}, {7.3251613065719585`, 4.430665629812383}, {
         7.414050195460849, 4.430665628304309}, {7.5029390843497366`, 
         4.430665626796212}, {7.591827973238626, 4.430665625288092}, {
         7.680716862127515, 4.430665623779948}, {7.769605751016404, 
         4.43066562227178}, {7.8584946399052935`, 4.430665620763589}, {
         8.147383528794183, 4.430665615861865}, {8.236272417683072, 
         4.430665614353654}, {8.325161306571962, 4.430665612845473}, {
         8.41405019546085, 4.430665611337322}, {8.502939084349737, 
         4.430665609829202}, {8.591827973238626, 4.430665608321111}, {
         8.680716862127515, 4.430665606813052}, {8.769605751016403, 
         4.4306656053050215`}, {8.858494639905294, 4.4306656037970225`}, {
         9.147383528794181, 4.430665598896156}, {9.23627241768307, 
         4.430665597388223}, {9.32516130657196, 4.430665595880335}, {
         9.41405019546085, 4.430665594372489}, {9.502939084349737, 
         4.430665592864686}, {9.591827973238626, 4.430665591356927}, {
         9.680716862127516, 4.4306655898492115`}, {9.769605751016403, 
         4.430665588341539}, {9.858494639905294, 4.430665586833911}, {
         10.147383528794181`, 4.430665581934306}, {10.23423327804199, 
         4.43466327488354}, {10.31700474800764, 4.446656356746372}, {
         10.395697938691132`, 4.4666448275228}, {10.47031285009246, 
         4.494628687212823}, {10.540849482211634`, 4.530607935816445}, {
         10.607307835048644`, 4.574582573333661}, {10.669687908603496`, 
         4.626552599764475}, {10.727989702876188`, 4.686518015108885}, {
         11.31255389806096, 5.48578045704312}, {11.366777413051492`, 
         5.553741261301214}, {11.425079207324186`, 5.613706676645893}, {
         11.48745928087904, 5.66567670307715}, {11.553917633716052`, 
         5.709651340594986}, {11.624454265835222`, 5.745630589199406}, {
         11.699069177236552`, 5.773614448890406}, {11.777762367920042`, 
         5.793602919667987}, {11.860533837885693`, 5.805596001532149}, {
         12.1473835871335, 5.809593691094465}, {12.236272476022387`, 
         5.809593689588406}, {12.32516136491128, 5.80959368808217}, {
         12.414050253800168`, 5.809593686575753}, {12.502939142689057`, 
         5.809593685069155}, {12.591828031577947`, 5.809593683562377}, {
         12.680716920466836`, 5.809593682055419}, {12.769605809355724`, 
         5.809593680548279}, {12.858494698244613`, 5.809593679040961}, {
         13.147383587133502`, 5.809593674141385}, {13.236272476022389`, 
         5.809593672633747}, {13.325161364911278`, 5.809593671126018}, {
         13.41405025380017, 5.809593669618195}, {13.502939142689058`, 
         5.809593668110276}, {13.591828031577945`, 5.8095936666022645`}, {
         13.680716920466836`, 5.809593665094159}, {13.769605809355722`, 
         5.809593663585959}, {13.858494698244613`, 5.809593662077665}, {
         14.1473835871335, 5.809593657175301}, {14.236272476022387`, 
         5.809593655666852}, {14.325161364911278`, 5.809593654158377}, {
         14.414050253800166`, 5.809593652649872}, {14.502939142689055`, 
         5.809593651141339}, {14.591828031577943`, 5.809593649632779}, {
         14.680716920466832`, 5.80959364812419}, {14.76960580935572, 
         5.809593646615573}, {14.858494698244609`, 5.809593645106928}, {
         14.947383587133498`, 5.809593643598255}, {15.033803340219913`, 
         5.809593642131475}, {15.115284821701398`, 5.809593640748513}, {
         15.191828031577947`, 5.809593639449366}, {15.263432969849548`, 
         5.809593638234035}, {15.330099636516216`, 5.809593637102519}, 
         DynamicLocation["VertexID$24", Automatic, Center]}]], 
      ArrowBox[{
       DynamicLocation["VertexID$10", Automatic, Center], DynamicLocation[
        "VertexID$11", Automatic, Center]}], 
      ArrowBox[BezierCurveBox[{
        DynamicLocation["VertexID$10", Automatic, Center], {2.764667479411467,
          4.430665707194707}, {2.8313341460781345`, 4.430665706063457}, {
         2.9029390843497396`, 4.430665704848412}, {2.9794822942262824`, 
         4.43066570354957}, {3.060963775707764, 4.430665702166933}, {
         3.1473835287941836`, 4.430665700700499}, {3.2355060920761485`, 
         4.428023466690857}, {3.3220960041442655`, 4.420096767678599}, {
         3.407153264998535, 4.4068856036637225`}, {3.4906778746389557`, 
         4.388389974646227}, {3.5726698330655298`, 4.364609880626114}, {
         3.6531291402782546`, 4.335545321603383}, {3.732055796277133, 
         4.301196297578033}, {3.8094498010621627`, 4.261562808550067}, {
         4.209455876160121, 4.011353188252578}, {4.285317229731302, 
         3.966435234222012}, {4.362711234516333, 3.926801745194105}, {
         4.441637890515211, 3.8924527211688553`}, {4.522097197727936, 
         3.863388162146262}, {4.604089156154509, 3.8396080681263265`}, {
         4.68761376579493, 3.821112439109049}, {4.772671026649199, 
         3.8079012750944283`}, {4.859260938717317, 3.799974576082466}, {
         5.147383501999281, 3.7973323386802127`}, {5.2362723908881685`, 
         3.7973323371722314`}, {5.32516127977706, 3.7973323356642408`}, {
         5.414050168665948, 3.7973323341562413`}, {5.502939057554837, 
         3.7973323326482324`}, {5.5918279464437255`, 3.797332331140214}, {
         5.680716835332615, 3.7973323296321864`}, {5.7696057242215035`, 
         3.79733232812415}, {5.858494613110393, 3.7973323266161043`}, {
         6.147383501999281, 3.797332321714914}, {6.236272390888169, 
         3.797332320206839}, {6.325161279777058, 3.7973323186987376`}, {
         6.414050168665948, 3.797332317190607}, {6.502939057554837, 
         3.7973323156824477`}, {6.5918279464437255`, 3.797332314174259}, {
         6.680716835332615, 3.7973323126660428`}, {6.7696057242215035`, 
         3.797332311157798}, {6.858494613110393, 3.7973323096495255`}, {
         7.147383501999282, 3.797332304747513}, {7.236272390888169, 
         3.797332303239098}, {7.32516127977706, 3.797332301730489}, {
         7.414050168665948, 3.797332300221682}, {7.502939057554837, 
         3.797332298712679}, {7.5918279464437255`, 3.79733229720348}, {
         7.680716835332615, 3.7973322956940847`}, {7.7696057242215035`, 
         3.7973322941844936`}, {7.858494613110393, 3.7973322926747057`}, {
         8.14738350199928, 3.7973322877670364`}, {8.23550606528132, 
         3.7946900537558608`}, {8.322095977349665, 3.786763354742501}, {
         8.40715323820431, 3.773552190726955}, {8.49067784784526, 
         3.7550565617092233`}, {8.572669806272511, 3.731276467689306}, {
         8.653129113486067, 3.702211908667204}, {8.732055769485925, 
         3.667862884642915}, {8.809449774272085, 3.6282293956164415`}, {
         8.885311127844547, 3.5833114415877825`}, {8.984758411682336, 
         3.520328158974609}, {9.077734773098452, 3.461443127413893}, {
         9.164240212092896, 3.406656346905635}, {9.24427472866566, 
         3.355967817449832}, {9.317838322816755, 3.3093775390464866`}, 
         DynamicLocation["VertexID$18", Automatic, Center]}]], 
      ArrowBox[{
       DynamicLocation["VertexID$11", Automatic, Center], DynamicLocation[
        "VertexID$12", Automatic, Center]}], 
      ArrowBox[BezierCurveBox[{
        DynamicLocation["VertexID$11", Automatic, Center], {
         3.7646675062063606`, 5.063999018283037}, {3.831334172873027, 
         5.063999017151491}, {3.9029391111446317`, 5.063999015936126}, {
         3.979482321021175, 5.063999014636943}, {4.060963802502656, 
         5.063999013253943}, {4.147383555589076, 5.063999011787122}, {
         4.236272444477964, 5.063999010278533}, {4.325161333366853, 
         5.0639990087702245`}, {4.414050222255743, 5.063999007262195}, {
         4.502939111144631, 5.063999005754443}, {4.591828000033519, 
         5.063999004246973}, {4.680716888922408, 5.063999002739782}, {
         4.769605777811297, 5.063999001232869}, {4.858494666700186, 
         5.063998999726237}, {5.147383555589075, 5.063998994830904}, {
         5.2362724444779625`, 5.06399899332462}, {5.325161333366853, 
         5.063998991818198}, {5.414050222255742, 5.063998990311636}, {
         5.502939111144632, 5.063998988804935}, {5.591828000033519, 
         5.063998987298095}, {5.680716888922408, 5.063998985791114}, {
         5.7696057778112975`, 5.0639989842839945`}, {5.858494666700187, 
         5.063998982776736}, {6.147383555589075, 5.063998977877535}, {
         6.2362724444779625`, 5.06399897637005}, {6.325161333366853, 
         5.063998974862532}, {6.414050222255743, 5.06399897335498}, {
         6.502939111144631, 5.0639989718473934`}, {6.591828000033519, 
         5.063998970339774}, {6.680716888922409, 5.06399896883212}, {
         6.769605777811298, 5.063998967324433}, {6.858494666700187, 
         5.063998965816712}, {7.147383555589075, 5.06399896091647}, {
         7.2362724444779625`, 5.063998959408673}, {7.325161333366854, 
         5.063998957900829}, {7.414050222255743, 5.063998956392934}, {
         7.502939111144632, 5.06399895488499}, {7.591828000033519, 
         5.063998953376998}, {7.68071688892241, 5.063998951868957}, {
         7.769605777811298, 5.063998950360865}, {7.858494666700187, 
         5.063998948852726}, {8.147383555589075, 5.063998943951056}, {
         8.236272444477963, 5.063998942442833}, {8.325161333366854, 
         5.063998940934591}, {8.414050222255742, 5.063998939426334}, {
         8.50293911114463, 5.063998937918054}, {8.59182800003352, 
         5.063998936409757}, {8.680716888922408, 5.063998934901442}, {
         8.769605777811297, 5.063998933393108}, {8.858494666700185, 
         5.063998931884756}, {9.147383555589075, 5.063998926982531}, {
         9.236272444477963, 5.063998925474123}, {9.325161333366852, 
         5.063998923965662}, {9.414050222255742, 5.063998922457145}, {
         9.50293911114463, 5.0639989209485705`}, {9.59182800003352, 
         5.0639989194399435`}, {9.680716888922408, 5.063998917931261}, {
         9.769605777811297, 5.063998916422523}, {9.858494666700187, 
         5.063998914913729}, {10.147383555589075`, 5.06399891000991}, {
         10.23571356744702, 5.061716929266505}, {10.322925825243082`, 
         5.054870990054049}, {10.409020328977263`, 5.043461092372536}, {
         10.493997078649553`, 5.027487236221967}, {10.57785607425996, 
         5.006949421602345}, {10.660597315808484`, 4.981847648513667}, {
         10.742220803295123`, 4.952181916955935}, {10.822726536719875`, 
         4.917952226929147}, {10.902114516082744`, 4.879158578433305}, {
         10.998035174939304`, 4.829177021390402}, {11.087899808455644`, 
         4.7823510887938285`}, {11.171708416631757`, 4.738680780643584}, {
         11.249460999467644`, 4.6981660969396675`}, {11.321157556963305`, 
         4.660807037682079}, DynamicLocation[
         "VertexID$20", Automatic, Center]}]], 
      ArrowBox[{
       DynamicLocation["VertexID$12", Automatic, Center], DynamicLocation[
        "VertexID$13", Automatic, Center]}], 
      ArrowBox[{
       DynamicLocation["VertexID$13", Automatic, Center], DynamicLocation[
        "VertexID$14", Automatic, Center]}], 
      ArrowBox[{
       DynamicLocation["VertexID$14", Automatic, Center], DynamicLocation[
        "VertexID$15", Automatic, Center]}], 
      ArrowBox[BezierCurveBox[{
        DynamicLocation["VertexID$14", Automatic, Center], {6.764667560545551,
          6.348378558372576}, {6.831334227255896, 6.3494109586757315`}, {
         6.902939165574415, 6.35051983307542}, {6.979482375501107, 
         6.351705181571637}, {7.060963857035973, 6.352967004164385}, {
         7.147383610179013, 6.354305300853662}, {7.23627230325714, 
         6.355693580434049}, {7.325160604597273, 6.357105351700127}, {
         7.414048514199408, 6.358540614651892}, {7.502936032063546, 
         6.359999369289345}, {7.591823158189687, 6.361481615612489}, {
         7.6807098925778305`, 6.362987353621321}, {7.7695962352279775`, 
         6.364516583315844}, {7.858482186140128, 6.366069304696055}, {
         8.14738361089459, 6.3712188504663265`}, {8.23627233194092, 
         6.372815817409491}, {8.32516071716777, 6.374430674448257}, {
         8.414048766575133, 6.3760634215826215`}, {8.502936480163013, 
         6.3777140588125825`}, {8.591823857931407, 6.379382586138146}, {
         8.680710899880319, 6.381069003559306}, {8.769597606009746, 
         6.382773311076065}, {8.85848397631969, 6.384495508688423}, {
         9.147383611696425, 6.390171321534744}, {9.236272345858252, 
         6.391927985622585}, {9.325160770417957, 6.393699793430031}, {
         9.414048885375541, 6.39548674495708}, {9.502936690731, 
         6.39728884020373}, {9.591824186484336, 6.399106079169985}, {
         9.680711372635551, 6.4009384618558425`}, {9.769598249184643, 
         6.402785988261304}, {9.858484816131613, 6.404648658386369}, {
         10.147383612567864`, 6.410768989015164}, {10.23627222879509, 
         6.41266658679656}, {10.325160299539453`, 6.414588490524679}, {
         10.414047824800953`, 6.41653470019952}, {10.502934804579585`, 
         6.4185052158210825`}, {10.591821238875353`, 6.420500037389368}, {
         10.68070712768826, 6.422519164904374}, {10.7695924710183, 
         6.424562598366103}, {10.858477268865478`, 6.426630337774555}, {
         11.14749565412365, 6.433460266263501}, {11.236361028403657`, 
         6.4354471176902734`}, {11.32522916910824, 6.437200221713192}, {
         11.4141000762374, 6.438719578332252}, {11.502973749791131`, 
         6.440005187547457}, {11.591850189769437`, 6.441057049358806}, {
         11.680729396172314`, 6.4418751637663005`}, {11.769611368999769`, 
         6.442459530769938}, {11.858496108251796`, 6.442810150369719}, {
         12.147383613928397`, 6.44292701917714}, {12.236272502817284`, 
         6.4429270176710585`}, {12.325161391706175`, 6.442927016164821}, {
         12.414050280595063`, 6.442927014658425}, {12.502939169483952`, 
         6.442927013151871}, {12.591828058372844`, 6.4429270116451605`}, {
         12.68071694726173, 6.442927010138291}, {12.769605836150621`, 
         6.4429270086312656`}, {12.85849472503951, 6.442927007124083}, {
         13.147383613928397`, 6.442927002225046}, {13.236272502817284`, 
         6.442927000717596}, {13.325161391706176`, 6.442926999210088}, {
         13.414050280595067`, 6.4429269977025205`}, {13.502939169483955`, 
         6.442926996194892}, {13.591828058372842`, 6.4429269946872045`}, {
         13.680716947261732`, 6.442926993179459}, {13.769605836150621`, 
         6.442926991671652}, {13.85849472503951, 6.442926990163787}, {
         14.147383613928397`, 6.442926985262966}, {14.236272502817286`, 
         6.442926983754995}, {14.325161391706176`, 6.442926982246991}, {
         14.414050280595063`, 6.442926980738955}, {14.502939169483954`, 
         6.442926979230885}, {14.59182805837284, 6.442926977722782}, {
         14.680716947261729`, 6.442926976214646}, {14.769605836150618`, 
         6.4429269747064755`}, {14.858494725039506`, 6.442926973198274}, {
         15.147383613928397`, 6.442926968296472}, {15.236272502817286`, 
         6.442926966788207}, {15.325161391706175`, 6.44292696527992}, {
         15.414050280595065`, 6.442926963771605}, {15.502939169483954`, 
         6.4429269622632654`}, {15.59182805837284, 6.442926960754902}, {
         15.68071694726173, 6.442926959246513}, {15.769605836150618`, 
         6.442926957738099}, {15.858494725039508`, 6.4429269562296625`}, {
         15.947383613928396`, 6.442926954721198}, {16.033803367014812`, 
         6.442926953254623}, {16.115284848496298`, 6.442926951871855}, {
         16.191828058372842`, 6.44292695057289}, {16.263432996644447`, 
         6.442926949357728}, {16.330099663311113`, 6.44292694822637}, 
         DynamicLocation["VertexID$25", Automatic, Center]}]], 
      ArrowBox[{
       DynamicLocation["VertexID$15", Automatic, Center], DynamicLocation[
        "VertexID$16", Automatic, Center]}], 
      ArrowBox[{
       DynamicLocation["VertexID$16", Automatic, Center], DynamicLocation[
        "VertexID$18", Automatic, Center]}], 
      ArrowBox[BezierCurveBox[{
        DynamicLocation[
         "VertexID$17", Automatic, Center], {-1.2353326009732253`, 
         2.5306657908226575`}, {-1.1686659343065586`, 
         2.5306657896913167`}, {-1.0970609960349536`, 
         2.530665788476174}, {-1.0205177861584103`, 
         2.530665787177228}, {-0.939036304676929, 
         2.530665785794479}, {-0.8526165515905092, 
         2.530665784327927}, {-0.7637276627016203, 
         2.5306657828194763`}, {-0.6748387738127314, 
         2.5306657813110327`}, {-0.5859498849238426, 
         2.5306657798025958`}, {-0.4970609960349536, 
         2.5306657782941646`}, {-0.4081721071460647, 
         2.5306657767857397`}, {-0.31928321825717587`, 
         2.5306657752773214`}, {-0.2303943293682869, 
         2.5306657737689093`}, {-0.14150544047939806`, 2.5306657722605044`}, {
         0.14738344840949144`, 2.5306657673582142`}, {0.23627233729838018`, 
         2.5306657658498226`}, {0.32516122618726895`, 2.5306657643414403`}, {
         0.41405011507615774`, 2.5306657628330673`}, {0.5029390039650464, 
         2.5306657613247023`}, {0.5918278928539352, 2.5306657598163462`}, {
         0.6807167817428239, 2.5306657583079994`}, {0.7696056706317127, 
         2.5306657567996615`}, {0.8584945595206014, 2.5306657552913325`}, {
         1.1473834484094896`, 2.5306657503893013`}, {1.2362723372983782`, 
         2.53066574888099}, {1.325161226187267, 2.5306657473726872`}, {
         1.414050115076156, 2.530665745864394}, {1.5029390039650448`, 
         2.530665744356109}, {1.5918278928539333`, 2.5306657428478334`}, {
         1.6807167817428224`, 2.5306657413395666`}, {1.769605670631711, 
         2.530665739831308}, {1.8584945595205997`, 2.5306657383230595`}, {
         2.147383448409489, 2.530665733421288}, {2.2362723372983777`, 
         2.5306657319130577`}, {2.3251612261872667`, 2.530665730404839}, {
         2.414050115076156, 2.530665728896632}, {2.5029390039650448`, 
         2.5306657273884356`}, {2.5918278928539333`, 2.530665725880251}, {
         2.680716781742823, 2.530665724372078}, {2.7696056706317114`, 
         2.5306657228639153`}, {2.8584945595206, 2.5306657213557653`}, {
         3.1473834484094896`, 2.530665716454326}, {3.236272337298378, 
         2.5306657149461986`}, {3.325161226187267, 2.530665713438085}, {
         3.414050115076156, 2.530665711929985}, {3.5029390039650448`, 
         2.5306657104218973`}, {3.591827892853934, 2.530665708913823}, {
         3.680716781742822, 2.5306657074057624`}, {3.769605670631711, 
         2.530665705897714}, {3.8584945595206, 2.5306657043896794`}, {
         4.147383448409488, 2.530665699488624}, {4.2362723372983755`, 
         2.5306656979806172`}, {4.325161226187266, 2.5306656964726284`}, {
         4.414050115076154, 2.5306656949646573`}, {4.502939003965043, 
         2.530665693456703}, {4.591827892853932, 2.5306656919487667`}, {
         4.68071678174282, 2.5306656904408475`}, {4.76960567063171, 
         2.5306656889329453`}, {4.858494559520598, 2.5306656874250613`}, {
         5.147383448409487, 2.5306656825245133`}, {5.2362723372983755`, 
         2.5306656810166652`}, {5.325161226187265, 2.530665679508838}, {
         5.414050115076154, 2.5306656780010313`}, {5.502939003965043, 
         2.5306656764932454`}, {5.591827892853932, 2.53066567498548}, {
         5.680716781742821, 2.530665673477735}, {5.76960567063171, 
         2.5306656719700107`}, {5.858494559520599, 2.5306656704623074`}, {
         6.147383448409487, 2.5306656655623607`}, {6.236272337298375, 
         2.5306656640547063`}, {6.325161226187264, 2.53066566254709}, {
         6.414050115076154, 2.5306656610395115`}, {6.502939003965043, 
         2.530665659531969}, {6.5918278928539324`, 2.530665658024464}, {
         6.68071678174282, 2.530665656516997}, {6.76960567063171, 
         2.5306656550095674`}, {6.858494559520599, 2.5306656535021745`}, {
         7.147383448409487, 2.5306656486033123`}, {7.2355060118195285`, 
         2.5333078795625927`}, {7.322095924271881, 2.5412345754551096`}, {
         7.407153185766542, 2.554445736280862}, {7.490677796303508, 
         2.572941362039849}, {7.572669755882783, 2.596721452732072}, {
         7.653129064504368, 2.62578600835753}, {7.732055722168258, 
         2.6601350289162236`}, {7.809449728874459, 2.6997685144081522`}, {
         7.885311084622967, 2.7446864648333165`}, {7.984758375414824, 
         2.8076697451005828`}, {8.07773474324709, 2.8665547744139355`}, {
         8.164240188119765, 2.9213415527733746`}, {8.244274710032848, 
         2.9720300801789}, {8.317838308986339, 3.0186203566305125`}, 
         DynamicLocation["VertexID$16", Automatic, Center]}]], 
      ArrowBox[{
       DynamicLocation["VertexID$18", Automatic, Center], DynamicLocation[
        "VertexID$19", Automatic, Center]}], 
      ArrowBox[{
       DynamicLocation["VertexID$19", Automatic, Center], DynamicLocation[
        "VertexID$20", Automatic, Center]}], 
      ArrowBox[{
       DynamicLocation["VertexID$20", Automatic, Center], DynamicLocation[
        "VertexID$21", Automatic, Center]}], 
      ArrowBox[{
       DynamicLocation["VertexID$21", Automatic, Center], DynamicLocation[
        "VertexID$22", Automatic, Center]}], 
      ArrowBox[{
       DynamicLocation["VertexID$22", Automatic, Center], DynamicLocation[
        "VertexID$23", Automatic, Center]}], 
      ArrowBox[{
       DynamicLocation["VertexID$23", Automatic, Center], DynamicLocation[
        "VertexID$24", Automatic, Center]}], 
      ArrowBox[{
       DynamicLocation["VertexID$24", Automatic, Center], DynamicLocation[
        "VertexID$25", Automatic, Center]}], 
      ArrowBox[{
       DynamicLocation["VertexID$25", Automatic, Center], DynamicLocation[
        "VertexID$26", Automatic, Center]}]}, 
     {Hue[0.6, 0.5, 1.], EdgeForm[{GrayLevel[0], Opacity[0.7]}], 
      TagBox[InsetBox[
        FrameBox[
         StyleBox[
          GraphicsBox[{
            {AbsoluteThickness[1.3], 
             {RGBColor[0.4, 0.4, 0.4], 
              LineBox[{{-0.43301270189221935`, -0.24999999999999992`}, \
{-0.03862863012310297, -0.022302249999999996`}}]}, 
             {RGBColor[0.580392, 0, 0.580392], 
              LineBox[{{-0.03862863012310297, -0.022302249999999996`}, {
               0.35575544164601336`, 0.20539549999999993`}}]}}, {
             TagBox[
              TooltipBox[
               {Opacity[0], EdgeForm[None], 
                DiskBox[{-0.43301270189221935`, -0.24999999999999992`}, 0.2]},
               "1"],
              Annotation[#, 1, "Tooltip"]& ], 
             TagBox[
              TooltipBox[
               {RGBColor[0.58, 0, 0.58], 
                FilledCurveBox[{{{0, 2, 0}, {0, 1, 0}, {0, 1, 0}}}, {{{
                 0.4188037018922194, 0.14262733333333327`}, {
                 0.4188037018922194, 0.35737266666666656`}, {
                 0.4472217018922194, 0.35737266666666656`}, {
                 0.4472217018922194, 0.14262733333333327`}}}]},
               "2"],
              Annotation[#, 2, "Tooltip"]& ]}},
           DisplayFunction->Identity,
           ImageSize->80],
          StripOnInput->False,
          LineColor->Hue[0.62, 1, 0.48],
          FrontFaceColor->Hue[0.62, 1, 0.48],
          BackFaceColor->Hue[0.62, 1, 0.48],
          GraphicsColor->Hue[0.62, 1, 0.48],
          FontColor->Hue[0.62, 1, 0.48]],
         Background->Directive[
           Opacity[0.2], 
           Hue[0.62, 0.45, 0.87]],
         FrameMargins->{{2, 2}, {0, 0}},
         FrameStyle->Directive[
           Opacity[0.5], 
           Hue[0.62, 0.52, 0.82]],
         RoundingRadius->0,
         StripOnInput->False], {-1.4526165938269529, 1.532350736665033}, 
        NCache[ImageScaled[{Rational[1, 2], Rational[1, 2]}], 
         ImageScaled[{0.5, 0.5}]]],
       "DynamicName",
       BoxID -> "VertexID$1"], 
      TagBox[InsetBox[
        FrameBox[
         StyleBox[
          GraphicsBox[{
            {AbsoluteThickness[1.3], 
             {RGBColor[0.4, 0.4, 0.4], 
              LineBox[{{-1.1102230246251565`*^-16, -0.33333333333333337`}, \
{-0.39438407176911633`, -0.10563558333333323`}}], 
              LineBox[{{-1.1102230246251565`*^-16, -0.33333333333333337`}, {
               0.36390600364933867`, -0.12323210416666677`}}]}, 
             {RGBColor[0.580392, 0, 0.580392], 
              LineBox[{{-0.39438407176911633`, -0.10563558333333323`}, \
{-0.7887681435382325, 0.1220621666666669}}]}, 
             {RGBColor[0.291989, 0.437977, 0.888609], 
              LineBox[{{0.36390600364933867`, -0.12323210416666677`}, {
               0.7278120072986775, 0.08686912499999982}}]}}, {
             TagBox[
              TooltipBox[
               {Opacity[0], EdgeForm[None], 
                DiskBox[{-1.1102230246251565`*^-16, -0.33333333333333337`}, 
                 0.2]},
               "1"],
              Annotation[#, 1, "Tooltip"]& ], 
             TagBox[
              TooltipBox[
               {RGBColor[0.58, 0, 0.58], 
                FilledCurveBox[{{{0, 2, 0}, {0, 1, 0}, {0, 1, 
                 0}}}, {{{-0.8802344037844384, 
                 0.059294000000000305`}, {-0.8802344037844384, 
                 0.2740393333333336}, {-0.8518164037844385, 
                 0.2740393333333336}, {-0.8518164037844385, 
                 0.059294000000000305`}}}]},
               "2"],
              Annotation[#, 2, "Tooltip"]& ], 
             TagBox[
              TooltipBox[{
                {RGBColor[0.291989, 0.437977, 0.888609], 
                 FilledCurveBox[{{{0, 2, 0}, {0, 1, 0}, {0, 1, 0}, {0, 1, 
                  0}, {0, 1, 0}, {0, 1, 0}, {0, 1, 0}, {0, 1, 0}, {0, 1, 
                  0}}}, {{{0.7814303204511053, 0.059293999999999805`}, {
                  0.7814303204511053, 0.2740393333333331}, {
                  0.8105808204511052, 0.2740393333333331}, {
                  0.9233738204511053, 0.1054364999999998}, {
                  0.9233738204511053, 0.2740393333333331}, {
                  0.9506204871177719, 0.2740393333333331}, {
                  0.9506204871177719, 0.059293999999999805`}, {
                  0.9214694871177719, 0.059293999999999805`}, {
                  0.8086764871177718, 0.2280443333333331}, {
                  0.8086764871177718, 0.059293999999999805`}}}]}, 
                {RGBColor[0.292, 0.438, 0.889], 
                 FilledCurveBox[{{{0, 2, 0}, {0, 1, 0}, {0, 1, 0}, {0, 1, 
                  0}, {0, 1, 0}, {0, 1, 0}, {0, 1, 0}, {0, 1, 0}, {0, 1, 0}, {
                  0, 1, 0}, {0, 1, 0}}}, {{{0.9976021537844385, 
                  0.059293999999999805`}, {0.9976021537844385, 
                  0.2740393333333331}, {1.0260204871177718`, 
                  0.2740393333333331}, {1.0260204871177718`, 
                  0.18585599999999977`}, {1.1376421537844386`, 
                  0.18585599999999977`}, {1.1376421537844386`, 
                  0.2740393333333331}, {1.166058820451105, 
                  0.2740393333333331}, {1.166058820451105, 
                  0.059293999999999805`}, {1.1376421537844386`, 
                  0.059293999999999805`}, {1.1376421537844386`, 
                  0.16051466666666644`}, {1.0260204871177718`, 
                  0.16051466666666644`}, {1.0260204871177718`, 
                  0.059293999999999805`}}}]}, 
                {RGBColor[0.292, 0.438, 0.889], 
                 FilledCurveBox[{{{0, 2, 0}, {0, 1, 0}, {1, 3, 3}, {1, 3, 
                  3}, {1, 3, 3}, {1, 3, 3}, {1, 3, 3}, {1, 3, 3}, {1, 3, 3}, {
                  1, 3, 3}, {1, 3, 3}, {0, 1, 0}, {1, 3, 3}, {1, 3, 3}, {1, 3,
                   3}, {1, 3, 3}, {1, 3, 3}, {1, 3, 3}, {1, 3, 3}, {1, 3, 
                  3}, {1, 3, 3}}}, CompressedData["
1:eJxF031QE3Qcx/GBd8OFwSFwNjxO0EGkQdfkACfdR69pkEA6ChZCMXCA0+By
KETjxBEPdfH8MDZ8YhAOLJzroOY23EagN87b8sh2mF3togtCPPn9QrJB7Z/m
H+8/Xn9/vt/IgjKBeAODwfDxxPPk68k/cOAPqZVCu9I+VRLehf/dmC8PG68T
446q4IQminitETjytnjMzdPMX06qhs+v6SHBMQScXcbpA7IGTNnP2JVxBLl+
bqpjtGKKfefF8D0EweZrbZyNCuxjbg94nEqgbR358g16AfFdp+WhIoLNa4cE
ygI1eKrYsb2VBC3f9ySwpr+AXZvSfVVJIE1ryLAbhvDCZEtfySRBTVOZ7+/x
I4i6eTollUVx6vDj9s1dOpTzb9+LSqRIlxctNGaNIm7/4WmftyhCZY/KHO99
g5lbUsZPRRT/iNMsYcV68Hwks7ZTFA97dy6vCwxeL4Z/5lu93eT1zsEQkXbj
TeQbrvYtFlP06kTp4iNm3N26OrJbQCF57Yl/4aoZXOYv7spkij23P7flX7Ig
UKwLjY6gULW5Vn5etoCfNliVuEa8vl+3oe1N5zNf2J//jvUGwbSDvYuvsqCo
g6T0DhBsy74Y+/y8Ga/M1SeXNxMUziXZZhLNaGZPupJrCQ4GnVtb+GQc0hup
MiInqOqzrjuDjHBlhrs48QSG8B1Twg4j8nSR8k89e4wVRLj+3mZGj1Opc6YT
8PQ5IYX1FpycNdKADwnS1YuxczIr3hbwVw52EpTVlnxVIp0A61YCs2WCgFEe
/cHw0gR0nLz+hfVnrrGFZvzIo147jw07DkgoDDktP5iPT0BdPXYivoni1RjR
4MP3rSjttjJ3aCmu/MWtCMuywFbcXa60UGQElXKHN5m9fpl55LcEP5PXW6Nz
R4UVBgiXNR/LjBTLLYyjh5b0qK/mpvJ1FB2ZEtamk99C3Z6d/ZyGItNPU2uf
H4Nq5TtTkILi3QfsmojMUZQNVclyzlI0zP3JdV/5GsK7nU8HPPvOPGi7Puu+
DndM2NLefRRPBfdyj4qvQRGY1MXx3Buj7ZFgoX0Ig8de74y8T3DujH8iGR/A
8YjLQqWJoDnY9JGisg/6rLrCRi2BM1DP7D97CawmSWlFP0H76hP2loDzCHaI
4kZ6CPy0Dvqvogfa3WrOS63E+4//AXaO0ys=
                  "]]}},
               "3"],
              Annotation[#, 3, "Tooltip"]& ]}},
           DisplayFunction->Identity,
           ImageSize->80],
          StripOnInput->False,
          LineColor->Hue[0.62, 1, 0.48],
          FrontFaceColor->Hue[0.62, 1, 0.48],
          BackFaceColor->Hue[0.62, 1, 0.48],
          GraphicsColor->Hue[0.62, 1, 0.48],
          FontColor->Hue[0.62, 1, 0.48]],
         Background->Directive[
           Opacity[0.2], 
           Hue[0.62, 0.45, 0.87]],
         FrameMargins->{{2, 2}, {0, 0}},
         FrameStyle->Directive[
           Opacity[0.5], 
           Hue[0.62, 0.52, 0.82]],
         RoundingRadius->0,
         StripOnInput->False], {12.547383560338604, 5.176260356244422}, 
        NCache[ImageScaled[{Rational[1, 2], Rational[1, 2]}], 
         ImageScaled[{0.5, 0.5}]]],
       "DynamicName",
       BoxID -> "VertexID$2"], 
      TagBox[InsetBox[
        FrameBox[
         StyleBox[
          GraphicsBox[{
            {AbsoluteThickness[1.3], 
             {RGBColor[0.4, 0.4, 0.4], 
              LineBox[{{-0.43301270189221935`, -0.24999999999999992`}, \
{-0.06910669824288057, -0.03989877083333332}}]}, 
             {RGBColor[0.291989, 0.437977, 0.888609], 
              LineBox[{{-0.06910669824288057, -0.03989877083333332}, {
               0.2947993054064582, 0.17020245833333328`}}]}}, {
             TagBox[
              TooltipBox[
               {Opacity[0], EdgeForm[None], 
                DiskBox[{-0.43301270189221935`, -0.24999999999999992`}, 0.2]},
               "1"],
              Annotation[#, 1, "Tooltip"]& ], 
             TagBox[
              TooltipBox[{
                {RGBColor[0.291989, 0.437977, 0.888609], 
                 FilledCurveBox[{{{0, 2, 0}, {0, 1, 0}, {0, 1, 0}, {0, 1, 
                  0}, {0, 1, 0}, {0, 1, 0}, {0, 1, 0}, {0, 1, 0}, {0, 1, 
                  0}}}, {{{0.3484176185588861, 0.14262733333333327`}, {
                  0.3484176185588861, 0.35737266666666656`}, {
                  0.37756811855888606`, 0.35737266666666656`}, {
                  0.49036111855888603`, 0.18876983333333325`}, {
                  0.49036111855888603`, 0.35737266666666656`}, {
                  0.5176077852255527, 0.35737266666666656`}, {
                  0.5176077852255527, 0.14262733333333327`}, {
                  0.4884567852255527, 0.14262733333333327`}, {
                  0.3756637852255527, 0.31137766666666655`}, {
                  0.3756637852255527, 0.14262733333333327`}}}]}, 
                {RGBColor[0.292, 0.438, 0.889], 
                 FilledCurveBox[{{{0, 2, 0}, {0, 1, 0}, {0, 1, 0}, {0, 1, 
                  0}, {0, 1, 0}, {0, 1, 0}, {0, 1, 0}, {0, 1, 0}, {0, 1, 0}, {
                  0, 1, 0}, {0, 1, 0}}}, {{{0.5645894518922194, 
                  0.14262733333333327`}, {0.5645894518922194, 
                  0.35737266666666656`}, {0.5930077852255526, 
                  0.35737266666666656`}, {0.5930077852255526, 
                  0.2691893333333333}, {0.7046294518922194, 
                  0.2691893333333333}, {0.7046294518922194, 
                  0.35737266666666656`}, {0.733046118558886, 
                  0.35737266666666656`}, {0.733046118558886, 
                  0.14262733333333327`}, {0.7046294518922194, 
                  0.14262733333333327`}, {0.7046294518922194, 
                  0.24384799999999993`}, {0.5930077852255526, 
                  0.24384799999999993`}, {0.5930077852255526, 
                  0.14262733333333327`}}}]}, 
                {RGBColor[0.292, 0.438, 0.889], 
                 FilledCurveBox[{{{0, 2, 0}, {0, 1, 0}, {1, 3, 3}, {1, 3, 
                  3}, {1, 3, 3}, {1, 3, 3}, {1, 3, 3}, {1, 3, 3}, {1, 3, 3}, {
                  1, 3, 3}, {1, 3, 3}, {0, 1, 0}, {1, 3, 3}, {1, 3, 3}, {1, 3,
                   3}, {1, 3, 3}, {1, 3, 3}, {1, 3, 3}, {1, 3, 3}, {1, 3, 
                  3}, {1, 3, 3}}}, CompressedData["
1:eJxF031Q03UcB/AhohxjQxgd+DSmnKdsocehAdN8w6V4kXpzbm4qULfFQwei
ybgkrsUQLEyQE2sOw0IwIU+xi2PIgMnThDFn8VAekwep6Pf9/c4IBRsF1P5p
/PH+43X3+ev9+Xw2qE5KUzxZLJaHK2JXlrnS8dfapG/rGPjw/j5X/2Uz/rcq
PSz+rEcj4v0MKt4pyu15rWbfdBaFCMeUemyLEfVXTzZQGgqdwzbu6J4mROe2
C1/qKOxQXA4okN9DDCfLMf8FBfXe9tzkIBPCJ4Nqa5oonJ/Lj03rb0HgcnPZ
s0kK1OG8xapzbRBwtzljXiHgjUmcmevvI2FnStNqJYHto/3aa6vbMap+YS+v
J1hVGi/6NaoDLxXmdfIoGpQ0dCZythOfq96N4ZbT+IkZCZmSd8M7UbPR0kGj
Of36RMAxC2TvmS58+JzG7REJOzr5AQRPbsYqfRh84zSHCmU9S743JSI7e93u
XtjuWLbNihMS0aOrMzQSknydfvNWSP27SFgvjTVUVSOnug/+k+VFDZU0yOmo
HHaCDX3V0UZuimt+V0lVcaUN208LdBEhS1b9NnxbMUTc/j3x8mv7Kgjy8rqG
/thjwxmWaf3cCYJHHm8+Npb3wafm6fJbca5+yn7RfDxhhdU3+dAuEYE0MiNM
8KwXlw6mFdYJCTL/YQv13/fglI4r8S2hUBLTwlHM9CBtd1DZkJ5CKqfvQo3V
iifnV05n36dAq73MnAgbikoP5IyvIFjYr398cfNDyLSJZyQHCEK28pQ8vh3m
tLgr47cI7vJ/DJIb7AgILe3Xb6TdvpP17+b3K5Z8vHpL+ME5Ghle4vyMQDum
B2PVIjB42s8+dMXnIT5dcdTgXcTgyNcjG7pZNsTVsXJmbzJYNAWPyIxWty3h
A+vit/a63dqq9FKk9iCpbdNZUyWD2udC5Q9VD9A8GM1/q5hB7uDb9XfHLZhe
LBD/rGFw9I4281KIBROWpJWTUgaJBiMtlnXjs1d7Cz8IZZBdKeiq1XbhuHYh
39e13wpDtmdwXSduiLzTxTdoZGFc51HYgWHnG41s171NlaYixa8dc9ePNXg5
CK6tcvxpbzBDuybw9dmvCDaNRQZU+beB/8modKCIQGbwDNq9oxXmF7Xp32UQ
FBweWOtQtqA/V0/xjxC8oyuWyvNM4MYFDwXuJe5//A9OvMmr
                  "]]}},
               "2"],
              Annotation[#, 2, "Tooltip"]& ]}},
           DisplayFunction->Identity,
           ImageSize->80],
          StripOnInput->False,
          LineColor->Hue[0.62, 1, 0.48],
          FrontFaceColor->Hue[0.62, 1, 0.48],
          BackFaceColor->Hue[0.62, 1, 0.48],
          GraphicsColor->Hue[0.62, 1, 0.48],
          FontColor->Hue[0.62, 1, 0.48]],
         Background->Directive[
           Opacity[0.2], 
           Hue[0.62, 0.45, 0.87]],
         FrameMargins->{{2, 2}, {0, 0}},
         FrameStyle->Directive[
           Opacity[0.5], 
           Hue[0.62, 0.52, 0.82]],
         RoundingRadius->0,
         StripOnInput->False], {-1.452616283641536, 8.86399907528907}, NCache[
        ImageScaled[{Rational[1, 2], Rational[1, 2]}], 
         ImageScaled[{0.5, 0.5}]]],
       "DynamicName",
       BoxID -> "VertexID$3"], 
      TagBox[InsetBox[
        FrameBox[
         StyleBox[
          GraphicsBox[{
            {AbsoluteThickness[1.3], 
             {RGBColor[0.4, 0.4, 0.4], 
              LineBox[{{-0.43301270189221935`, -0.24999999999999992`}, {
               0.43301270189221935`, 0.24999999999999992`}}]}}, {
             TagBox[
              TooltipBox[
               {Opacity[0], EdgeForm[None], 
                DiskBox[{-0.43301270189221935`, -0.24999999999999992`}, 0.2]},
               "1"],
              Annotation[#, 1, "Tooltip"]& ], 
             TagBox[
              TooltipBox[
               {Opacity[0], EdgeForm[None], 
                DiskBox[{0.43301270189221935`, 0.24999999999999992`}, 0.2]},
               "2"],
              Annotation[#, 2, "Tooltip"]& ]}},
           DisplayFunction->Identity,
           ImageSize->80],
          StripOnInput->False,
          LineColor->Hue[0.62, 1, 0.48],
          FrontFaceColor->Hue[0.62, 1, 0.48],
          BackFaceColor->Hue[0.62, 1, 0.48],
          GraphicsColor->Hue[0.62, 1, 0.48],
          FontColor->Hue[0.62, 1, 0.48]],
         Background->Directive[
           Opacity[0.2], 
           Hue[0.62, 0.45, 0.87]],
         FrameMargins->{{2, 2}, {0, 0}},
         FrameStyle->Directive[
           Opacity[0.5], 
           Hue[0.62, 0.52, 0.82]],
         RoundingRadius->0,
         StripOnInput->False], {-1.4526164176160208, 5.697332434914974}, 
        NCache[ImageScaled[{Rational[1, 2], Rational[1, 2]}], 
         ImageScaled[{0.5, 0.5}]]],
       "DynamicName",
       BoxID -> "VertexID$4"], 
      TagBox[InsetBox[
        FrameBox[
         StyleBox[
          GraphicsBox[{
            {AbsoluteThickness[1.3], 
             {RGBColor[0.4, 0.4, 0.4], 
              LineBox[{{7.401486830834377*^-17, 
               0.33333333333333337`}, {-0.8660254037844386, \
-0.1666666666666665}}], 
              LineBox[{{7.401486830834377*^-17, 0.33333333333333337`}, {
               0.8660254037844386, -0.16666666666666688`}}]}}, {
             TagBox[
              TooltipBox[
               {Opacity[0], EdgeForm[None], 
                DiskBox[{7.401486830834377*^-17, 0.33333333333333337`}, 0.2]},
               "1"],
              Annotation[#, 1, "Tooltip"]& ], 
             TagBox[
              TooltipBox[
               {Opacity[0], EdgeForm[None], 
                DiskBox[{-0.8660254037844386, -0.1666666666666665}, 0.2]},
               "2"],
              Annotation[#, 2, "Tooltip"]& ], 
             TagBox[
              TooltipBox[
               {Opacity[0], EdgeForm[None], 
                DiskBox[{0.8660254037844386, -0.16666666666666688`}, 0.2]},
               "3"],
              Annotation[#, 3, "Tooltip"]& ]}},
           DisplayFunction->Identity,
           ImageSize->80],
          StripOnInput->False,
          LineColor->Hue[0.62, 1, 0.48],
          FrontFaceColor->Hue[0.62, 1, 0.48],
          BackFaceColor->Hue[0.62, 1, 0.48],
          GraphicsColor->Hue[0.62, 1, 0.48],
          FontColor->Hue[0.62, 1, 0.48]],
         Background->Directive[
           Opacity[0.2], 
           Hue[0.62, 0.45, 0.87]],
         FrameMargins->{{2, 2}, {0, 0}},
         FrameStyle->Directive[
           Opacity[0.5], 
           Hue[0.62, 0.52, 0.82]],
         RoundingRadius->0,
         StripOnInput->False], {-0.4526163908211238, 6.330665746022924}, 
        NCache[ImageScaled[{Rational[1, 2], Rational[1, 2]}], 
         ImageScaled[{0.5, 0.5}]]],
       "DynamicName",
       BoxID -> "VertexID$5"], 
      TagBox[InsetBox[
        FrameBox[
         StyleBox[
          GraphicsBox[{
            {AbsoluteThickness[1.3], 
             {RGBColor[0.4, 0.4, 0.4], 
              LineBox[{{-0.43301270189221935`, -0.24999999999999992`}, \
{-0.07694016143617116, -0.04442142291666665}}]}, 
             {RGBColor[0.800498, 0.201504, 0.192061], 
              LineBox[{{-0.07694016143617116, -0.04442142291666665}, {
               0.2791323790198771, 0.1611571541666666}}]}}, {
             TagBox[
              TooltipBox[
               {Opacity[0], EdgeForm[None], 
                DiskBox[{-0.43301270189221935`, -0.24999999999999992`}, 0.2]},
               "1"],
              Annotation[#, 1, "Tooltip"]& ], 
             TagBox[
              TooltipBox[{
                {RGBColor[0.800498, 0.201504, 0.192061], 
                 FilledCurveBox[{{{1, 4, 3}, {1, 3, 3}, {1, 3, 3}, {1, 3, 
                   3}, {1, 3, 3}, {1, 3, 3}, {1, 3, 3}, {1, 3, 3}, {1, 3, 
                   3}, {1, 3, 3}, {1, 3, 3}}, {{1, 4, 3}, {1, 3, 3}, {1, 3, 
                   3}, {1, 3, 3}, {1, 3, 3}, {1, 3, 3}, {1, 3, 3}, {1, 3, 
                   3}, {1, 3, 3}}}, {CompressedData["
1:eJxTTMoPSmViYGBQAmIQ3XKv8pmwylV70alXODMWnbeH8UXKV/7Tk7xkz24Q
+v/Bgav2YiD5R5ftZ/NsF6r6dc1+nfQ23VM6V+3Nn/LeFDa5YT+pStPfuPya
/aFDPi0PTty0Z9F6fD9d5rq968KM4w923IbzA+57xKz9ewfOT7iVUF6ldM++
5sPxW2fOXbMPWPZ8pov6ffus2okXphlfszfTFSvnFHtgv+TRm8PpM67acy2+
+CKv8oH9v/9AsP+K/SmF9wrX9j6wP7Y2pilt1WX7znk8kbZMD+37oneynJ1y
yT4zVvprgcpD+725k8t/R16E829qyq75//k8nL/Yni82Weus/b9bRT/zGR7a
f9V55Pdn9Sl7v0OvGgp3PLA/9HOd9MmKE/aVe2d25hc8sO87Vv1iqusx+xbm
/f8KuR7Yn542c7/+7CP2bhUTjz7muW9flsWxcFrlYfuUnxcOPmC5Z69kV970
N/yQvXjv0nvCL+7Yf1ht6WBw/KC9nbN1QNW223D+6XhzDffsW3A++6Tew27O
N+0/vfqWY5B+yJ7hknpHld0N+2cF7Qn6yw/bfxI9O3Ot5XX7V+8Yd+k/P2Jv
ndxhJFJyzb6B/bPL39nH7C/tTZm/9u1V+2mHCmZPO3rCPkvCkcc9/ar92tp3
H/Xfn4LH99liOY1TFmft0dMDACA4GVA=
                   "], CompressedData["
1:eJxTTMoPSmViYGCQAWIQvaMl570wy3X7vRVsvH8nn7eH8U3vbnL+43zG/jkH
53Phsuv2sx8+ePpn+Ul7d0Gna8JRN+yvTN2j/mf/cftlktVHhe1u2ks5NZ3/
c/2o/e9N221FYm7Zm8kUFPx5fMTe7CnvTeEtt+H823va2auE7sL55ls+fntg
dM9easmuyUm3jtrr3i6/7Sp63/7DaksHg+PH7Y1+PVdd8/2+/fbd59r+bD5p
/67qS0qhyQP7rZWPlxjkn4Hzv99NZDj34zyc3xPgln9a6qJ93o8MfxuZB/YZ
+R9aT4pcstfcb+q2+vp9+xvKBx0zXl2yL+ud+fZu2X37f/+BYP9le7Vtq9U8
Xt6zn9a8OW9a6hX7azm/bz3Qu2f/qi232+j2FfteeQenqpK79nZd6ivOBVy1
5/E/6um++I79kfm7zWd2X7X3+T/Vzn33bTjfhDV699rCW3D+s5Peu4TDbkL8
K3XVvtA1aGFVxg17sVYvzz/mV+y/HUm++qDqur1g2q1/U0Mvw+Mjxvhn2uzb
F+3R4wsA/jvvYg==
                   "]}]}, 
                {RGBColor[0.801, 0.202, 0.192], 
                 FilledCurveBox[{{{0, 2, 0}, {0, 1, 0}, {0, 1, 0}, {0, 1, 
                  0}, {0, 1, 0}, {0, 1, 0}, {0, 1, 0}, {0, 1, 0}, {0, 1, 0}, {
                  0, 1, 0}, {0, 1, 0}}}, {{{0.5731817268922192, 
                  0.1425534166666666}, {0.5731817268922192, 
                  0.3572987499999999}, {0.6016000602255527, 
                  0.3572987499999999}, {0.6016000602255527, 
                  0.2691154166666666}, {0.7132217268922193, 
                  0.2691154166666666}, {0.7132217268922193, 
                  0.3572987499999999}, {0.7416383935588859, 
                  0.3572987499999999}, {0.7416383935588859, 
                  0.1425534166666666}, {0.7132217268922193, 
                  0.1425534166666666}, {0.7132217268922193, 
                  0.24377408333333325`}, {0.6016000602255527, 
                  0.24377408333333325`}, {0.6016000602255527, 
                  0.1425534166666666}}}]}},
               "2"],
              Annotation[#, 2, "Tooltip"]& ]}},
           DisplayFunction->Identity,
           ImageSize->80],
          StripOnInput->False,
          LineColor->Hue[0.62, 1, 0.48],
          FrontFaceColor->Hue[0.62, 1, 0.48],
          BackFaceColor->Hue[0.62, 1, 0.48],
          GraphicsColor->Hue[0.62, 1, 0.48],
          FontColor->Hue[0.62, 1, 0.48]],
         Background->Directive[
           Opacity[0.2], 
           Hue[0.62, 0.45, 0.87]],
         FrameMargins->{{2, 2}, {0, 0}},
         FrameStyle->Directive[
           Opacity[0.5], 
           Hue[0.62, 0.52, 0.82]],
         RoundingRadius->0,
         StripOnInput->False], {-1.4526163245921921, 7.896075429185352}, 
        NCache[ImageScaled[{Rational[1, 2], Rational[1, 2]}], 
         ImageScaled[{0.5, 0.5}]]],
       "DynamicName",
       BoxID -> "VertexID$6"], 
      TagBox[InsetBox[
        FrameBox[
         StyleBox[
          GraphicsBox[{
            {AbsoluteThickness[1.3], 
             {RGBColor[0.4, 0.4, 0.4], 
              LineBox[{{8.326672684688674*^-17, 5.551115123125783*^-17}, {
               3.808668658233927*^-17, 0.40694562500000003`}}], 
              LineBox[{{8.326672684688674*^-17, 
               5.551115123125783*^-17}, {-0.8660254037844386, \
-0.4999999999999998}}], 
              LineBox[{{8.326672684688674*^-17, 5.551115123125783*^-17}, {
               0.8660254037844386, -0.5000000000000002}}]}, 
             {RGBColor[0.800498, 0.201504, 0.192061], 
              LineBox[{{3.808668658233927*^-17, 
               0.40694562500000003`}, {-7.093353682208204*^-18, 
               0.81389125}}]}}, {
             TagBox[
              TooltipBox[
               {Opacity[0], EdgeForm[None], 
                DiskBox[{8.326672684688674*^-17, 5.551115123125783*^-17}, 
                 0.2]},
               "1"],
              Annotation[#, 1, "Tooltip"]& ], 
             TagBox[
              TooltipBox[{
                {RGBColor[0.800498, 0.201504, 0.192061], 
                 FilledCurveBox[{{{1, 4, 3}, {1, 3, 3}, {1, 3, 3}, {1, 3, 
                   3}, {1, 3, 3}, {1, 3, 3}, {1, 3, 3}, {1, 3, 3}, {1, 3, 
                   3}, {1, 3, 3}, {1, 3, 3}}, {{1, 4, 3}, {1, 3, 3}, {1, 3, 
                   3}, {1, 3, 3}, {1, 3, 3}, {1, 3, 3}, {1, 3, 3}, {1, 3, 
                   3}, {1, 3, 3}}}, {CompressedData["
1:eJxTTMoPSmViYGBQAmIQPWdHJfscz1373VRLmWa9eG8P4x+NXbXfu+2DfX8R
z5L0a9sh8j8+2DswtIYxf9i0/01bbreR90f7xdbBVRbCa/YvjTt1+czcj/YT
5u1wWHZz3v7GUz++Sx7/aM9wbknTDz1lexjfRYvTXr14Cpy/KNel4k/8Ynv5
PxvNNm/+aK90tqrHt221fVS8ypanPR/tWc0DxBOubbRfafH7g2TaR/vlT7WX
dn/cYs8AAgYf7RdeFk87KrLdvkh7+oKZrz7Yzz7IrP7ffKf9kzA9R+OlH+xn
Qvxjn3/7yd26MAS/zIv99f8/7+H8l/3O12d4vbd3XmqqNUVzp71d9w7h/6ve
2R+//yV1wctt9oX7XrsZyb2zl96Zs3rCyi32Sz7KVaVOfGtf+HJayJLKjfab
U5+9P6321v5SzMmXbptX2c+TclqReu+N/anUo6f1ihfZd56fm/B/6hv7PWxX
UvolJ9v/yeITOFP4BuiPDboLmZv3wfgs5/iYbDZP2Q/jq1wNVVs4c/H+vbts
pc/MfGMfcbWZkfnA6v1WdxRvnH75xv7JLR0r088b9++ubnh32vKt/aGl9tdn
cW7d/+CgTeD/ZW/tU6zPKZsqb9+/zODOslTDd/asF2MKztvs3J8zv/rP6d3v
4PH9ZQ57l5EfIv5h6QEAbqIbBw==
                   "], CompressedData["
1:eJxTTMoPSmViYGCQAWIQfU5+/ePZJzftN5jn6Pz/yXt7GN9v+xuB/wLv7QX4
bVnnMG7cn25RYfk/8529yu2NEywer9pfqvqe8//7t/ZaM16KWR5evL99wgPj
/6Vv7Vlmc67KWjZ1Px+7jMx/i7f2DMusg6sslOH8P0zfP33cP9Uexo+zOV1i
8HixPfvKd0tmlL215yv5MyP82yr7P1l8Amc+vrWX3Wb37QjLRvt36zYr/s95
Z79/iVPb/JOb7PPuWWiekX4P59eVSzQY/0PwladcvL3J7YP9/gnPbn5j32R/
S7om0aj1g/33k6XlB1s22H/zKBCYteuDfRgbl5YE8zp7BhD48MH+mvfsT5nT
Vto/e7BmdqrkR/sgRsmp+ocX2+9OvL3ojNlHexm92nlf78+2n/CIc5VxyEd7
DZ8Fuj0ze+0/Pn/n+yzpoz1D86lvEYbGcH5N+ZXzl3ym7Ifx9cRSCiyZF+8H
+9fto/0FSwMLpoJV+90WBgn95/1of03uknfGuw37W2Zuq0+9+gEeH9d99t18
Vobgw+ILALhn64M=
                   "]}]}, 
                {RGBColor[0.801, 0.202, 0.192], 
                 FilledCurveBox[{{{0, 2, 0}, {0, 1, 0}, {0, 1, 0}, {0, 1, 
                  0}, {0, 1, 0}, {0, 1, 0}, {0, 1, 0}, {0, 1, 0}, {0, 1, 0}, {
                  0, 1, 0}, {0, 1, 0}}}, {{{0.14016902499999995`, 
                  0.8925534166666667}, {0.14016902499999995`, 1.10729875}, {
                  0.16858735833333333`, 1.10729875}, {0.16858735833333333`, 
                  1.0191154166666667`}, {0.28020902499999994`, 
                  1.0191154166666667`}, {0.28020902499999994`, 1.10729875}, {
                  0.30862569166666665`, 1.10729875}, {0.30862569166666665`, 
                  0.8925534166666667}, {0.28020902499999994`, 
                  0.8925534166666667}, {0.28020902499999994`, 
                  0.9937740833333333}, {0.16858735833333333`, 
                  0.9937740833333333}, {0.16858735833333333`, 
                  0.8925534166666667}}}]}},
               "2"],
              Annotation[#, 2, "Tooltip"]& ], 
             TagBox[
              TooltipBox[
               {Opacity[0], EdgeForm[None], 
                DiskBox[{-0.8660254037844386, -0.4999999999999998}, 0.2]},
               "3"],
              Annotation[#, 3, "Tooltip"]& ], 
             TagBox[
              TooltipBox[
               {Opacity[0], EdgeForm[None], 
                DiskBox[{0.8660254037844386, -0.5000000000000002}, 0.2]},
               "4"],
              Annotation[#, 4, "Tooltip"]& ]}},
           DisplayFunction->Identity,
           ImageSize->80],
          StripOnInput->False,
          LineColor->Hue[0.62, 1, 0.48],
          FrontFaceColor->Hue[0.62, 1, 0.48],
          BackFaceColor->Hue[0.62, 1, 0.48],
          GraphicsColor->Hue[0.62, 1, 0.48],
          FontColor->Hue[0.62, 1, 0.48]],
         Background->Directive[
           Opacity[0.2], 
           Hue[0.62, 0.45, 0.87]],
         FrameMargins->{{2, 2}, {0, 0}},
         FrameStyle->Directive[
           Opacity[0.5], 
           Hue[0.62, 0.52, 0.82]],
         RoundingRadius->0,
         StripOnInput->False], {0.5473836627686701, 7.597332385131742}, 
        NCache[ImageScaled[{Rational[1, 2], Rational[1, 2]}], 
         ImageScaled[{0.5, 0.5}]]],
       "DynamicName",
       BoxID -> "VertexID$7"], 
      TagBox[InsetBox[
        FrameBox[
         StyleBox[
          GraphicsBox[{
            {AbsoluteThickness[1.3], 
             {RGBColor[0.4, 0.4, 0.4], 
              LineBox[{{-1.3856406460551018`, 
               3.774758283725532*^-16}, {-1.0295681055990535`, 
               0.20557857708333366`}}], 
              LineBox[{{-0.009662378942272676, 0.2055785770833334}, {
               0.34641016151377546`, -1.1102230246251575`*^-17}}], 
              LineBox[{{0.34641016151377546`, -1.1102230246251575`*^-17}, {
               1.2124355652982142`, 0.49999999999999994`}}], 
              LineBox[{{0.34641016151377546`, -1.1102230246251575`*^-17}, {
               0.346410161513775, -1.0000000000000004`}}]}, 
             {RGBColor[0.800498, 0.201504, 0.192061], 
              LineBox[{{-1.0295681055990535`, 
               0.20557857708333366`}, {-0.6734955651430053, 
               0.4111571541666669}}], 
              LineBox[{{-0.36573491939832076`, 
               0.4111571541666668}, {-0.009662378942272676, 
               0.2055785770833334}}]}}, {
             TagBox[
              TooltipBox[
               {Opacity[0], EdgeForm[None], 
                DiskBox[{-1.3856406460551018`, 3.774758283725532*^-16}, 0.2]},
               "1"],
              Annotation[#, 1, "Tooltip"]& ], 
             TagBox[
              TooltipBox[
               {RGBColor[0.801, 0.202, 0.192], 
                FilledCurveBox[{{{1, 4, 3}, {1, 3, 3}, {1, 3, 3}, {1, 3, 3}, {
                  1, 3, 3}, {1, 3, 3}, {1, 3, 3}, {1, 3, 3}, {1, 3, 3}, {1, 3,
                   3}, {1, 3, 3}}, {{1, 4, 3}, {1, 3, 3}, {1, 3, 3}, {1, 3, 
                  3}, {1, 3, 3}, {1, 3, 3}, {1, 3, 3}, {1, 3, 3}, {1, 3, 
                  3}}}, {CompressedData["
1:eJxTTMoPSmViYGBQAmIQvfrfh6WPXz7eP8HrFYvJxfv2MH7v7pD66TwP7V+G
NkvWzn68vw8k//Gh/fz0S/0b/j3af4v3tljqtEf2Qb+XrXmc+Gi/z94py2da
P7bv6WEPr53+cD/r1I/vjfse23vNrTStnf8Azu/6I3RN99d9OL+K8feuhKv3
9jv8SM5NSwfKm5bMmHbh7v4d+zwyTks+ts9r1Hc5cfrO/pDCbw+NzzyyPzp1
R8Jfljv7QW5nSHhk7zar9oNeze39z8L0HI2vPrQ/Mc+pIeHzrf2n1sY0pXk9
tOdQVPX4ue7W/ofbTu7+u+YBnP9pCt+1/z/vw/nX5dvXGU69Z39Ptcz+97db
+xvECtX/hd61tw1vM/jRBjS/5npvis0d+xcJGvJ/xO7s931s++WU0m37S1fu
mnx/dGd/9ukz96f73rKfknwq5/uru/sdTVsCTu+5aV/2qKvg16d7+8XmWx/8
p33TPkn99srH7A/2/7sqozDj8Q17Px+Bwg0LEHwOOyFWL7eHcP4rlXRzr1sP
99eVVpvNML5p/5ZFKnRDzKP9lTucN0y/fNP+S5L7GbH7j/ZXf2e4O734ln3A
npf1jx0f7z/aXLnon+9te5b+6pNirY/3ByTu8D2ddMd+RyKvsNeJx/vv2H3/
Mb38Ljy+31jyi6TOuWePnh4AHH84AA==
                  "], CompressedData["
1:eJxTTMoPSmViYGCQAWIQPXF1+cLHPx/tT7Fpbvt38r49jL8g76biP8V79pWZ
K5c+PvBo/+WCD0X/Lt+x93rKs+6x36P9773uCf+7f9teKrFg2+M7D/cLKR5M
//f6ln2BSFDVY9+H+xX5LCz+Fd6yD/q9bM3jhQ/g/P9yV7QSn96H8xerZ1n/
OnJvv1DQXU/Dt7fs1zI8CZv66O7+f1dlFGY8vm2/4mExjz7D3f0PY9Od/928
Y///aVHGj747+x/sKQyaYX4Pzmd8b8CQ/uc+nO+psXh7au8D+/+vOicn7b+z
f5v5j0MpXA/tN8qovdFXuLv//cQHCialD+1T/A65/G24ux8UFgwPHtpvUd3A
PZnv3v5zByPNTxs9smfJTwj/deLe/orD21xn5j6y990j/SGh+f5+paPCIekr
Htmnu3l/8dR6sP/J+buzzxx9ZO/+7tFPz3kIfnB2w24x54dw/i8Ojj2PLzzc
LwDyb+8je5PTLR4b3B/t73NaqvJP+pF9EXeNXu2+R/u5jXP/n1r1EB4fG2bW
bD779oE9enwBAOeSBJU=
                  "]}]},
               "2"],
              Annotation[#, 2, "Tooltip"]& ], 
             TagBox[
              TooltipBox[
               {Opacity[0], EdgeForm[None], 
                DiskBox[{0.34641016151377546`, -1.1102230246251575`*^-17}, 
                 0.2]},
               "3"],
              Annotation[#, 3, "Tooltip"]& ], 
             TagBox[
              TooltipBox[
               {Opacity[0], EdgeForm[None], 
                DiskBox[{1.2124355652982142`, 0.49999999999999994`}, 0.2]},
               "4"],
              Annotation[#, 4, "Tooltip"]& ], 
             TagBox[
              TooltipBox[
               {Opacity[0], EdgeForm[None], 
                DiskBox[{0.346410161513775, -1.0000000000000004`}, 0.2]},
               "5"],
              Annotation[#, 5, "Tooltip"]& ]}},
           DisplayFunction->Identity,
           ImageSize->80],
          StripOnInput->False,
          LineColor->Hue[0.62, 1, 0.48],
          FrontFaceColor->Hue[0.62, 1, 0.48],
          BackFaceColor->Hue[0.62, 1, 0.48],
          GraphicsColor->Hue[0.62, 1, 0.48],
          FontColor->Hue[0.62, 1, 0.48]],
         Background->Directive[
           Opacity[0.2], 
           Hue[0.62, 0.45, 0.87]],
         FrameMargins->{{2, 2}, {0, 0}},
         FrameStyle->Directive[
           Opacity[0.5], 
           Hue[0.62, 0.52, 0.82]],
         RoundingRadius->0,
         StripOnInput->False], {1.5473836895635653, 8.230665696259889}, 
        NCache[ImageScaled[{Rational[1, 2], Rational[1, 2]}], 
         ImageScaled[{0.5, 0.5}]]],
       "DynamicName",
       BoxID -> "VertexID$8"], 
      TagBox[InsetBox[
        FrameBox[
         StyleBox[
          GraphicsBox[{
            {AbsoluteThickness[1.3], 
             {RGBColor[0.4, 0.4, 0.4], 
              LineBox[{{{-0.4630127018922193, -0.1980384757729336}, \
{-0.10694016143617113`, 
               0.007540101310399672}}, {{-0.4030127018922194, \
-0.30196152422706624`}, {-0.04694016143617119, -0.09638294714373297}}}]}, 
             {RGBColor[0.800498, 0.201504, 0.192061], 
              LineBox[{{{-0.10694016143617113`, 0.007540101310399672}, {
               0.2491323790198771, 
               0.2131186783937329}}, {{-0.04694016143617119, \
-0.09638294714373297}, {0.30913237901987706`, 0.10919562993960027`}}}]}}, {
             TagBox[
              TooltipBox[
               {Opacity[0], EdgeForm[None], 
                DiskBox[{-0.43301270189221935`, -0.24999999999999992`}, 0.2]},
               "1"],
              Annotation[#, 1, "Tooltip"]& ], 
             TagBox[
              TooltipBox[
               {RGBColor[0.801, 0.202, 0.192], 
                FilledCurveBox[{{{1, 4, 3}, {1, 3, 3}, {1, 3, 3}, {1, 3, 3}, {
                  1, 3, 3}, {1, 3, 3}, {1, 3, 3}, {1, 3, 3}, {1, 3, 3}, {1, 3,
                   3}, {1, 3, 3}}, {{1, 4, 3}, {1, 3, 3}, {1, 3, 3}, {1, 3, 
                  3}, {1, 3, 3}, {1, 3, 3}, {1, 3, 3}, {1, 3, 3}, {1, 3, 
                  3}}}, {CompressedData["
1:eJxTTMoPSmViYGBQAmIQ3XKv8pmwylV70alXODMWnbeH8UXKV/7Tk7xkz24Q
+v/Bgav2YiD5R5ftZ/NsF6r6dc1+nfQ23VM6V+3Nn/LeFDa5YT+pStPfuPya
/aFDPi0PTty0Z9F6fD9d5rq968KM4w923IbzA+57xKz9ewfOT7iVUF6ldM++
5sPxW2fOXbMPWPZ8pov6ffus2okXphlfszfTFSvnFHtgv+TRm8PpM67acy2+
+CKv8oH9v/9AsP+K/SmF9wrX9j6wP7Y2pilt1WX7znk8kbZMD+37oneynJ1y
yT4zVvprgcpD+725k8t/R16E829qyq75//k8nL/Yni82Weus/b9bRT/zGR7a
f9V55Pdn9Sl7v0OvGgp3PLA/9HOd9MmKE/aVe2d25hc8sO87Vv1iqusx+xbm
/f8KuR7Yn542c7/+7CP2bhUTjz7muW9flsWxcFrlYfuUnxcOPmC5Z69kV970
N/yQvXjv0nvCL+7Yf1ht6WBw/KC9nbN1QNW223D+6XhzDffsW3A++6Tew27O
N+0/vfqWY5B+yJ7hknpHld0N+2cF7Qn6yw/bfxI9O3Ot5XX7V+8Yd+k/P2Jv
ndxhJFJyzb6B/bPL39nH7C/tTZm/9u1V+2mHCmZPO3rCPkvCkcc9/ar92tp3
H/Xfn4LH99liOY1TFmft0dMDACA4GVA=
                  "], CompressedData["
1:eJxTTMoPSmViYGCQAWIQvaMl570wy3X7vRVsvH8nn7eH8U3vbnL+43zG/jkH
53Phsuv2sx8+ePpn+Ul7d0Gna8JRN+yvTN2j/mf/cftlktVHhe1u2ks5NZ3/
c/2o/e9N221FYm7Zm8kUFPx5fMTe7CnvTeEtt+H823va2auE7sL55ls+fntg
dM9easmuyUm3jtrr3i6/7Sp63/7DaksHg+PH7Y1+PVdd8/2+/fbd59r+bD5p
/67qS0qhyQP7rZWPlxjkn4Hzv99NZDj34zyc3xPgln9a6qJ93o8MfxuZB/YZ
+R9aT4pcstfcb+q2+vp9+xvKBx0zXl2yL+ud+fZu2X37f/+BYP9le7Vtq9U8
Xt6zn9a8OW9a6hX7azm/bz3Qu2f/qi232+j2FfteeQenqpK79nZd6ivOBVy1
5/E/6um++I79kfm7zWd2X7X3+T/Vzn33bTjfhDV699rCW3D+s5Peu4TDbkL8
K3XVvtA1aGFVxg17sVYvzz/mV+y/HUm++qDqur1g2q1/U0Mvw+Mjxvhn2uzb
F+3R4wsA/jvvYg==
                  "]}]},
               "2"],
              Annotation[#, 2, "Tooltip"]& ]}},
           DisplayFunction->Identity,
           ImageSize->80],
          StripOnInput->False,
          LineColor->Hue[0.62, 1, 0.48],
          FrontFaceColor->Hue[0.62, 1, 0.48],
          BackFaceColor->Hue[0.62, 1, 0.48],
          GraphicsColor->Hue[0.62, 1, 0.48],
          FontColor->Hue[0.62, 1, 0.48]],
         Background->Directive[
           Opacity[0.2], 
           Hue[0.62, 0.45, 0.87]],
         FrameMargins->{{2, 2}, {0, 0}},
         FrameStyle->Directive[
           Opacity[0.5], 
           Hue[0.62, 0.52, 0.82]],
         RoundingRadius->0,
         StripOnInput->False], {-1.4526164980007152, 3.7973324506760635}, 
        NCache[ImageScaled[{Rational[1, 2], Rational[1, 2]}], 
         ImageScaled[{0.5, 0.5}]]],
       "DynamicName",
       BoxID -> "VertexID$9"], 
      TagBox[InsetBox[
        FrameBox[
         StyleBox[
          GraphicsBox[{
            {AbsoluteThickness[1.3], 
             {RGBColor[0.4, 0.4, 0.4], 
              LineBox[{{{-0.8333333333333334, 
               0.5173502691896258}, {-1.2444904875, 
               0.5173502691896257}}, {{-0.8333333333333334, 
               0.6373502691896257}, {-1.2444904875, 0.6373502691896256}}}], 
              LineBox[{{-0.8333333333333334, 
               0.5773502691896257}, {-0.6298605208333333, 
               0.22492501998069003`}}], 
              LineBox[{{0.2555095125, -0.28867513459481287`}, {
               0.6666666666666666, -0.2886751345948128}}], 
              LineBox[{{0.6666666666666666, -0.2886751345948128}, {
               1.1666666666666665`, -1.1547005383792515`}}], 
              LineBox[{{0.6666666666666666, -0.2886751345948128}, {
               1.166666666666667, 0.5773502691896256}}]}, 
             {RGBColor[0.800498, 0.201504, 0.192061], 
              LineBox[{{{-1.2444904875, 
               0.5173502691896257}, {-1.6556476416666668`, 
               0.5173502691896257}}, {{-1.2444904875, 
               0.6373502691896256}, {-1.6556476416666668`, 
               0.6373502691896256}}}], 
              LineBox[{{-0.6298605208333333, 
               0.22492501998069003`}, {-0.42638770833333334`, \
-0.12750022922824572`}}], 
              LineBox[{{-0.15564764166666667`, -0.28867513459481287`}, {
               0.2555095125, -0.28867513459481287`}}]}}, {
             TagBox[
              TooltipBox[
               {Opacity[0], EdgeForm[None], 
                DiskBox[{-0.8333333333333334, 0.5773502691896257}, 0.2]},
               "1"],
              Annotation[#, 1, "Tooltip"]& ], 
             TagBox[
              TooltipBox[
               {RGBColor[0.801, 0.202, 0.192], 
                FilledCurveBox[{{{1, 4, 3}, {1, 3, 3}, {1, 3, 3}, {1, 3, 3}, {
                  1, 3, 3}, {1, 3, 3}, {1, 3, 3}, {1, 3, 3}, {1, 3, 3}, {1, 3,
                   3}, {1, 3, 3}}, {{1, 4, 3}, {1, 3, 3}, {1, 3, 3}, {1, 3, 
                  3}, {1, 3, 3}, {1, 3, 3}, {1, 3, 3}, {1, 3, 3}, {1, 3, 
                  3}}}, {CompressedData["
1:eJxTTMoPSmViYGBQAmIQff/DGdH3P//tT4xg9XBMemQP4y979+SIXdtj+3qZ
aed3X/q3f3ltldftrCf2UUv3doW2/Nv/2SE7hkfgqb3xe3XJ96b/9qd8UHnr
sPWp/QXziHe7L/zdL3ei0fQ2+zN7fYeJd3eHIPhrDSJ3dDAj+C8NJxeG7vqz
P1L7yybeh0/t39Z9fKFU+Wf/hY831hZNfmr/NPBB8HvzP/tzl7Sp33Z9av97
GtNsG7Y/+6WMJ7guv/nEXubG538cT37v/9e5r+2W3xN7G8mnSVcP/t7/6MGb
47xHHtuf2Xl3yu4Nv/f/ehnJuFQNwZ9UO91gedkjOJ/l8GUZhyMP7Zl+bxTa
c+j3/sh9HpHLVB7aR7J/89v97Pf+no/VPTenP7A/0jnPaw/Xn/37Vdbv5+F+
YL//GbfAbts/++cavs165nDfPp+LXW53/Z/9RbOX3JbccM9eXev7vd0H/+z3
YI3x8ZW/Z2/Nekj8Pcff/QY2tqufXbtrv3F6THVoKILfNyHWVWkFgv+fuSNO
6dPf/Rtuzz74TO2ePUNJYm6o8b/9q+RSrJ8du2fPovxjRUfJv/1rYhUznqXd
t9/kf5Lp/dJ/+/98OTNtmcIDex7LScs7jv/bfzA55w3P6gf2aUrRPkov/+1v
v8TtVGz6EB7f/Bemn795HMGHpQcApjk40A==
                  "], CompressedData["
1:eJxTTMoPSmViYGCQAWIQHew+Qfh947/93hcvdiyLe2QP42e+qglb1vXQ3l1t
pWh+6r/9Tdkc9cseP7DXf3JLMl/n3/4JEfX+yzIf2Isv4pHL//x3v0v7w08+
9+/bH6r++//d6r/7g0oiDvuk3rc3fq8u+T4Uwfeq7OwN/fcHzi/+ve6i9bY/
+112/L1S/+C+/dbC3hmLav/sl5g3L7Q4+4H9l8yPrJyuf/ZzPnJOX/bsgT2X
9seY3Rp/9ncKnswrnvoQzp+5asXRW+WP4PykaOO/POyP7b3ebHt+1eTP/vNZ
HRw8LY/tt/24a8vp+2c/x9GCtNvvHtsrs7JOsUn9s1/KeILr8sgn9t+rDrAu
6viz/9mXlzVFa57Ye/euuWG9/c/+id/cuh2eP7Gfm3C77urTP/utfyyeyaf0
1H6fyC8bJam/+/8x5T0stn9qv+7FUXulEATfZPmUBR3LEHz2shsK+W//7tds
ze2/wfbUXuW6WPpVjX/7l5WaZi2d+sTeuVzolnXKv/0qaX9dilSewOPj5Bme
nyXpj+3R4wsAejb3bQ==
                  "]}]},
               "2"],
              Annotation[#, 2, "Tooltip"]& ], 
             TagBox[
              TooltipBox[
               {RGBColor[0.801, 0.202, 0.192], 
                FilledCurveBox[{{{1, 4, 3}, {1, 3, 3}, {1, 3, 3}, {1, 3, 3}, {
                  1, 3, 3}, {1, 3, 3}, {1, 3, 3}, {1, 3, 3}, {1, 3, 3}, {1, 3,
                   3}, {1, 3, 3}}, {{1, 4, 3}, {1, 3, 3}, {1, 3, 3}, {1, 3, 
                  3}, {1, 3, 3}, {1, 3, 3}, {1, 3, 3}, {1, 3, 3}, {1, 3, 
                  3}}}, {CompressedData["
1:eJxd0l1IUwEABeBhYW3CLplakOiaSLVkIuXLKhmjZogljWaRZBJbBgliIycr
tEELhoI+OK2ItVqtxQgTZj965cRkziWbd/93uxMXjMyYrKKUUUb10H3o4XD4
ns/ZfbFToc7jcDjCP/nbN2YOnCGXGQx9fCLV2IP45y3kB3lPG4Vc19m6bAMD
7mGttlfsg9q0JmrelgAtdlZP3n0HL/lARcZoFHb5Msub51C31PYmK4uhqvDc
fO/kLKY4x7qzigjrcZfqvZAfZv3Q0zirXAlCahiKOJUejP9wW/vTAaiubKwI
BuYwXK9vml6i8Nki39Tn8iLTwuv4upOC5JKg/6RmHom35vV6wQIcvPbberMP
i969Oxx8P3aNPdc7vQto9a/akgYfWt0/fY7yAGuxWd/5tC/IumE7d/RaOgQu
PWhKFfthKS0ve1YRgUfyQpuoXYDk5etXsiNR8PfoRF9EFMJNilPJ5hhy96ql
mTUKE+0zaqKKxtS+0p7MrwBSGwXfGZLGfXvyejY/BN7w6Vv2E3F8Ktp6gawI
Q3heU0mMxOFqvbqqVEZY18q6i42WKOscIdAZ52J4NF1EEPI4OJRhQumjYdc1
mggbDf5AyioMxmE7NHiZyKfhrqssIEcTaBkrsdr3xyBOHzcLyxhQgdg6UxLF
iLGjxviYwdFvdxqJvAi798HczRrZYgj//+E3gjc25A==
                  "], CompressedData["
1:eJxTTMoPSmViYGCQAWIQ7SHr6LeH/db+Pd949q9Yf2k/jN9wZJvyyvAr+yVn
LgnbM/Xmft9D8y+tWHp1/64J2el7Nt7Yb/hio+HKmdf2R3UYVew5e30/n9D5
uyt6r+9nff/1/+711/YzqEbwrmS/sf/Unvkpe8KvwvlqT1XNwn5eRsi/3e32
/sal/XwPN/0u7bm+//Ix06Subxf3K8UWq/JPu7b/3PKj4ioiF/fbX9VgWjn/
6n61NUeK3y66sN+hTO4zn9MVOF/BJd7VofYSnN/3yPPa7biL+1U33p4XfvnC
/i2H5++/m3Jh/41H5d9VTC7ub5Wbx14nd35/l4hIwKcpF/dbpSl0+xWf3X/r
NaN4h9Kl/VzxO9cqapzZr2W6Ken9nUv7EyNcS17anN5f3JT7O3T65f07Ai9a
bQw8tf9L0IvPHRlX9q9TWyktc+fk/i2LxP93BFyF88/OCWpSmnUNzpe6kdi8
Z+v1/Qxyq5M7953a3x8TPSd08Y39XDHdP0Kbz+znuuuZ8X7Czf0is7J7lTzO
wePjwP9p97jnXdiPHl8AgOj69g==
                  "]}]},
               "3"],
              Annotation[#, 3, "Tooltip"]& ], 
             TagBox[
              TooltipBox[
               {Opacity[0], EdgeForm[None], 
                DiskBox[{0.6666666666666666, -0.2886751345948128}, 0.2]},
               "4"],
              Annotation[#, 4, "Tooltip"]& ], 
             TagBox[
              TooltipBox[
               {Opacity[0], EdgeForm[None], 
                DiskBox[{1.1666666666666665`, -1.1547005383792515`}, 0.2]},
               "5"],
              Annotation[#, 5, "Tooltip"]& ], 
             TagBox[
              TooltipBox[
               {Opacity[0], EdgeForm[None], 
                DiskBox[{1.166666666666667, 0.5773502691896256}, 0.2]},
               "6"],
              Annotation[#, 6, "Tooltip"]& ]}},
           DisplayFunction->Identity,
           ImageSize->80],
          StripOnInput->False,
          LineColor->Hue[0.62, 1, 0.48],
          FrontFaceColor->Hue[0.62, 1, 0.48],
          BackFaceColor->Hue[0.62, 1, 0.48],
          GraphicsColor->Hue[0.62, 1, 0.48],
          FontColor->Hue[0.62, 1, 0.48]],
         Background->Directive[
           Opacity[0.2], 
           Hue[0.62, 0.45, 0.87]],
         FrameMargins->{{2, 2}, {0, 0}},
         FrameStyle->Directive[
           Opacity[0.5], 
           Hue[0.62, 0.52, 0.82]],
         RoundingRadius->0,
         StripOnInput->False], {2.5473835287941835, 4.4306657108817395}, 
        NCache[ImageScaled[{Rational[1, 2], Rational[1, 2]}], 
         ImageScaled[{0.5, 0.5}]]],
       "DynamicName",
       BoxID -> "VertexID$10"], 
      TagBox[InsetBox[
        FrameBox[
         StyleBox[
          GraphicsBox[{
            {AbsoluteThickness[1.3], 
             {RGBColor[0.4, 0.4, 0.4], 
              LineBox[{{1.0714285714285716`, 0.37115374447904503`}, {
               0.5714285714285717, 1.237179148263484}}], 
              LineBox[{{{-0.9285714285714286, 
               0.31115374447904515`}, {-1.3397285827380954`, 
               0.3111537444790451}}, {{-0.9285714285714286, 
               0.43115374447904514`}, {-1.3397285827380954`, 
               0.4311537444790451}}}], 
              LineBox[{{-0.9285714285714286, 
               0.37115374447904514`}, {-0.7250986160714286, 
               0.01872849527010939}}], 
              LineBox[{{0.1602714172619047, -0.49487165930539345`}, {
               0.5714285714285714, -0.49487165930539345`}}], 
              LineBox[{{0.5714285714285714, -0.49487165930539345`}, {
               1.0714285714285712`, -1.360897063089832}}], 
              LineBox[{{0.5714285714285714, -0.49487165930539345`}, {
               1.0714285714285716`, 0.37115374447904503`}}]}, 
             {RGBColor[0.800498, 0.201504, 0.192061], 
              LineBox[{{{-1.3397285827380954`, 
               0.3111537444790451}, {-1.7508857369047621`, 
               0.31115374447904504`}}, {{-1.3397285827380954`, 
               0.4311537444790451}, {-1.7508857369047621`, 
               0.43115374447904503`}}}], 
              LineBox[{{-0.7250986160714286, 
               0.01872849527010939}, {-0.5216258035714286, \
-0.33369675393882636`}}], 
              LineBox[{{-0.250885736904762, -0.4948716593053935}, {
               0.1602714172619047, -0.49487165930539345`}}]}}, {
             TagBox[
              TooltipBox[
               {Opacity[0], EdgeForm[None], 
                DiskBox[{-0.9285714285714286, 0.37115374447904514`}, 0.2]},
               "1"],
              Annotation[#, 1, "Tooltip"]& ], 
             TagBox[
              TooltipBox[
               {RGBColor[0.801, 0.202, 0.192], 
                FilledCurveBox[{{{1, 4, 3}, {1, 3, 3}, {1, 3, 3}, {1, 3, 3}, {
                  1, 3, 3}, {1, 3, 3}, {1, 3, 3}, {1, 3, 3}, {1, 3, 3}, {1, 3,
                   3}, {1, 3, 3}}, {{1, 4, 3}, {1, 3, 3}, {1, 3, 3}, {1, 3, 
                  3}, {1, 3, 3}, {1, 3, 3}, {1, 3, 3}, {1, 3, 3}, {1, 3, 
                  3}}}, {CompressedData["
1:eJxTTMoPSmViYGBQAmIQvbBl5W5mB4YDHXL1y/UnXbeH8YW87RZq3bppXyjV
J5Glw3BAJDNzTfLi2/b37il+M2NlOLD2vdeFo2/v2E9jX1fFvuf//gl++z7q
WdyzNw64538l7P9+5n/lTcl379lPihC3v3LrH5wv4HlfcmEngu/jJXk51+Hf
/sojMbUn+u/ZB0wv97L+/3d/eqBa8aQvd+09stK2su/7u3/htsa05Mi79nHr
O/6E9Pzd/+fylEW/G+7Y13+oTFDM+rv/SONHlaTs2/bzDbOPvHX/u79H32/5
idBb9vqXkr9dNvu7f7ejhtR3qZtw/quMxRW/d12H8y98lg7UDbtmnypsUXLF
4+/+ilesp36KXbXfI1+z4XLO3/33A3IMEv5etldfpLLmyoS/+922X5p27PEl
e6X/EwsvH/67P2V+YtNkvkv2l5R66y+z/ttvxSn5+VjtRfsup1qHK+7/9vMX
X0j+9eaC/TxZj0r2/n/7v6/ceGjykgv2Ihse3cm9jeB/XPF4mZXefzg/SYbv
gFXF//0VngI3J3+5YJ/S8/xc7s7/+4t6bgRNnnLRPt26jmvhr//7S05PrZ9s
csmea4v6JmYxhgP7wvlcf/Fdtt+u0dNyQY3hgKep74djylfsU+Z+CJtrznDg
ilDP7MkWV+Hx/ZR3ybaE2Gv26OkBAAirJsk=
                  "], CompressedData["
1:eJxTTMoPSmViYGCQAWIQfVu/exczC8OBGAEJzV9d1+1h/BlOeUd+Prpqv8pO
v7z99f/9Z1xaRX9NuWI/6U9Cdfum//tfyBVv+7ngsn3Vrkn17ZX/9/N8DeX6
teaSveqU5kR2o//7pR6dufXT6JL9NPZ1Vex3/sH5ayfyv89tQfCvCZsah9j8
28+tVvRGZ90le4ku4V+7mP/t/7Zy46HJSy7bhzeVpyue/rv/luGfpz9nXbHP
dS7fd3nd3/03JrB9nfzjKpz/69DRRUl7r8P5XSq3BY/fvmG/lsXW892uv/vT
nFs1jl69aS8pmDJf8fLf/de+hz5JXn3Lvk22+2vI67/7/1yesuh3w237qMlu
6bv4/u2fEu4hOEntjv26pUZWIbb/9r+IYtLTm3PHnqEy8cHb7H/7beP2eJ0S
vGuvoNswz2rBv/2HigNuTfG5ay/I6LPQ6haCP32/FNNCnf9wflZfXFN78f/9
khX+ZnG379i3v59z4u26//tFIu+//v7jtv2y/hnWIa/+7+e3yl84Uew2PD6i
2Ps4p8+5aY8eXwBW1vU5
                  "]}]},
               "2"],
              Annotation[#, 2, "Tooltip"]& ], 
             TagBox[
              TooltipBox[
               {RGBColor[0.801, 0.202, 0.192], 
                FilledCurveBox[{{{1, 4, 3}, {1, 3, 3}, {1, 3, 3}, {1, 3, 3}, {
                  1, 3, 3}, {1, 3, 3}, {1, 3, 3}, {1, 3, 3}, {1, 3, 3}, {1, 3,
                   3}, {1, 3, 3}}, {{1, 4, 3}, {1, 3, 3}, {1, 3, 3}, {1, 3, 
                  3}, {1, 3, 3}, {1, 3, 3}, {1, 3, 3}, {1, 3, 3}, {1, 3, 
                  3}}}, {CompressedData["
1:eJxTTMoPSmViYGBQAmIQ3SS07B0fw8P9p6oMNY/dur8fxnfwK9I/Penu/gOZ
FkkrNj7Yb2fgrjLp5O39ZdXtN26LPNi/dGUqg0H9rf2BcjteyX64t/+Q16d7
x0xu7j/mUGkfGH13v/9sC79J/Tf2OyfF/gnIvg3nW6rUpreo3YLzNTVTfbYz
3tx/80pwsO5doHzsPc23f67vf+3eFZtccXO/zMqZV+V+XNu/8ZFe1iThW/tL
9ip9Cja8tj/sqLTer9e39n89+LyxdcXV/X3i+1dPZryzv+zYGsHt8lf3H8tM
0tQVv7t/u0f/Tf/bV/ZPD+/Y9i/wHpyfYcAb8WvjfTj/YNAp+5TuB/t7fB9c
CFS+uj83PJT5n9bD/W/qPhz023x1v5WK0oVT2x/un9YxaUOQ87X9bB/fzZnu
8mh/4x/3Y7781/d/r1FXN1z/aL9zt8k/X/Eb+3lOnM6b/v3RfhWur4yB8jf3
KwoXbPtr/3h/UZnCU1mbW/vXlf9nM0x5vN/rQFfx9tzbcP7exX2zX+24A+c3
FlowvH5wd/9b9Qu/DWwe7+8wnGe9/em9/QVsb+wM3zzaP+3tD82WV/f3v0/r
1TCc82i/+oV5J/giHuw/pXDx6F+9R/tvLzIQcpr9YD/LJsOC6Use7u8vPRRd
eu/BfnvnSVKGUg/h8b3Nla33VPuD/ejpAQBBTTOS
                  "], CompressedData["
1:eJxTTMoPSmViYGCQAWIQnbFf5xWfwIP93zpmLP/98P5+GD9WW5Ht35EH+xf+
2nNHdt39/c6rpt79m/1wv9On5reyp+7tN90rx/vv6cP9j156/ZN9dne/cpDu
47/xj/b3BvC1yZ64s3/O7Y+//s55tD9Ibscr2YLbcP46N7s92wVvIeT9r5wJ
+Hhj/2JL+aIUoP5oDb8Xr/lu7F9X/p/N8MnD/WGc9+a26lzfv8c46uvfjIf7
1/He/em3+9p+W5arbw12PYDzI6690p28/j6cf6Lk6j69iff2rxX6orLz9bX9
b0K1VxhMv7s/wWVCbZvP9f01C6PeTDx4Z79Qmc614LXX94cdldb79fr2/iRf
qbkvrW7s3+eYsT/Z7fb+TdNOvQj4emN/lt26Rccv3Nr/+3Fr4/b1N/eLWn9p
1Y6+tb9mC0PVq4Zb+yeoJnxLULi134bFoPVVxm04P/RfFkfLpjtw/iLLKk65
c3f3Wyomzpo+8dZ+8X3FStt339tv53Dxyd/i2/sn2SW9C1gJDO94R/2UsDvw
+PgxUel43IW7+9HjCwCFgQ1K
                  "]}]},
               "3"],
              Annotation[#, 3, "Tooltip"]& ], 
             TagBox[
              TooltipBox[
               {Opacity[0], EdgeForm[None], 
                DiskBox[{0.5714285714285714, -0.49487165930539345`}, 0.2]},
               "4"],
              Annotation[#, 4, "Tooltip"]& ], 
             TagBox[
              TooltipBox[
               {Opacity[0], EdgeForm[None], 
                DiskBox[{1.0714285714285712`, -1.360897063089832}, 0.2]},
               "5"],
              Annotation[#, 5, "Tooltip"]& ], 
             TagBox[
              TooltipBox[
               {Opacity[0], EdgeForm[None], 
                DiskBox[{1.0714285714285716`, 0.37115374447904503`}, 0.2]},
               "6"],
              Annotation[#, 6, "Tooltip"]& ], 
             TagBox[
              TooltipBox[
               {Opacity[0], EdgeForm[None], 
                DiskBox[{0.5714285714285717, 1.237179148263484}, 0.2]},
               "7"],
              Annotation[#, 7, "Tooltip"]& ]}},
           DisplayFunction->Identity,
           ImageSize->80],
          StripOnInput->False,
          LineColor->Hue[0.62, 1, 0.48],
          FrontFaceColor->Hue[0.62, 1, 0.48],
          BackFaceColor->Hue[0.62, 1, 0.48],
          GraphicsColor->Hue[0.62, 1, 0.48],
          FontColor->Hue[0.62, 1, 0.48]],
         Background->Directive[
           Opacity[0.2], 
           Hue[0.62, 0.45, 0.87]],
         FrameMargins->{{2, 2}, {0, 0}},
         FrameStyle->Directive[
           Opacity[0.5], 
           Hue[0.62, 0.52, 0.82]],
         RoundingRadius->0,
         StripOnInput->False], {3.547383555589077, 5.063999021971041}, NCache[
        ImageScaled[{Rational[1, 2], Rational[1, 2]}], 
         ImageScaled[{0.5, 0.5}]]],
       "DynamicName",
       BoxID -> "VertexID$11"], 
      TagBox[InsetBox[
        FrameBox[
         StyleBox[
          GraphicsBox[{
            {AbsoluteThickness[1.3], 
             {RGBColor[0.4, 0.4, 0.4], 
              LineBox[{{-1.9485571585149872`, -0.7499999999999996}, \
{-1.0825317547305484`, -0.24999999999999972`}}], 
              LineBox[{{0.6495190528383292, 0.75}, {1.515544456622768, 
               1.2499999999999996`}}], 
              LineBox[{{{-1.1425317547305485`, -0.24999999999999975`}, \
{-1.1425317547305487`, 
               0.15694562500000023`}}, {{-1.0225317547305484`, \
-0.2499999999999997}, {-1.0225317547305486`, 0.15694562500000023`}}}], 
              LineBox[{{-1.0825317547305484`, -0.24999999999999972`}, \
{-0.7264592142745003, -0.45557857708333316`}}], 
              LineBox[{{0.29344651238228053`, -0.4555785770833333}, {
               0.6495190528383288, -0.25}}], 
              LineBox[{{0.6495190528383288, -0.25}, {
               1.5155444566227672`, -0.7500000000000003}}], 
              LineBox[{{0.6495190528383288, -0.25}, {0.6495190528383292, 
               0.75}}]}, 
             {RGBColor[0.800498, 0.201504, 0.192061], 
              LineBox[{{{-1.1425317547305487`, 
               0.15694562500000023`}, {-1.1425317547305487`, 
               0.5638912500000002}}, {{-1.0225317547305486`, 
               0.15694562500000023`}, {-1.0225317547305486`, 
               0.5638912500000002}}}], 
              LineBox[{{-0.7264592142745003, -0.45557857708333316`}, \
{-0.37038667381845225`, -0.6611571541666666}}], 
              LineBox[{{-0.06262602807376771, -0.6611571541666666}, {
               0.29344651238228053`, -0.4555785770833333}}]}}, {
             TagBox[
              TooltipBox[
               {Opacity[0], EdgeForm[None], 
                DiskBox[{-1.9485571585149872`, -0.7499999999999996}, 0.2]},
               "1"],
              Annotation[#, 1, "Tooltip"]& ], 
             TagBox[
              TooltipBox[
               {Opacity[0], EdgeForm[None], 
                DiskBox[{-1.0825317547305484`, -0.24999999999999972`}, 0.2]},
               "2"],
              Annotation[#, 2, "Tooltip"]& ], 
             TagBox[
              TooltipBox[
               {RGBColor[0.801, 0.202, 0.192], 
                FilledCurveBox[{{{1, 4, 3}, {1, 3, 3}, {1, 3, 3}, {1, 3, 3}, {
                  1, 3, 3}, {1, 3, 3}, {1, 3, 3}, {1, 3, 3}, {1, 3, 3}, {1, 3,
                   3}, {1, 3, 3}}, {{1, 4, 3}, {1, 3, 3}, {1, 3, 3}, {1, 3, 
                  3}, {1, 3, 3}, {1, 3, 3}, {1, 3, 3}, {1, 3, 3}, {1, 3, 
                  3}}}, {CompressedData["
1:eJxTTMoPSmViYGBQAmIQXXp63cRl3z7t91AtZZr14rk9jN+zO6R+Os9Le9Hv
5d7F5z/t7/N6xWLy8aX9h/r5bLyNn/bf4r0tljrtlf3Jk5xTlxl92u+zd8ry
mdav7dOErLKKz37czzL143vjvtf2R6WKI4sDEXxnbmsTBwYEv56n9C3P9g/7
HX4k56alv7Zvjryccqv0w/7t+zwyTku+tq/WOXR+mcmH/SGF3x4an3llP7Hw
idgXpg/7GYFuZ0h4ZZ+cuvprw8H3+5+G6TkaX31pv+R5717J2vf7T66NaUrz
eml/RKNe8VnU+/0Pt53c/XfNCzi/wov99f8/z+H81/3O12d4PbfXX60u+7zu
/X6H7h3C/1c9s793eP3Up8fe7y/e99rNSO6ZfVRKw7Fi9g/7l32Uq0qd+NQ+
9ODb7iKrD/u3pj57f1rtqT3r0xczi2o+7F8g5bQi9d4T+70sN6OK933Y331+
bsL/qU/sL95fPHkZ68f9/7L4BM4UPrF3L7L7zhOE4Ktk2x+8uQTBn3ov89bN
dx/3799lK31m5hP7aX7OL3kMPu23uaN44/TLJ/az/t5UcSj8tH9vdcO705ZP
7T20VtctW/Rp/6ODNoH/lz21XyRcouxw5NP+FQZ3lqUaPrP/88fmxM2nn/bn
za/+c3r3M3h8f5vD3mXkh4h/WHoAAFPHNqE=
                  "], CompressedData["
1:eJxTTMoPSmViYGCQAWIQ/VKxqH9Z3af9RvMcnf8/eW4P4wdsfyPwX+C5/V2G
7olqSZ/2Z1pUWP7PfGZ/dN+eqWqan/aXq77n/P/+qf3amncz1T583N854YHx
/9Kn9hFh96uXrfi4X4BdRua/xVP7kyc5py4LQvAfBGdz8v7+AOdzXpvg+3nT
h/2cK98tmVH21N7bJ18kqurD/n9ZfAJnPj6173K53HjA8cP+D+s2K/7PeWa/
gPXyjSLVD/sL7llonpF+Duc3lEs0GP9D8D00Fm9P7X1h/+DYjOReww/7t5n/
OJTC9dLe5/L+nQc8P+x/N/GBgknpS/ud95/xf0n8sJ8RGBYMD17a94Yuaoxs
/bD/7MFI89NGr+wfpveFfN78YX/F4W2uM3Nf2Rtb7/3V8+jDfqWjwiHpK17Z
B7+/veOm2Mf9T87fnX3m6Ct7l8PLd98MQPBPNZbJOCxG8OcG7Jqj9goYHkF3
PQ17X9nv2vjjUY/qp/29TktV/km/sr8Z+CX0c8Kn/dzGuf9PrXoJj48NM2s2
n337wh49vgABjADT
                  "]}]},
               "3"],
              Annotation[#, 3, "Tooltip"]& ], 
             TagBox[
              TooltipBox[
               {RGBColor[0.801, 0.202, 0.192], 
                FilledCurveBox[{{{1, 4, 3}, {1, 3, 3}, {1, 3, 3}, {1, 3, 3}, {
                  1, 3, 3}, {1, 3, 3}, {1, 3, 3}, {1, 3, 3}, {1, 3, 3}, {1, 3,
                   3}, {1, 3, 3}}, {{1, 4, 3}, {1, 3, 3}, {1, 3, 3}, {1, 3, 
                  3}, {1, 3, 3}, {1, 3, 3}, {1, 3, 3}, {1, 3, 3}, {1, 3, 
                  3}}}, {CompressedData["
1:eJxTTMoPSmViYGBQAmIQ3TSFq2xJ7pX9u251/U0Vf7Efxi9zWd2Q8fnZ/v9O
+rHXL1zeX7JV9Pdpvmf7s9POetpNv7Rf45PKy1mZT/ef7y1rXhJ7cf82p+yI
tCNP9nck5G9YP/H8/n9ZfAJnCp/sb1psrrV+42k4P1e9nEFM4ySc72vofqr6
3rH9h9jnTJo5Ayg/07L1+ZUj+70dt083efZkv7Hhhjtepw/tX9fHKXfG+On+
R5GHRLfaHtzPCHQ7w4Kn+58m+ZhK6BzYL7vy4r4zWs/2X7i+ZuU3k337LYMW
187c+mz/pQdmJyOV9+5X9DRzYQp+Dud3bf0hwsD8As4XL9ijkb71xX6NL1XL
Ep337T9U4v6GIfTl/kt3Yreucjywv99RZOfZhy/3a3xYOGlT4sH9MXwPW2fl
vdr/9zrPvhU/D+33nSUpYHLz1f7Gr091V3Ie3Z/0dG/4LMXX+50/p5mulzy+
v9wgaT5D1uv9907v/e0RfHI/y9SP7437Xu+fED9JombbaTi/TG1WxiOfc3D+
/wffZhT6Xdjv7HroiXHa6/1sC2Ou2AZf3H9M+Z66idjr/SKx2w9xRVza79pS
L2hy7NX+0/x/NJfIXt6vYHd4HUPkq/0mW+X3ci25vD/qvHLkrHMv98+Jcg4o
1Lqyf0pCC7OJy0t4fPMk/yg9uxER/7D0AAC28TCf
                  "], CompressedData["
1:eJxTTMoPSmViYGCQAWIQ7fdOPHdJ76X9FxL37WGQfrEfxt/kIfye4f2L/fJZ
1aVLpC/tn3m8/RjDtJf79yc6tS0xv7i/+5bANwaBV/sTIjmnLwm+sL8yX/4M
Q9er/WINM209ss/t//Tj8WOG46/2z5d+y+a5+zScH5bzc2XNvxNw/rxa1dPr
9h7b/zNMMDq989X+TfqSTE9/HNnPMvXje2O+V/uXf7TIlTA5vF8o0Ocew+SX
+8N+mamuDjy0f5Li8WvGT17A+U0dz+vPMCL4u67HeMwqer4/jCW1un7Tof0+
J9htZ399tn9X+lwdqZLD+0Xy5O+f7nq2X+H01btbTI/sZwSGBYPCs/0HKjdm
Pwg4ut/UbtkJk7NP9yfyCDGvP3psf5eN5660SU/3f1rWYVJjdWL/A6s3q2eE
P93/2b1O9dGdk/vlDJRSjK2e7i95fsf60ZrTcP7S20FOog7n4HyFlRaLllhf
2P9prdK2c0VP90/VNdptq3lxf+neqNuMT57uF1in0H5d7NL+72cmMZiGPoPH
R1Bas4+R0PP96PEFAFQm91c=
                  "]}]},
               "4"],
              Annotation[#, 4, "Tooltip"]& ], 
             TagBox[
              TooltipBox[
               {Opacity[0], EdgeForm[None], 
                DiskBox[{0.6495190528383288, -0.25}, 0.2]},
               "5"],
              Annotation[#, 5, "Tooltip"]& ], 
             TagBox[
              TooltipBox[
               {Opacity[0], EdgeForm[None], 
                DiskBox[{1.5155444566227672`, -0.7500000000000003}, 0.2]},
               "6"],
              Annotation[#, 6, "Tooltip"]& ], 
             TagBox[
              TooltipBox[
               {Opacity[0], EdgeForm[None], 
                DiskBox[{0.6495190528383292, 0.75}, 0.2]},
               "7"],
              Annotation[#, 7, "Tooltip"]& ], 
             TagBox[
              TooltipBox[
               {Opacity[0], EdgeForm[None], 
                DiskBox[{1.515544456622768, 1.2499999999999996`}, 0.2]},
               "8"],
              Annotation[#, 8, "Tooltip"]& ]}},
           DisplayFunction->Identity,
           ImageSize->80],
          StripOnInput->False,
          LineColor->Hue[0.62, 1, 0.48],
          FrontFaceColor->Hue[0.62, 1, 0.48],
          BackFaceColor->Hue[0.62, 1, 0.48],
          GraphicsColor->Hue[0.62, 1, 0.48],
          FontColor->Hue[0.62, 1, 0.48]],
         Background->Directive[
           Opacity[0.2], 
           Hue[0.62, 0.45, 0.87]],
         FrameMargins->{{2, 2}, {0, 0}},
         FrameStyle->Directive[
           Opacity[0.5], 
           Hue[0.62, 0.52, 0.82]],
         RoundingRadius->0,
         StripOnInput->False], {4.547383582383976, 5.697332333058652}, NCache[
        ImageScaled[{Rational[1, 2], Rational[1, 2]}], 
         ImageScaled[{0.5, 0.5}]]],
       "DynamicName",
       BoxID -> "VertexID$12"], 
      TagBox[InsetBox[
        FrameBox[
         StyleBox[
          GraphicsBox[{
            {AbsoluteThickness[1.3], 
             {RGBColor[0.4, 0.4, 0.4], 
              LineBox[{{-2.3382685902179845`, -1.0499999999999994`}, \
{-1.472243186433546, -0.5499999999999996}}], 
              LineBox[{{0.25980762113533185`, 0.4500000000000002}, {
               1.1258330249197706`, 0.9499999999999997}}], 
              LineBox[{{{-1.532243186433546, -0.5499999999999996}, \
{-1.5322431864335462`, -0.14305437499999962`}}, {{-1.4122431864335458`, \
-0.5499999999999996}, {-1.412243186433546, -0.14305437499999962`}}}], 
              LineBox[{{-1.472243186433546, -0.5499999999999996}, \
{-1.1161706459774978`, -0.755578577083333}}], 
              LineBox[{{-0.09626491932071685, -0.7555785770833332}, {
               0.2598076211353314, -0.5499999999999998}}], 
              LineBox[{{0.2598076211353314, -0.5499999999999998}, {
               1.1258330249197697`, -1.0500000000000003`}}], 
              LineBox[{{0.2598076211353314, -0.5499999999999998}, {
               0.25980762113533185`, 0.4500000000000002}}], 
              LineBox[{{1.1258330249197706`, 0.9499999999999997}, {
               1.125833024919771, 1.9499999999999997`}}], 
              LineBox[{{1.1258330249197706`, 0.9499999999999997}, {
               1.991858428704209, 0.44999999999999885`}}]}, 
             {RGBColor[0.800498, 0.201504, 0.192061], 
              LineBox[{{{-1.5322431864335462`, -0.14305437499999962`}, \
{-1.5322431864335462`, 
               0.2638912500000004}}, {{-1.412243186433546, \
-0.14305437499999962`}, {-1.412243186433546, 0.2638912500000004}}}], 
              LineBox[{{-1.1161706459774978`, -0.755578577083333}, \
{-0.7600981055214497, -0.9611571541666665}}], 
              LineBox[{{-0.45233745977676515`, -0.9611571541666665}, \
{-0.09626491932071685, -0.7555785770833332}}]}}, {
             TagBox[
              TooltipBox[
               {Opacity[0], EdgeForm[None], 
                DiskBox[{-2.3382685902179845`, -1.0499999999999994`}, 0.2]},
               "1"],
              Annotation[#, 1, "Tooltip"]& ], 
             TagBox[
              TooltipBox[
               {Opacity[0], EdgeForm[None], 
                DiskBox[{-1.472243186433546, -0.5499999999999996}, 0.2]},
               "2"],
              Annotation[#, 2, "Tooltip"]& ], 
             TagBox[
              TooltipBox[
               {RGBColor[0.801, 0.202, 0.192], 
                FilledCurveBox[{{{1, 4, 3}, {1, 3, 3}, {1, 3, 3}, {1, 3, 3}, {
                  1, 3, 3}, {1, 3, 3}, {1, 3, 3}, {1, 3, 3}, {1, 3, 3}, {1, 3,
                   3}, {1, 3, 3}}, {{1, 4, 3}, {1, 3, 3}, {1, 3, 3}, {1, 3, 
                  3}, {1, 3, 3}, {1, 3, 3}, {1, 3, 3}, {1, 3, 3}, {1, 3, 
                  3}}}, {CompressedData["
1:eJxTTMoPSmViYGBQAmIQ7V/WP/+F0c/9CeLbLzLMu2MP479yLjv9++k9+/cL
IyK3cv/c/21DQPas8Af2p7QaRPz3/tjvVOJYe/rPA/vFJa8Wvcj7sX+L8m9e
hkUP7R32SlVs5fyxP/d3eNisLw/t5x8NTt/a+x3Ol90m7dRkg+BHbg/97ff5
2/4Vcacunzn70D6WZUuRzKZv+xVU158zbHhoH3p90d0XBd/277ke4zHL6KF9
tsxRFTP7b/uz0oDg2AP7nthtHUyy3/b77Z2yfKb1A/s185a/Offr6/5kjbaL
MxPv29vYL5Db+vLr/klWCS4n1O7B+YcSby86c+wOnL/8TXD1v8Tb9kUNJXO2
/v66P+Cx7ZdTSrfsT/bsuLFF/tv+bZ5Logw5b9qb8Cde2er8bb/sBq6D099f
t9fPOTdzS9m3/dYzZq5Jkbpuf7//5PItO77tF2QKlJ3Rec1++vqdGVt/fdv/
LJuj7/SPq/aru1oWvnD8vv/copdvUjZctVeUlWf170Pw/4kqnJd+iODnd3q9
kNb+sd/PyYM5leGafcFP5e9+OT/2e7YK1KYsuGZfsmKXUdPaH/u9j5xdmeJw
3V7panfPi3s/9k8NcMs/LXXDvmZfiGETw8/9CnqtUjP0b9pfWy57TVrp5/41
3EeOprjcgsf3HrY7Dwwzb9ujpwcA1bUx0g==
                  "], CompressedData["
1:eJxTTMoPSmViYGCQAWIQffhM0NwXu37sN+EMCD497Y49jF9gvezdqXe37Lev
zp6fMe/H/sW2e+1PL7hpPz9z7uKM1B/794uvfnBqzQ37dvXzyzN0fux/9LbX
5PSO6/ZGjAc6Xzz5vv/jLRbW03bX7ReXvFr0og/B3/XPW9zfHMF/3FAYbfr+
2/5HcqvE/u28bq/63V9pzrZv+88tevkmZcMN+5T3m/uZ6r7t36hlInB62U37
qg2bn21J/LZ/Q6edfCrLbTj/4u6/Z4xP3oHzk2SFbWY8v2u/q7Cy8Hzut/22
NnuDpj28Z69Wt+A4U9u3/es+9PKZbr9vP7nruKzZvG/7s9KAwO2BfTpDc//s
g9/2m2kcmGs484H9bqH8JNMP3/Y/0JRd8//yA3veZ3M5zst939+lXbXrLN9D
e91Ze45JB3/f72PmwmSs89BeLq/jpHQvgr9EJ1yr6T6CX/571qoMtR/7K3Y4
b5j++YH9lJibH84l/tj/bQV3d0rTA/vNf64km879sb945uVUQ8EH8PgwZDhm
nLHinj16fAEAVaf8eQ==
                  "]}]},
               "3"],
              Annotation[#, 3, "Tooltip"]& ], 
             TagBox[
              TooltipBox[
               {RGBColor[0.801, 0.202, 0.192], 
                FilledCurveBox[{{{1, 4, 3}, {1, 3, 3}, {1, 3, 3}, {1, 3, 3}, {
                  1, 3, 3}, {1, 3, 3}, {1, 3, 3}, {1, 3, 3}, {1, 3, 3}, {1, 3,
                   3}, {1, 3, 3}}, {{1, 4, 3}, {1, 3, 3}, {1, 3, 3}, {1, 3, 
                  3}, {1, 3, 3}, {1, 3, 3}, {1, 3, 3}, {1, 3, 3}, {1, 3, 
                  3}}}, {CompressedData["
1:eJxF0mtIU3EYBvCVqwmWQkV0McKtWKKrTUtSykRC6DJdGieRFiltEcb8VFE0
lhXYWo0uIxlGEkXMQhY5CWrrkVpml41ukoXl2eX8XdDO/5xDVAZ28YNnLzw8
/D4/b0FLW71lpkKhUP/PVH/vHmQYP0FhxaWXjhEB01a1qee21wgo+dn4gu4l
mFPn91h8FKlsX5UmzGHA9ejk2iyKrqvHzYyWQ+2oUvpr5jGs+6wSdidxRenr
seTw8FTWEbovIdu9fKzL+Tgue7a6IVejj6Pp+rri0hIeucG8yVBvDIlPJkPU
wUPRkn7LFMVQs+rGfUuER/E3Q7P4jIV36sopDtoWFJ49xaK/urXRGqboFX4I
6k0sUoeuubxaARFDaifNZ2EWx3nj4Ywvard82B7NeERZ1HxCK2J94IJJqGKh
6xCqjUdEpF4tes6fYeFJMz19IRGhNwcGhNcsfjeE8pYoJdxzbd7Gl8UgeT++
t5ZLmP+uYj//IAY77vzymiWcnrf0K62MI5uz50faJdweutvEROKo7XwaJpcl
dKa5Ao01Ids0Nt4fzEnKLh3ckAp2J2GjOhCHhLJbdJZGzcH/5SFLdknYqFxm
d97kQN3nhskaCV4z9IyKYLR19QrjhAijfscx51aCo4E9E4sDImZkJZ4EzxMs
nHRHiU2U967/M9TRtzLj6X/4BwYgRnU=
                  "], CompressedData["
1:eJxTTMoPSmViYGCQAWIQfcvHNyhs/9P9W/5qa/ve+rAfxlctDHPxdfm4/xBX
fVhY29P9MzYIGJyd/nH/5LZHcWEiT/cLWl11P3vl4/5kJrf0sEVP9ne23DE6
K/hp/46t6tphwk/2u57cZ+dr8Gn/7Dk1sWHpj+H8Exvs3ZR3PILzpbZ2nXuv
/mi/Z0VoVQNQ/4KF7jF7tz3c7zf96JFnlz/ul53Eb97l+nB/6NdP1r7TPu73
EOF/+o7n4f6psQY7ntkh+LwTD/BsPvsBzl9p8fuDZNuH/SemzfqlrPpw/6cN
Admz3D/sX7T+xbKu0If7rzXH7DES+rC/+oRZ8MfWh/tngsDO9/uVt6w123Pm
4f6z1+2TzqW933/6Ruud95qP9itdexTMoPN+f0H9Yw3l9kf7K660uhp9fLd/
w3OFpXveP9q/7eTuv2cuv9s/oX/Hqj3Jj+H8OTxhOZ0cT+B851V3c8KmPdnf
5b7HP4Pn/f7anKifSrxP9/OGfymZXft+/+41gfffNz/d35+mM+vcu/fw+Pha
z/f5aSgifmDxBQD9swkB
                  "]}]},
               "4"],
              Annotation[#, 4, "Tooltip"]& ], 
             TagBox[
              TooltipBox[
               {Opacity[0], EdgeForm[None], 
                DiskBox[{0.2598076211353314, -0.5499999999999998}, 0.2]},
               "5"],
              Annotation[#, 5, "Tooltip"]& ], 
             TagBox[
              TooltipBox[
               {Opacity[0], EdgeForm[None], 
                DiskBox[{1.1258330249197697`, -1.0500000000000003`}, 0.2]},
               "6"],
              Annotation[#, 6, "Tooltip"]& ], 
             TagBox[
              TooltipBox[
               {Opacity[0], EdgeForm[None], 
                DiskBox[{0.25980762113533185`, 0.4500000000000002}, 0.2]},
               "7"],
              Annotation[#, 7, "Tooltip"]& ], 
             TagBox[
              TooltipBox[
               {Opacity[0], EdgeForm[None], 
                DiskBox[{1.1258330249197706`, 0.9499999999999997}, 0.2]},
               "8"],
              Annotation[#, 8, "Tooltip"]& ], 
             TagBox[
              TooltipBox[
               {Opacity[0], EdgeForm[None], 
                DiskBox[{1.125833024919771, 1.9499999999999997`}, 0.2]},
               "9"],
              Annotation[#, 9, "Tooltip"]& ], 
             TagBox[
              TooltipBox[
               {Opacity[0], EdgeForm[None], 
                DiskBox[{1.991858428704209, 0.44999999999999885`}, 0.2]},
               "10"],
              Annotation[#, 10, "Tooltip"]& ]}},
           DisplayFunction->Identity,
           ImageSize->80],
          StripOnInput->False,
          LineColor->Hue[0.62, 1, 0.48],
          FrontFaceColor->Hue[0.62, 1, 0.48],
          BackFaceColor->Hue[0.62, 1, 0.48],
          GraphicsColor->Hue[0.62, 1, 0.48],
          FontColor->Hue[0.62, 1, 0.48]],
         Background->Directive[
           Opacity[0.2], 
           Hue[0.62, 0.45, 0.87]],
         FrameMargins->{{2, 2}, {0, 0}},
         FrameStyle->Directive[
           Opacity[0.5], 
           Hue[0.62, 0.52, 0.82]],
         RoundingRadius->0,
         StripOnInput->False], {5.547383609178873, 6.3306656440922255}, 
        NCache[ImageScaled[{Rational[1, 2], Rational[1, 2]}], 
         ImageScaled[{0.5, 0.5}]]],
       "DynamicName",
       BoxID -> "VertexID$13"], 
      TagBox[InsetBox[
        FrameBox[
         StyleBox[
          GraphicsBox[{
            {AbsoluteThickness[1.3], 
             {RGBColor[0.4, 0.4, 0.4], 
              LineBox[{{-2.797928227611264, -1.384615384615384}, \
{-1.9319028238268248`, -0.8846153846153841}}], 
              LineBox[{{-0.1998520162579472, 0.11538461538461563`}, {
               0.6661733875264916, 0.6153846153846152}}], 
              LineBox[{{{-1.9919028238268248`, -0.8846153846153841}, \
{-1.991902823826825, -0.47766975961538416`}}, {{-1.8719028238268247`, \
-0.8846153846153841}, {-1.871902823826825, -0.47766975961538416`}}}], 
              
              LineBox[{{-1.9319028238268248`, -0.8846153846153841}, \
{-1.5758302833707767`, -1.0901939616987175`}}], 
              LineBox[{{-0.5559245567139959, -1.0901939616987177`}, \
{-0.19985201625794766`, -0.8846153846153844}}], 
              LineBox[{{-0.19985201625794766`, -0.8846153846153844}, {
               0.6661733875264907, -1.3846153846153848`}}], 
              LineBox[{{-0.19985201625794766`, -0.8846153846153844}, \
{-0.1998520162579472, 0.11538461538461563`}}], 
              LineBox[{{0.6661733875264916, 0.6153846153846152}, {
               1.1661733875264917`, -0.2506407883998232}}], 
              LineBox[{{0.6661733875264916, 0.6153846153846152}, {
               0.16617338752649205`, 1.481410019169054}}], 
              LineBox[{{1.53219879131093, 1.1153846153846148`}, {
               1.888271331766978, 0.9098060383012813}}], 
              LineBox[{{1.53219879131093, 1.1153846153846148`}, {
               1.53219879131093, 2.1153846153846145`}}], 
              LineBox[{{1.53219879131093, 1.1153846153846148`}, {
               0.6661733875264916, 0.6153846153846152}}]}, 
             {RGBColor[0.800498, 0.201504, 0.192061], 
              LineBox[{{{-1.991902823826825, -0.47766975961538416`}, \
{-1.991902823826825, -0.07072413461538415}}, {{-1.871902823826825, \
-0.47766975961538416`}, {-1.871902823826825, -0.07072413461538413}}}], 
              LineBox[{{-1.5758302833707767`, -1.0901939616987175`}, \
{-1.2197577429147286`, -1.295772538782051}}], 
              LineBox[{{-0.9119970971700442, -1.2957725387820511`}, \
{-0.5559245567139959, -1.0901939616987177`}}], 
              LineBox[{{1.888271331766978, 0.9098060383012813}, {
               2.244343872223026, 0.7042274612179478}}]}}, {
             TagBox[
              TooltipBox[
               {Opacity[0], EdgeForm[None], 
                DiskBox[{-2.797928227611264, -1.384615384615384}, 0.2]},
               "1"],
              Annotation[#, 1, "Tooltip"]& ], 
             TagBox[
              TooltipBox[
               {Opacity[0], EdgeForm[None], 
                DiskBox[{-1.9319028238268248`, -0.8846153846153841}, 0.2]},
               "2"],
              Annotation[#, 2, "Tooltip"]& ], 
             TagBox[
              TooltipBox[
               {RGBColor[0.801, 0.202, 0.192], 
                FilledCurveBox[{{{1, 4, 3}, {1, 3, 3}, {1, 3, 3}, {1, 3, 3}, {
                  1, 3, 3}, {1, 3, 3}, {1, 3, 3}, {1, 3, 3}, {1, 3, 3}, {1, 3,
                   3}, {1, 3, 3}}, {{1, 4, 3}, {1, 3, 3}, {1, 3, 3}, {1, 3, 
                  3}, {1, 3, 3}, {1, 3, 3}, {1, 3, 3}, {1, 3, 3}, {1, 3, 
                  3}}}, {CompressedData["
1:eJxTTMoPSmViYGBQAmIQfe3Jt/BrbgwH3jIZb1xxbo89jN91S9zH6/sh+2VV
t7fYGDMc6BPLS9rTecxe2D5/EicPw4EDyoarGuRO2jOc8Ni85uT//W0Pxd8G
bT5tP1egsqMy5f/+HIduvj1/z9j/kdhUXvniH5xfxVkV5DYdwd/GtYVb2O/f
/oizISxtSWfsd4ULNT/g+bff5Pnz95I6p+03aTG+W3P67/4VG+dd2/31pP2J
fGXTXzP/7o97c8TvjcsJ+5cbRGYeK/+7/417XfBOyWP2nJ9Y/04K/bu/ZrF5
RNu7w/YzJ/3Tq3T5u//O8de2jysOwvmlOke+Xi/cC+dzRiwLn39vu/35y5fW
VIb93b/WyM/64sNN9moPxF5WVP3d3zfj/Mqr39bYT0za/6Ry3t/9h04z3eXQ
WmLfs19nVcXFv/szJL8UPWCYbW/zWH1HhfC//Ue2ZdWJf5lo/4VJorIy9N9+
hxWHhOeea7TnuPdo45o5QP9yXb4/sbnQvq6gVlT4JYIfnVl3/771fzj/zJ0V
P+63/t/vUbp39+mDTfbnfJrYhY//3+/yKqnqbsJk+xe1PYrKLAwHUm6ZuT1I
mGtvL1Lqd02G4UDb+ft+y5qX2r/puKmwWJfhwIPd11Zwa62zn/nX9nO+HcMB
2StpjRYZm+HxHX/g2Nuc39vt0dMDAG1jKjw=
                  "], CompressedData["
1:eJxTTMoPSmViYGCQAWIQLTDhRtg1LoYDtqembb+0cY89jK87+b3KRcFt9iL/
T67X+fl//6/Z3pmXbm6w/7Pn92adA//3X+Ngu7VQeJX9kyrdHTrt//d/2ilT
uaR4kX1/iNysNfb/9x9xWfHT1X2uPcMJj81rXv6D88WDVqkLT0LwHa6cz/7p
+W//B8d/nda1i+ybvNYZJQj+2++V+Mu6yGCV/UEnoQXHbvzdbxSgvvrixw32
15mFvlfs+btf90zAc8uMbXD+xim+80qq98L5Vb2Bus2/DtiLH73eOPnE3/0G
p5dG1b87ZN988d/1Yw/+7hcycb+0Z+YR+w93VfV+/fi7P+7NEb83LsfsjwQ/
nB8v829/32dtHckJx+0l0s4W/fT6t9/s1/zUwOoT9lmWfyQmV/7b/4BBZH5n
2kn7rrdS1++v/bf/lbbNPrk7J+2rDz67ef85gs/YsNXKzeo/nH/F7+cuncb/
+2eYWJVt/HnC/uN6c8bJe/7v7/sW+fCJyXF7gQDjkp/f/+9v2VHpI1FwFB4f
EsHbZZRrDtmjxxcASMX4yA==
                  "]}]},
               "3"],
              Annotation[#, 3, "Tooltip"]& ], 
             TagBox[
              TooltipBox[
               {RGBColor[0.801, 0.202, 0.192], 
                FilledCurveBox[{{{1, 4, 3}, {1, 3, 3}, {1, 3, 3}, {1, 3, 3}, {
                  1, 3, 3}, {1, 3, 3}, {1, 3, 3}, {1, 3, 3}, {1, 3, 3}, {1, 3,
                   3}, {1, 3, 3}}, {{1, 4, 3}, {1, 3, 3}, {1, 3, 3}, {1, 3, 
                  3}, {1, 3, 3}, {1, 3, 3}, {1, 3, 3}, {1, 3, 3}, {1, 3, 
                  3}}}, {CompressedData["
1:eJxF0l9IU3EcBfDplowiocgZ5EOZrAnmWAn92ZaQDzlLokUrgmSMkiBp5HQu
u46pbbb1EhsxkQh2Fz2sh+mC1cA6LAgM0px0Q2pJaRlz4967291+hD1kD3MP
Xw6f13O++yxW47VKiURSv3H/0xROaq0xAQsfcn01h4soeVI2FFeECijO+Qra
+wLU+phtprmA1MXYJKMT4P2SWFOnRURCda1WNo956RX6oVfEqbUzu3TePMRg
s7PdLOKp4JbqtpfdsNK5JJ/mN23+MRZkenmYuvtbozYRVzWr1WENjz1S6Rtq
QkRCHvm99I3D+8Ymd3tSxE8/O3x7iIPdcsBuISKUNSnDzmMcZEceMDO6ArqD
z3c8E1n4t/1pUY8U4Fl80j+wwKJq7OT4ynzZx1+FXcuq4qaHJ9xbFSNF5C93
3nIUWXyqO51bThURsjEZ+wkO+tEpo2E3gd2h/O7wcAhnahPRLoKeQxU99hyH
R+oW598Awer0epv2KA/lhSpa/ZLgcTor0w3ymBpcfGtJE8RexPXWJA/StPcm
xRKoOs6FmI1+St7SZrxBm8u2x6m7dCSPWve969RnAofSFGCyeVzqU/ioGMEd
JjcnPyhgvOGXk/IRNFa+Vlm7BLgrvLPL5wlGs55ZuUtAfUeCjlYTfP14tpcO
CYA/M0C9K++9HtivMbjKLv3DP1C6Q0g=
                  "], CompressedData["
1:eJxTTMoPSmViYGCQAWIQfepni2W+1af9sZPbrjwy+bYfxj/HtvHto3nf9u+7
Mdf6veyn/U5u2TeTPn3bv2zaefv3Tz7u33Ve/2OS/vf9fSGMLu9Xf9xvJGV+
Jynn+35LvU+q+Skf97+Lk3zxqOv7/lULZezz+RD8g9p1m69u+wDnv1q7+Pvu
vA/7P/FuUBYD6tdRadqnZPZh/3cdhbwave/7r1mcCRf6/X7/vy7fp48+fNvP
tPs0a/mh9/vtPncl1sxE8LepSW/z0EDwg86Fzlr/4Ov+Jttw6TW33u+f7bZa
xGDR1/26qy8ld7J+2F8vuT31RM7X/bO2/9y5R/bD/rIk9bIk86/783S3ais5
ftg/obHq1h/er/sP2S/8tzv/w/5dDD6Xp374sl9E+MKS0Hkf9j+tlz2jd/nL
fpPj75IWXfqwv6XKQqPmyJf9qrN3pS7i+Qjnr47sPMYRj+DXaZx1e7/04/68
nRYXTz74sn92J3dv6MOP+w0OXklOlvy6f5cmO8MemU/7P54o+PYn8Cs8PuaJ
Zs6p3oDgw+ILACZXC9M=
                  "]}]},
               "4"],
              Annotation[#, 4, "Tooltip"]& ], 
             TagBox[
              TooltipBox[
               {Opacity[0], EdgeForm[None], 
                DiskBox[{-0.19985201625794766`, -0.8846153846153844}, 0.2]},
               "5"],
              Annotation[#, 5, "Tooltip"]& ], 
             TagBox[
              TooltipBox[
               {Opacity[0], EdgeForm[None], 
                DiskBox[{0.6661733875264907, -1.3846153846153848`}, 0.2]},
               "6"],
              Annotation[#, 6, "Tooltip"]& ], 
             TagBox[
              TooltipBox[
               {Opacity[0], EdgeForm[None], 
                DiskBox[{-0.1998520162579472, 0.11538461538461563`}, 0.2]},
               "7"],
              Annotation[#, 7, "Tooltip"]& ], 
             TagBox[
              TooltipBox[
               {Opacity[0], EdgeForm[None], 
                DiskBox[{0.6661733875264916, 0.6153846153846152}, 0.2]},
               "8"],
              Annotation[#, 8, "Tooltip"]& ], 
             TagBox[
              TooltipBox[
               {Opacity[0], EdgeForm[None], 
                DiskBox[{1.1661733875264917`, -0.2506407883998232}, 0.2]},
               "9"],
              Annotation[#, 9, "Tooltip"]& ], 
             TagBox[
              TooltipBox[
               {Opacity[0], EdgeForm[None], 
                DiskBox[{0.16617338752649205`, 1.481410019169054}, 0.2]},
               "10"],
              Annotation[#, 10, "Tooltip"]& ], 
             TagBox[
              TooltipBox[
               {Opacity[0], EdgeForm[None], 
                DiskBox[{1.53219879131093, 1.1153846153846148`}, 0.2]},
               "11"],
              Annotation[#, 11, "Tooltip"]& ], 
             TagBox[
              TooltipBox[{
                {RGBColor[0.800498, 0.201504, 0.192061], 
                 FilledCurveBox[{{{1, 4, 3}, {1, 3, 3}, {1, 3, 3}, {1, 3, 
                   3}, {1, 3, 3}, {1, 3, 3}, {1, 3, 3}, {1, 3, 3}, {1, 3, 
                   3}, {1, 3, 3}, {1, 3, 3}}, {{1, 4, 3}, {1, 3, 3}, {1, 3, 
                   3}, {1, 3, 3}, {1, 3, 3}, {1, 3, 3}, {1, 3, 3}, {1, 3, 
                   3}, {1, 3, 3}}}, {CompressedData["
1:eJxTTMoPSmViYGBQAmIQ/b+q3Ms5lskhIEFN7OrMx/Yw/pRvrJMv7X1ir/90
0ts7BUwO01pnS+Qvemp/SOE/v8AMJodHHj1aC9yf2V/9fdLDeT+TQ8gP191X
3jyzb7tueO/ORyYH3guLmPPtn9uHB099dkefGc6XiDasLItA8KuipsgI1DI7
eBiLNi6UeG7/w/hpwsq5zA77f/6sZjv9zL7mVK628z5mh5g1y7/m1T6z/7j8
TrvMdWYHLuuNwtaCz+wT2Z+Emr1gdng78X5IXttT+wtpr5UDfjI7XHzBO23h
7yf2HWLvue4ysji8/Fh13iIOwW9s3fHPat1jOP/zqS+vLv9+ZP/uK8uZOz+A
7jmWqW4V88j+0PtHunefMTtU/5wTlXv+oX3POr4Nd64wO6zTudC7wOmhPT9D
hG/sbmaHvQumM7PfeGBvnhflFjuL2WFF6OfdC/of2EfHPXoaU8nsMJnLv8TK
/YH9xQ81nodDmR3Yl+1XZld+YD9t+XrxCfoIvob2+k2abAh+/kfJZZoPmRyO
f32nx+79wD7Pcq3chANMDi7il1+zzX5g/+bhw4Zv85kcjm4zZGJ/DTTP+2ew
czuTw6s/b1OsIh7av7w2pbGsjMlhQ3bvrgWPHtrbJBmsX5nK5FB2S0eAPfcR
PL7/Xd8xN/c/gg9LDwBG8f/w
                   "], CompressedData["
1:eJxTTMoPSmViYGCQAWIQffT8VG/nmUwOVjc/hVlNe2wP40d8mqtideiRvXdC
p1fzciaHwmJNXyvpR/bhjQUezEeYHBoSFshaLXxon7wo3K35AZPDxNMT3a3U
H9r3mcaHOrMwO0g4ndW3evXA/urvkx7O+gj+KbOZfALRCP7W0rY3MvXMDoJP
5u+4DNQ/xUq8M3M2swP7sv3K7Isf2pfYpQZt287s8ONliqmV3CP7V7FP1e4e
ZXaokHxlw34Wwe/YdHJy3vrHcH5gcsjpBXZP7L1qmx6e38/ssK9o5bX5u5/Y
C3/PM9u2mdnh+5mJJvlqT+3vFkR3z1nO7MBlvVHYeuJT+89bay+9nMrscO0P
lzfbk6f2J9ewv5xTx+zQ8C898orcM3sF5w+iAenMDloMR9MXRT6zF3j5YJum
L7PDG67+9ezlz+wl/ldt1TRA8K/OF279xobgZ+/46NL8mMlBorcvNsfumf2d
9kuKF44yOUyrDbOwPPvU/uz2kBcyK5gchPPkhNlinsLjY8cV3eMc85/Yo8cX
ABR+zU8=
                   "]}]}, 
                {RGBColor[0.801, 0.202, 0.192], 
                 FilledCurveBox[{{{0, 2, 0}, {0, 1, 0}, {0, 1, 0}, {0, 1, 
                  0}, {0, 1, 0}, {0, 1, 0}, {0, 1, 0}, {0, 1, 0}, {0, 1, 0}, {
                  0, 1, 0}, {0, 1, 0}}}, {{{2.538393220095368, 
                  0.507938032051281}, {2.538393220095368, 
                  0.7226833653846143}, {2.5668115534287015`, 
                  0.7226833653846143}, {2.5668115534287015`, 
                  0.6345000320512809}, {2.6784332200953678`, 
                  0.6345000320512809}, {2.6784332200953678`, 
                  0.7226833653846143}, {2.7068498867620345`, 
                  0.7226833653846143}, {2.7068498867620345`, 
                  0.507938032051281}, {2.6784332200953678`, 
                  0.507938032051281}, {2.6784332200953678`, 
                  0.6091586987179476}, {2.5668115534287015`, 
                  0.6091586987179476}, {2.5668115534287015`, 
                  0.507938032051281}}}]}},
               "12"],
              Annotation[#, 12, "Tooltip"]& ], 
             TagBox[
              TooltipBox[
               {Opacity[0], EdgeForm[None], 
                DiskBox[{1.53219879131093, 2.1153846153846145`}, 0.2]},
               "13"],
              Annotation[#, 13, "Tooltip"]& ]}},
           DisplayFunction->Identity,
           ImageSize->80],
          StripOnInput->False,
          LineColor->Hue[0.62, 1, 0.48],
          FrontFaceColor->Hue[0.62, 1, 0.48],
          BackFaceColor->Hue[0.62, 1, 0.48],
          GraphicsColor->Hue[0.62, 1, 0.48],
          FontColor->Hue[0.62, 1, 0.48]],
         Background->Directive[
           Opacity[0.2], 
           Hue[0.62, 0.45, 0.87]],
         FrameMargins->{{2, 2}, {0, 0}},
         FrameStyle->Directive[
           Opacity[0.5], 
           Hue[0.62, 0.52, 0.82]],
         RoundingRadius->0,
         StripOnInput->False], {6.547383609785907, 6.345013698125249}, NCache[
        ImageScaled[{Rational[1, 2], Rational[1, 2]}], 
         ImageScaled[{0.5, 0.5}]]],
       "DynamicName",
       BoxID -> "VertexID$14"], 
      TagBox[InsetBox[
        FrameBox[
         StyleBox[
          GraphicsBox[{
            {AbsoluteThickness[1.3], 
             {RGBColor[0.4, 0.4, 0.4], 
              LineBox[{{{-0.6485895741317415, 
               0.7662472385127808}, {-0.2925170336756932, 
               0.9718258155961139}}, {{-0.5885895741317414, 
               0.6623241900586481}, {-0.2325170336756932, 
               0.8679027671419812}}}], 
              LineBox[{{-3.2166657854850578`, -0.7857142857142851}, \
{-2.350640381700619, -0.2857142857142853}}], 
              LineBox[{{0.24743582965269648`, -0.7857142857142859}, {
               1.1134612334371348`, -0.28571428571428614`}}], 
              LineBox[{{{-2.410640381700619, -0.28571428571428537`}, \
{-2.4106403817006195`, 
               0.12123133928571461`}}, {{-2.290640381700619, \
-0.28571428571428525`}, {-2.2906403817006193`, 0.12123133928571467`}}}], 
              LineBox[{{-2.350640381700619, -0.2857142857142853}, \
{-1.9945678412445709`, -0.49129286279761863`}}], 
              LineBox[{{-0.9746621145877903, -0.49129286279761886`}, \
{-0.6185895741317419, -0.2857142857142856}}], 
              LineBox[{{-0.6185895741317419, -0.2857142857142856}, \
{-0.6185895741317414, 0.7142857142857144}}], 
              LineBox[{{-0.6185895741317419, -0.2857142857142856}, {
               0.24743582965269648`, -0.7857142857142859}}], 
              LineBox[{{1.1134612334371348`, -0.28571428571428614`}, {
               0.6134612334371353, 0.5803111180701532}}], 
              LineBox[{{1.1134612334371348`, -0.28571428571428614`}, {
               1.6134612334371348`, -1.1517396894987249`}}], 
              LineBox[{{1.979486637221574, 0.214285714285714}, {
               1.979486637221574, 0.6212313392857144}}], 
              LineBox[{{1.979486637221574, 0.214285714285714}, {
               2.8455120410060126`, -0.28571428571428636`}}], 
              LineBox[{{1.979486637221574, 0.214285714285714}, {
               1.1134612334371348`, -0.28571428571428614`}}]}, 
             {RGBColor[0.800498, 0.201504, 0.192061], 
              LineBox[{{{-0.2925170336756932, 0.9718258155961139}, {
               0.06355550678035507, 
               1.177404392679447}}, {{-0.2325170336756932, 
               0.8679027671419812}, {0.12355550678035501`, 
               1.0734813442253144`}}}], 
              LineBox[{{{-2.4106403817006195`, 
               0.12123133928571461`}, {-2.4106403817006195`, 
               0.5281769642857146}}, {{-2.2906403817006193`, 
               0.12123133928571467`}, {-2.2906403817006193`, 
               0.5281769642857146}}}], 
              LineBox[{{-1.9945678412445709`, -0.49129286279761863`}, \
{-1.638495300788523, -0.696871439880952}}], 
              LineBox[{{-1.3307346550438386`, -0.6968714398809521}, \
{-0.9746621145877903, -0.49129286279761886`}}], 
              LineBox[{{1.979486637221574, 0.6212313392857144}, {
               1.979486637221574, 1.0281769642857148`}}]}}, {
             TagBox[
              TooltipBox[
               {Opacity[0], EdgeForm[None], 
                DiskBox[{-3.2166657854850578`, -0.7857142857142851}, 0.2]},
               "1"],
              Annotation[#, 1, "Tooltip"]& ], 
             TagBox[
              TooltipBox[
               {Opacity[0], EdgeForm[None], 
                DiskBox[{-2.350640381700619, -0.2857142857142853}, 0.2]},
               "2"],
              Annotation[#, 2, "Tooltip"]& ], 
             TagBox[
              TooltipBox[
               {RGBColor[0.801, 0.202, 0.192], 
                FilledCurveBox[{{{1, 4, 3}, {1, 3, 3}, {1, 3, 3}, {1, 3, 3}, {
                  1, 3, 3}, {1, 3, 3}, {1, 3, 3}, {1, 3, 3}, {1, 3, 3}, {1, 3,
                   3}, {1, 3, 3}}, {{1, 4, 3}, {1, 3, 3}, {1, 3, 3}, {1, 3, 
                  3}, {1, 3, 3}, {1, 3, 3}, {1, 3, 3}, {1, 3, 3}, {1, 3, 
                  3}}}, {CompressedData["
1:eJxTTMoPSmViYGBQAmIQ/cFrTnbmAuYDDJMDdrIfeWYP47toGpixvnhuf+BB
w4nzPcwH3HYc3b3wzAt73aUiy+akMh+YVL3t7KXCl/ZSpzxzM+2YD7BoF8Sx
i7+yz3j38Pp5buYDe5jOLluY+cp+RlHd+fNnmeD861mPbMyWIvil2fUz5zQw
HfiRaq9yxemV/feJeqHMCUwH8nVU5C2/vrQv/r20K9Oe6QDP/YszFi5/af9P
1lxvghrTgZ25t7flWr+079unn1AmynRg7hHOHws2vLCXi9eYFMPCdKBR2sLy
iuoL+/T1KqvP/2Y8MFNlaVF2x3M432DHo4W5N57B+Yv/yvWxqT2zZ7zA9+o8
UP+PH5NP5bQ9tde9ZtBxXozpgLbO8b/zfz6xTxJnZbugwXQgLv6XweWcJ/YP
ju7O8HdiOpB7+eAyS6Yn9jvCd+b7JzMdiOiQjb+887H9lHTDC/4tTAecbSvF
cwsf28tdnZbzcjnTgW03Xh6z9H1sHymXMk/mHIJ/fFYKc/N3BL/hyk/+Zhnm
A+UakpcsSx/bN/akTZexZT7wxfNvn+XRx/ZMTwxNt8UyHyh9Gb3UUvSJfWSV
VFJmGfOBWfoSHLlNT+zZ3teZmLUzH0iYtz32Ms9T+83Jj9mYZzAfUOMN32w5
/Sk8vtdxPXZYoImIf1h6AAAFwQmo
                  "], CompressedData["
1:eJxTTMoPSmViYGCQAWIQrfWtNiszhfnAK27ZXzkHntnD+ByqJ47nvHlqvyS1
K1szjPmA4rLgDzmuT+1nuCzOXWnJfEB/8qkDOaef2Pco78nXlGU+4Phv96uc
wCf2iRO2JGT+ZDpwouT7pRyRJ/ZSpzxzM88h+Kr9VcvnLELwrQJ6T/bXMR04
KHYqmi3oiX109x8d5ySmA9tuvDxmefaJfVX7uuRvrkwHVsj038jxeGrPmqHX
f96c6YCGj8gDy+8IvsXTz2YLbz6D8xmm1eVdznhuv9Rj4pU7tkwH8pZerrz0
9Ln9nXNL6r95Mh1Y9n/39YUBL+yFQndoCYQxHdiZe3tb7u4X9n/4pz0+lM50
oFXf9J0F30t7NUmes/z1TAcMDCf9YfN8aX++SXlBzDSmA7eM3nNdbX5pf/+O
0f+mDUwH5tjuDLJa+NL++rEZDM1nEXwpNQbDbd8Q/BZepUJNKeYDJ/bvYJif
8dJe2M5xyh1z5gOuGxpuZ39/Ya/Et/9sfyjzgcMLPLZZtL2Ax0cGe0SW9cnn
9ujxBQBx8N0D
                  "]}]},
               "3"],
              Annotation[#, 3, "Tooltip"]& ], 
             TagBox[
              TooltipBox[
               {RGBColor[0.801, 0.202, 0.192], 
                FilledCurveBox[{{{1, 4, 3}, {1, 3, 3}, {1, 3, 3}, {1, 3, 3}, {
                  1, 3, 3}, {1, 3, 3}, {1, 3, 3}, {1, 3, 3}, {1, 3, 3}, {1, 3,
                   3}, {1, 3, 3}}, {{1, 4, 3}, {1, 3, 3}, {1, 3, 3}, {1, 3, 
                  3}, {1, 3, 3}, {1, 3, 3}, {1, 3, 3}, {1, 3, 3}, {1, 3, 
                  3}}}, {CompressedData["
1:eJxF0l1IU3EABfA1Wo4QQqIFMemDhaDbCoemLnwI2bIEY0SotK1dmYvKxiAa
IhFUCBpZba6ZWWwWsTKY9KAg6hkRd/Mll6bSBmLD3X3cQWT2372tQfXg9nA4
/J7POUxZdWahQCA48i//e8Ba2uky8xB0+zWcOoVtz6wszP/en0Tls2Up1chj
WtvQZFAlIJLlV3PfOVy/11ytGGSw1m3pcnk5/Pny0Msl4+iddKupkxya8tXt
hidxRObClVQgW3Cbf1h0zFr00MTiXO5oFuKRQLRqNo7h/PHa+Q2Cx0vRdXo3
g0fhg17XS4KtQ0qLoY3B632nkjEbgdYha3Z8ZBC8oGrxtxJ0qkmJsTWBhFs2
0asguL0RpKsiCdjrymMmKYEl2vFgyJ4sOKwtNzgqUgXrhd9s/NcU3vX8MFJK
AnHJtRpnTxo7+2pGTTqC5aU64aVdLKziNTd1k2DMI1qQO1lcMZ/Vm94QOOWN
7XSexYF+zVUTS+CzxzxyTQaLvlo5pchi9kNf0jGYAXN3h9l1I4szFZJ6+n0G
FyWjoVyg6Po9zx2hvVzBb+8Ex0N6Dv2rjIIeyGB80zOde8GhdFJooxsy8HtP
EOU6h/uSVx10moX+k/icq4xHVziRddxiMTX1eUup4uExnR6T/0yjzDvyNHSe
R2TT10JfThf21v2SwrhS3H/7D38BVt88gw==
                  "], CompressedData["
1:eJxTTMoPSmViYGCQAWIQ/e/o+YSpb3/sF/vyiHWy/cv9MP6PW+YWk4Vf7f+0
5EWS6MUf++9HruGfvOvV/ltJUumiM37sv5hjaj/Z5PX+Qwo+2aLxP/bvZ3QR
nbzu9f7cXza+U8V/7Lfo5tCd/Pr1/nu56WlTD36H879+P3HrdyaCL1f1Tu6R
4vf99i9Nl/xc+3p/woczTz1eftvvpS5meczo9f75LwyC12/4tj/icYH65O2v
9m9dabAqccq3/Tc2v5Y/xoHgn5DiORmn9hLOZ8hqnKgz/cX+r1nfTGoWfNs/
KUqnTVfqxf7Ectnu9Tu+7Y9icNGIW/98/7lml4ePLnzb7z5JxXOSy/P9i37+
D/L48m1/9YVTgsc/Ptv/jfuN6iOl7/svnMtl/rnt2X6P+1JnqgO/71c7K/BV
q+bZ/ozJll0nWr/vTznktvZo3LP9EemsvSf2I/j3Va+81RP6Aedv+iKeJxoJ
DB8H9/8J05/tPx8atqV6yo/9u/3rVaZwPN//7mug+qPzP/bbxm/3PF75HB4f
M34sn3rE7MV+9PgCAI42Dhc=
                  "]}]},
               "4"],
              Annotation[#, 4, "Tooltip"]& ], 
             TagBox[
              TooltipBox[
               {Opacity[0], EdgeForm[None], 
                DiskBox[{-0.6185895741317419, -0.2857142857142856}, 0.2]},
               "5"],
              Annotation[#, 5, "Tooltip"]& ], 
             TagBox[
              TooltipBox[
               {Opacity[0], EdgeForm[None], 
                DiskBox[{-0.6185895741317414, 0.7142857142857144}, 0.2]},
               "6"],
              Annotation[#, 6, "Tooltip"]& ], 
             TagBox[
              TooltipBox[
               {RGBColor[0.801, 0.202, 0.192], 
                FilledCurveBox[{{{1, 4, 3}, {1, 3, 3}, {1, 3, 3}, {1, 3, 3}, {
                  1, 3, 3}, {1, 3, 3}, {1, 3, 3}, {1, 3, 3}, {1, 3, 3}, {1, 3,
                   3}, {1, 3, 3}}, {{1, 4, 3}, {1, 3, 3}, {1, 3, 3}, {1, 3, 
                  3}, {1, 3, 3}, {1, 3, 3}, {1, 3, 3}, {1, 3, 3}, {1, 3, 
                  3}}}, {CompressedData["
1:eJxTTMoPSmViYGBQAmIQLfcyTkun/ZB9reeKO8xJn+1h/PkiErOZvny2V+0R
jTl24LC9wp1HdwPSvtj7ut5s+mF8zP6Y7e20lzu+2Ld8a+PXWX7Cvl7UYn0z
91f7WRtZ0o5eOG0f3Zh2+YLJV/sFeTZvjm44D+dHlf7r0pe9COdnFYgt++N4
yf7nJnmhLEWgvM3cE8fcLtubiE3qn/Pri33Fh4cyU72v2De/zzhz4fIXoDsi
GBKErtrf2pZ7e9vcL/bzrk8u0Jt91d7nEUtNQMQXe9nL5x78Ub5mv493jswr
oS/2dwLeSKRkXLP3nBS00/TIZzhfNObjBbMcBP9cHb87s/Bne3af2YpJCtfs
K/94ppod/mS/QqrbIHXCVXuhaY//na/5ZP9X4KVjIsNV+zX6tTMyzT7ZC801
1kkzuWK/5WXCZRnGT/YBfO5fUnUu22se6Vv/8s5H+4L+tg9JKpfs583b071t
x0d7JeVo3mnsF+0j3pQ8nrPso/2kTQ///lh9Hs5f8/rm2kmiZ+F8lYC2JxOP
nrK3mMLzcs6uj/ZiF3bl/tx9wv77krrjcx59tP8VzjoxftMx++1f1l6aw/XJ
vvtT9SEd9aP2p8R5WswcP9nvXm4yJ17qiL3u+dvrMts+2b+KeVs6ifew/YS2
1TfnnP4Ej++Q1kKFCyKI+IelBwB2IRm4
                  "], CompressedData["
1:eJxTTMoPSmViYGCQAWIQ3WbqYqPjfsz+UytfrVnCZ3sYv1HoSbLZt0/2T21r
tXW0j9vzXdas2Lbok/0Sv/ecOp9P2E/1TE3YlvrJPik+8YX27lP2sv9jS7dp
fLLnmXTrhs73M/aJu6ozzbg+2Td/a+PXWX4ezn8WZGv2x/AinO/ktVw1OeiS
fSz3U11mzU/2FoW6XCdMLttHvCl5PCftk73dhLkheuJX7AP73HPMlgD1d8/7
kdJxxV5QjevDnN8I/sxPlbMv5HyG8/962W/P3ALkt7Wf/RV+xX7LpZc2Lz99
tjcJfV2i+/2y/YX/d18HaHyxb1T2l0mYdtn+1rbc29tiv9gb+iSGnuK4bH9g
ulS5TPsX+wdMGzmT/S7ZT5XwrGte8sV+xtavBX8mX7TPmlne+urgF3uJp1UV
Jw9dsD89L0Zz7oUv9uu0pt+atPU8nF9rpnglXuksnP9wP9Ml7den7B/GxzT4
b/li/2Mb/4Kf/CftFSIOvN1a/cWecZsRxzGT4/ZxASrRMs5f4PGxkVln69wn
iPiBxRcArBnhrg==
                  "]}]},
               "7"],
              Annotation[#, 7, "Tooltip"]& ], 
             TagBox[
              TooltipBox[
               {Opacity[0], EdgeForm[None], 
                DiskBox[{0.24743582965269648`, -0.7857142857142859}, 0.2]},
               "8"],
              Annotation[#, 8, "Tooltip"]& ], 
             TagBox[
              TooltipBox[
               {Opacity[0], EdgeForm[None], 
                DiskBox[{1.1134612334371348`, -0.28571428571428614`}, 0.2]},
               "9"],
              Annotation[#, 9, "Tooltip"]& ], 
             TagBox[
              TooltipBox[
               {Opacity[0], EdgeForm[None], 
                DiskBox[{0.6134612334371353, 0.5803111180701532}, 0.2]},
               "10"],
              Annotation[#, 10, "Tooltip"]& ], 
             TagBox[
              TooltipBox[
               {Opacity[0], EdgeForm[None], 
                DiskBox[{1.6134612334371348`, -1.1517396894987249`}, 0.2]},
               "11"],
              Annotation[#, 11, "Tooltip"]& ], 
             TagBox[
              TooltipBox[
               {Opacity[0], EdgeForm[None], 
                DiskBox[{1.979486637221574, 0.214285714285714}, 0.2]},
               "12"],
              Annotation[#, 12, "Tooltip"]& ], 
             TagBox[
              TooltipBox[{
                {RGBColor[0.800498, 0.201504, 0.192061], 
                 FilledCurveBox[{{{1, 4, 3}, {1, 3, 3}, {1, 3, 3}, {1, 3, 
                   3}, {1, 3, 3}, {1, 3, 3}, {1, 3, 3}, {1, 3, 3}, {1, 3, 
                   3}, {1, 3, 3}, {1, 3, 3}}, {{1, 4, 3}, {1, 3, 3}, {1, 3, 
                   3}, {1, 3, 3}, {1, 3, 3}, {1, 3, 3}, {1, 3, 3}, {1, 3, 
                   3}, {1, 3, 3}}}, {CompressedData["
1:eJxTTMoPSmViYGBQAmIQfUZzSW4C+z/7Rs8Vd5iTPtvD+ItFJGYzfflsr/Pv
1ubJev/sVe48uhuQ9sU+sHTzj581/+xP2d5Oe7nji32FtmdWwul/9s2iFuub
ub/a334kMXWywX/7+Ma0yxdMvtrX3Lq/dPIaBP/fS/HTx/4i+Ilf3nHUKjM4
/N0kL5Sl+NX+/ll7XzEXBgcLsUn9c359sU9OOSG+IYXBof19xpkLl7/Y33A0
L+msZXC4ty339ra5X+w9Fto5Le5jcAh4xFITEPHFfgeDm8De+QwOh3jnyLwS
+mKfv8Hzu+cKBgffSUE7TY98hvMlYz5eMMtB8C/V8bszC3+2v9ofv8MTqL/2
j2eq2eFP9is7baW8ehkcxKY9/ne+5pN9iUfmHM9qBocN+rUzMs0+2X+bucny
VCKDw46XCZdlGD/Zy3FsNTrlwOCge6Rv/cs7H+2dfthcOinP4LBo3p7ubTs+
2heIrs9O+PHfPuZNyeM5yz7a/2oS4fi1GsGX7RK2041E8NeIvVTR5f9vbzOF
5+WcXR/tVy/jF/t19p/97yV1x+c8+mi//HvFrWM9/+x3f1l7aQ7XJ/ufp5Y3
JET/sz8nztNi5vjJfv7De7ePWf6zNzx/e11m2yd71x+i5roS/+yntK2+Oef0
J3h8R7QWKlwQQcQ/LD0AALCLFxw=
                   "], CompressedData["
1:eJxTTMoPSmViYGCQAWIQHXH5QX5C/T/7b618tWYJn+1h/FahJ8lm3z7Zp3w5
nvtg9j97ocuaFdsWfbKvMZuW+eDKP/uZnqkJ21I/2U+pSEl9wPvfXvF/bOk2
jU/2L+cVNyeE/rdP3VWdacb1yb5C2zMrYTWCv/HC5181jAwOMP4c/oc3OlUZ
HBK5n+oya36yr75SWHrNkcEh5k3J4zlpn+xjbuy3U45jcAjtc88xW/LJ/uJ3
e2GvHAYHUTWuD3N+I/hzP1XOvpDzGc5n9Lbfnrnls72h+N2zNmkMDjsuvbR5
+emz/a8JJ5WUoxgcrvy/+zpA44v9Ea5t5Zx+DA73tuXe3hb7xf6W/419YTYM
DkemS5XLtH+x3+CWdJUT6L6ZEp51zUu+2LPf9WLay8vgkDezvPXVwS/271jL
3XSf/7c/Py9Gc+6FL/b/DFc7665F8MuL7zw6FoXgL1kyI+mB8H/7p/ExDf5b
vti3O0fJVN34Z68SceDt1uov9hmL41YKz/1nnxSgEi3j/AUeH1uZdbbOfYKI
H1h8AQB+gOAh
                   "]}]}, 
                {RGBColor[0.801, 0.202, 0.192], 
                 FilledCurveBox[{{{0, 2, 0}, {0, 1, 0}, {0, 1, 0}, {0, 1, 
                  0}, {0, 1, 0}, {0, 1, 0}, {0, 1, 0}, {0, 1, 0}, {0, 1, 0}, {
                  0, 1, 0}, {0, 1, 0}}}, {{{2.119655662221574, 
                  1.1068391309523815`}, {2.119655662221574, 
                  1.3215844642857149`}, {2.1480739955549075`, 
                  1.3215844642857149`}, {2.1480739955549075`, 
                  1.2334011309523816`}, {2.2596956622215743`, 
                  1.2334011309523816`}, {2.2596956622215743`, 
                  1.3215844642857149`}, {2.2881123288882406`, 
                  1.3215844642857149`}, {2.2881123288882406`, 
                  1.1068391309523815`}, {2.2596956622215743`, 
                  1.1068391309523815`}, {2.2596956622215743`, 
                  1.2080597976190481`}, {2.1480739955549075`, 
                  1.2080597976190481`}, {2.1480739955549075`, 
                  1.1068391309523815`}}}]}},
               "13"],
              Annotation[#, 13, "Tooltip"]& ], 
             TagBox[
              TooltipBox[
               {Opacity[0], EdgeForm[None], 
                DiskBox[{2.8455120410060126`, -0.28571428571428636`}, 0.2]},
               "14"],
              Annotation[#, 14, "Tooltip"]& ]}},
           DisplayFunction->Identity,
           ImageSize->80],
          StripOnInput->False,
          LineColor->Hue[0.62, 1, 0.48],
          FrontFaceColor->Hue[0.62, 1, 0.48],
          BackFaceColor->Hue[0.62, 1, 0.48],
          GraphicsColor->Hue[0.62, 1, 0.48],
          FontColor->Hue[0.62, 1, 0.48]],
         Background->Directive[
           Opacity[0.2], 
           Hue[0.62, 0.45, 0.87]],
         FrameMargins->{{2, 2}, {0, 0}},
         FrameStyle->Directive[
           Opacity[0.5], 
           Hue[0.62, 0.52, 0.82]],
         RoundingRadius->0,
         StripOnInput->False], {7.547383475204388, 3.163998969890355}, NCache[
        ImageScaled[{Rational[1, 2], Rational[1, 2]}], 
         ImageScaled[{0.5, 0.5}]]],
       "DynamicName",
       BoxID -> "VertexID$15"], 
      TagBox[InsetBox[
        FrameBox[
         StyleBox[
          GraphicsBox[{
            {AbsoluteThickness[1.3], 
             {RGBColor[0.4, 0.4, 0.4], 
              LineBox[{{{-1.7852948575604, -0.14547005383792408`}, \
{-1.9887676700603996`, 
               0.20695519537101179`}}, {{-1.6813718091062673`, \
-0.08547005383792416}, {-1.884844621606267, 0.26695519537101164`}}}], 
              LineBox[{{-0.23333333333333414`, -2.7135462651912405`}, \
{-0.733333333333334, -1.847520861406802}}], 
              LineBox[{{-0.23333333333333314`, 0.7505553499465137}, {
               0.7666666666666669, 0.7505553499465133}}], 
              LineBox[{{{-0.733333333333334, -1.907520861406802}, \
{-1.1444904875000006`, -1.9075208614068022`}}, {{-0.733333333333334, \
-1.7875208614068019`}, {-1.1444904875000006`, -1.787520861406802}}}], 
              LineBox[{{-0.733333333333334, -1.847520861406802}, \
{-0.5298605208333338, -1.4950956121978662`}}], 
              LineBox[{{-0.5298605208333336, -0.46789530304686044`}, \
{-0.7333333333333335, -0.11547005383792464`}}], 
              LineBox[{{-0.7333333333333335, -0.11547005383792464`}, \
{-1.7333333333333336`, -0.11547005383792412`}}], 
              LineBox[{{-0.7333333333333335, -0.11547005383792464`}, \
{-0.23333333333333314`, 0.7505553499465137}}], 
              LineBox[{{0.7666666666666669, 0.7505553499465133}, {
               0.7666666666666665, -0.2494446500534868}}], 
              LineBox[{{0.7666666666666669, 0.7505553499465133}, {
               0.7666666666666675, 1.7505553499465127`}}], 
              LineBox[{{1.7666666666666664`, 0.7505553499465127}, {
               1.9701394791666664`, 0.39813010073757665`}}], 
              LineBox[{{1.7666666666666664`, 0.7505553499465127}, {
               2.266666666666667, 1.616580753730951}}], 
              LineBox[{{1.7666666666666664`, 0.7505553499465127}, {
               0.7666666666666669, 0.7505553499465133}}], 
              LineBox[{{{-0.6813718091062665, 
               1.646580753730952}, {-0.18137180910626682`, 
               0.7805553499465138}}, {{-0.7852948575603992, 
               1.586580753730952}, {-0.28529485756039946`, 
               0.7205553499465137}}}]}, 
             {RGBColor[0.800498, 0.201504, 0.192061], 
              LineBox[{{{-1.9887676700603996`, 
               0.20695519537101179`}, {-2.192240482560399, 
               0.5593804445799476}}, {{-1.884844621606267, 
               0.26695519537101164`}, {-2.088317434106267, 
               0.6193804445799475}}}], 
              LineBox[{{{-1.1444904875000006`, -1.9075208614068022`}, \
{-1.5556476416666674`, -1.9075208614068022`}}, {{-1.1444904875000006`, \
-1.787520861406802}, {-1.5556476416666674`, -1.787520861406802}}}], 
              LineBox[{{-0.5298605208333338, -1.4950956121978662`}, \
{-0.3263877083333337, -1.1426703629889305`}}], 
              LineBox[{{-0.32638770833333364`, -0.8203205522557963}, \
{-0.5298605208333336, -0.46789530304686044`}}], 
              LineBox[{{1.9701394791666664`, 0.39813010073757665`}, {
               2.1736122916666663`, 0.04570485152864061}}]}}, {
             TagBox[
              TooltipBox[
               {Opacity[0], EdgeForm[None], 
                DiskBox[{-0.23333333333333414`, -2.7135462651912405`}, 0.2]},
               "1"],
              Annotation[#, 1, "Tooltip"]& ], 
             TagBox[
              TooltipBox[
               {Opacity[0], EdgeForm[None], 
                DiskBox[{-0.733333333333334, -1.847520861406802}, 0.2]},
               "2"],
              Annotation[#, 2, "Tooltip"]& ], 
             TagBox[
              TooltipBox[
               {RGBColor[0.801, 0.202, 0.192], 
                FilledCurveBox[{{{1, 4, 3}, {1, 3, 3}, {1, 3, 3}, {1, 3, 3}, {
                  1, 3, 3}, {1, 3, 3}, {1, 3, 3}, {1, 3, 3}, {1, 3, 3}, {1, 3,
                   3}, {1, 3, 3}}, {{1, 4, 3}, {1, 3, 3}, {1, 3, 3}, {1, 3, 
                  3}, {1, 3, 3}, {1, 3, 3}, {1, 3, 3}, {1, 3, 3}, {1, 3, 
                  3}}}, {CompressedData["
1:eJxTTMoPSmViYGBQAmIQ7RFuXBOa8Hd/h+oadtXZf/fD+GlRNp5qnH/3v2j6
Y6pk+Xf/00mFbDem/dl/mFvl4+5Xf/bbG1bW2rv82T8ntK8+dM6f/W2RMqZL
P/7ebzlvX4iS+Z/9q96+FYg48Xv/jGXfnZV2/4bzxabvl3ufieAHzfh5fbfC
7/08e0wu7bv9e3/Y03D/zvu/9l+MOBTSw/Rnv98Ot12h837tb6p/LR6h+Wd/
yt8MxsU5v/br7HjGURT/Z3+rXVRqvtev/bt6/DNuLPmzf2m990lrjV/7PRJ3
HLcDutNUweW3oviv/XvuMGp/tvgL538QShb+NAHBN//gMlf11d/92YkSlUqa
v/b3FHHVf7L8t/9QbsxWRd9f+z/fKHga0fBvv+4Hlo1Khb/2R9pf995/7N9+
Dd+iMsUlv/YHtX4W4Pnzb/+NgtwWxWe/9t9ZddTEXuH//gkTYl2VNH7vT78w
PaLI5f/+JdkadaH5v/evbbrP0BP2f7/Uv0MPd+9G8L9/O7y6g+8PnJ+R9e5I
R8Sf/Wdvuf/udvq/P+vW8cu7Z/7Zz3fqqkyP1P/9uZ1x/O9vAcOpaplgz6d/
+6W36WeG8vzdbx3ukfBp97/9pfN/8L7X/bv/xvwK0/1l//af7zi4qcP/7/7S
Fyu4egz/weN748tHhyNeIOIflh4AYS06nQ==
                  "], CompressedData["
1:eJxTTMoPSmViYGCQAWIQvWftt8rQF3/2C790Tf805+9+GL8lpqDhE9u//Rt6
+Guunv6z/8dsrZyiqH/7Z3g5Nlyd9Gd/ger75qLp//Y3cBS3XI38s/9F/re8
oiv/9ms/Sk4LFfqzf8mWG1WfPv3bPye0rz50z284f/P99593pyD4dxJFLRbJ
/N6/Ijl/mypQv9yNz/84nvzav7bpPkPPtH/7Yy+E5+Sv/rV/ywOeik8R//YX
Tww/rNj/a/8XD68v3YwIfk7NLY+ICX/hfA4VUd39Hn/3bw6S9bOZ/Wt/4Jys
5fZcf/fLx7ssyd/8a79pftmP61f+7O/Jzv616PSv/To7nnEUzf+zP+GhWg7H
+1/73a5b5vKU/dm/5bOQ/SLZ3/sLwrjTlkb82c923PGptc/v/bOv3omzs/6z
X606YXFHw+/9Vhe+7+rW+bNf3F9nWccuBH8u72+29zx/4PyCO3btV4P/7Ffh
/5F80+PP/l7b2rPW/X/2PxOb8q2o8c/+NXcrHBad+rN/uZxBJ8+uP/D4CMnW
0O+WQMQPLL4A9bwQ0Q==
                  "]}]},
               "3"],
              Annotation[#, 3, "Tooltip"]& ], 
             TagBox[
              TooltipBox[
               {RGBColor[0.801, 0.202, 0.192], 
                FilledCurveBox[{{{1, 4, 3}, {1, 3, 3}, {1, 3, 3}, {1, 3, 3}, {
                  1, 3, 3}, {1, 3, 3}, {1, 3, 3}, {1, 3, 3}, {1, 3, 3}, {1, 3,
                   3}, {1, 3, 3}}, {{1, 4, 3}, {1, 3, 3}, {1, 3, 3}, {1, 3, 
                  3}, {1, 3, 3}, {1, 3, 3}, {1, 3, 3}, {1, 3, 3}, {1, 3, 
                  3}}}, {CompressedData["
1:eJxTTMoPSmViYGBQAmIQLR179kNo49X96f/+q52vf78fxlfKUFh1Mfrd/hnc
n653PLmyX/Fml4pp+dv9LPoTjrxfdXn/FdFZQiyX3uzPCLP8F1p4aX9y2oPG
8zpv9t+t+BXUeefC/lV9zZamt17v32KyV17o5lk4f8GOP18r/E/D+Q2Hzuy/
x3pyf5624B4mxjf7F2jtr/L6c2z/jxSdg3P93uxPPWR6ae2nI/ujNtW5m855
s1/0tTu3ROrh/WuVSzUzOd7ul/hyUas6+ND+k2fcXphOfrtf+m+01z3Hg/uf
lkosZ5J7t38Oo+It/p0H9p/LWZ2bvRvBN7uZa5eZ/R7Of3RSQvMF34f97tyH
Twh7Htxv7nOPa2vch/2seY9X8WYe2j9vk0uh9NIP+6Ma1TtEOw/vZ5Fcfb3x
9Yf9BpmTNnMrHt3/N+74nHMKH/dvactW5jE8vr+9ZeYBRteP+0tb3mgJOZ7c
L7Qq+4lJ5sf9grHOH1dXnd4fEbO5x6/64/7DH8T57t89C+dfuc2/XsnqApw/
Y+VOYeWki/srtki3+6V/3D8/U97/fdql/TsXr1zhZ/9x/1rVKts92Zf3/wyu
musn/nF/yo19S0INr+x/ZiDzZsuDD/vP1j4y37P9yv7mSp+DjbM/7DdVZjut
ZHd1v8Khmml+YR/g8R1zeJu/NC+CD0sPAEs/MQA=
                  "], CompressedData["
1:eJxTTMoPSmViYGCQAWIQ/XzbreehCy/vr201fpbZ/H4/jK9v5sKzVfvD/h1G
dh9C9S/vX1z677tJ/Yf9EVqsjGHel/bL/D/Eb7rnw/6fimcEw9Iv7p/seeqX
yc8P+5d09M8M9byw379vDdtW8Y/7L60p+rP60Vk4v/Nv3fz7qqfh/It8qw8I
Pj2xP9jW2enFjw/7nxyY991d4fj+iJjNPX67P+y/1bQvqTr66P74XQ+Yt9Z+
2N/ZvUeKr/LI/vlKcg1+agi+3pqYlaZZ7+H8tN8XC5lvv9vfMfVVwaObR/b/
eF2TxhL3bv/bH0pKtbOP7j8wcQqH6ee3+4Njoi+Lxx7bv1a5VDOz4+3+z1zm
ic4Vx/c/TJT+NNf07f7Jc6f/EHx7Yr95wr7H53+92a9iwad1P/HU/p64xKuM
B97sV7vJLO3Kcmb/qeDpvXMWvdm/rCLJ0PXKWTg/x+yN9B7jC3D+rsLfMmH+
F/fPuzj9vvntN/v1vn0xfW9zab/iw/Ms2T5v968qe8zYqXV5/5IP7Frz9r6F
x8e/zh+ls6ve7UePLwA4Bga+
                  "]}]},
               "4"],
              Annotation[#, 4, "Tooltip"]& ], 
             TagBox[
              TooltipBox[
               {Opacity[0], EdgeForm[None], 
                DiskBox[{-0.7333333333333335, -0.11547005383792464`}, 0.2]},
               "5"],
              Annotation[#, 5, "Tooltip"]& ], 
             TagBox[
              TooltipBox[
               {Opacity[0], EdgeForm[None], 
                DiskBox[{-1.7333333333333336`, -0.11547005383792412`}, 0.2]},
               "6"],
              Annotation[#, 6, "Tooltip"]& ], 
             TagBox[
              TooltipBox[
               {RGBColor[0.801, 0.202, 0.192], 
                FilledCurveBox[{{{1, 4, 3}, {1, 3, 3}, {1, 3, 3}, {1, 3, 3}, {
                  1, 3, 3}, {1, 3, 3}, {1, 3, 3}, {1, 3, 3}, {1, 3, 3}, {1, 3,
                   3}, {1, 3, 3}}, {{1, 4, 3}, {1, 3, 3}, {1, 3, 3}, {1, 3, 
                  3}, {1, 3, 3}, {1, 3, 3}, {1, 3, 3}, {1, 3, 3}, {1, 3, 
                  3}}}, {CompressedData["
1:eJxTTMoPSmViYGBQAmIQvWi15D6tDUwHvs7asFLt7XN7GN/KcIKaiuBL+yLH
f1IT5zAdsD6guubA15f291kn/YgtZTrQ0Sy27+OsV/ZntI7v1/JjOvDT6IKf
msNreyn/eK2J0kwHNnHpTj8w6bW91+XfihPvMsL5nafj+79vQfDVz/x5HTuB
8cC73Pkin7Nf26/8tHr5kXzGAykmLfwRcq/tVWOU72r5Mx5gem7YeeDCK/sN
dVsaAs0YD6wvtV7ek/LK3kF+7SZzVcYDk89kvth/86X9xf1Ln8iKMB4oV56h
+dnvpb2kwKK/E7gZD/TpsCZ3bXwB56sdcJrUw4jgz2Str1P1f26/2aDHZiJQ
/1uGL7u61z+zv2+27tYENcYDCibq7/YpPbMXqWiKmGjBeCAkPUrx09Sn9pPU
LHcLBDEeSL6tOD1C+6l91g6zQwLFjAf8JtT6f3r0xN7txDolwSmMByxdb7L3
zHpif8FUZP+q7YwH1jzw3B5R9sSeu/7hh7t3EfzK3w9DXdiZ4Hwj0/IkFx2m
A7kGlYci5j2xN377+OVdH6YDrwJj6yPePbHf4rK+vTyX6UD2x91TI+ye2nPf
nr5Fq43pwATzih/dq5/a7/D/0/Z9GtOBsGXifp9Mn9mnHkmIPLKc6YC06PbF
EQeeweN7iZCz4f4gRPzD0gMAvE4KfQ==
                  "], CompressedData["
1:eJxTTMoPSmViYGCQAWIQfSfs9x6tEqYD94VrX3W/fG4P4//V0djRLfrcPuwY
+75XqUwHxNdtftCd98zea6nCgSxPpgOqs7U2dn95am/XYnnolQ7TAXM2mdvd
VU/thT8abtbiZDqwryb8cLftU/szWsf3a91jhPOvv//+M3YTgv9mA5dMYB/j
ge1yWj6q1U/ted9U1rMUMR5Y88Bze8S3p/Y6L7S3bQ9lPDBP5f2J7sJn9ttP
rH44wZ3xgGxIyYUIhedwvt7bYPUDTC/g/G9z78V9mvjCPnwln/o8X8YDKWuN
sz7yvbTv01e6tD2S8cAcdpkTBypf2h/Zalp7MZXxwPpS6+U9T17arysQNmsp
ZzxQbT71Xrj5K/sblZ3yF4HuU7X89Ea16JV94+MFn2SXMR64YOX/+/OaV/YT
bTcEuhxgPDDJVdI58tQr+051sWCXuwj+mbba5nI2JjjfLG/+4VeawPA5LvFx
78RX9kfn7Xs2153pgPWOB6e7FF7ZX8mzUQgEhveOFSuWha9/CY+POP4dUVGf
XtijxxcAD6bkFg==
                  "]}]},
               "7"],
              Annotation[#, 7, "Tooltip"]& ], 
             TagBox[
              TooltipBox[
               {Opacity[0], EdgeForm[None], 
                DiskBox[{-0.7333333333333328, 1.616580753730952}, 0.2]},
               "8"],
              Annotation[#, 8, "Tooltip"]& ], 
             TagBox[
              TooltipBox[
               {Opacity[0], EdgeForm[None], 
                DiskBox[{-0.23333333333333314`, 0.7505553499465137}, 0.2]},
               "9"],
              Annotation[#, 9, "Tooltip"]& ], 
             TagBox[
              TooltipBox[
               {Opacity[0], EdgeForm[None], 
                DiskBox[{0.7666666666666669, 0.7505553499465133}, 0.2]},
               "10"],
              Annotation[#, 10, "Tooltip"]& ], 
             TagBox[
              TooltipBox[
               {Opacity[0], EdgeForm[None], 
                DiskBox[{0.7666666666666665, -0.2494446500534868}, 0.2]},
               "11"],
              Annotation[#, 11, "Tooltip"]& ], 
             TagBox[
              TooltipBox[
               {Opacity[0], EdgeForm[None], 
                DiskBox[{0.7666666666666675, 1.7505553499465127`}, 0.2]},
               "12"],
              Annotation[#, 12, "Tooltip"]& ], 
             TagBox[
              TooltipBox[
               {Opacity[0], EdgeForm[None], 
                DiskBox[{1.7666666666666664`, 0.7505553499465127}, 0.2]},
               "13"],
              Annotation[#, 13, "Tooltip"]& ], 
             TagBox[
              TooltipBox[{
                {RGBColor[0.800498, 0.201504, 0.192061], 
                 FilledCurveBox[{{{1, 4, 3}, {1, 3, 3}, {1, 3, 3}, {1, 3, 
                   3}, {1, 3, 3}, {1, 3, 3}, {1, 3, 3}, {1, 3, 3}, {1, 3, 
                   3}, {1, 3, 3}, {1, 3, 3}}, {{1, 4, 3}, {1, 3, 3}, {1, 3, 
                   3}, {1, 3, 3}, {1, 3, 3}, {1, 3, 3}, {1, 3, 3}, {1, 3, 
                   3}, {1, 3, 3}}}, {CompressedData["
1:eJxTTMoPSmViYGBQAmIQHRPyzPGqP6NDWp/t14Ve+/bD+A53HPi2aW3d37OP
8WleMqNDzgmNw4u51+yX/5XLvqiL0WHFZJklk3Ys3G901cLh6kag+iK2JLWp
vfufbFhwNe8Jo8MB9oVTNe4W7t+iw3IvT4kJzi81WVDA4Y3gXzdmFlmUz+Sg
sNX83ZeFTftDeUMirCcwOWzgbpaKZpm8/+biO0pXNzA5COw488R7+5z9fo3e
9etOMjkYFJ4VfCK3dP++B0G+J24xOXxhevFv/em1+3UdoqQfvWZyiPJi/GZr
s3n/0/exTPlfmBzmMM7UalHfAeffS1mzoWj5Xjh/qUzq8tC5B/d7ny8+nAfU
H6w/cese6SP75U8GqubfZHJoSzry4r3fsf2v2muX5x1nctg59bu0ctOJ/Tk3
j7m8X8vkUHP0pkunzqn9U9xP2r7vYXK4+DErWcnv9P4d5oF332UzOajJ/Wnc
nX9mv96p1w6hHkwO4Rssj3QwnN3/uUGOX0kJwW9lkVu1+wcjnH/mVMfc3ZcZ
HUILa6Z3JJzZf1pIRkxpM6ND4uvXizsVTu/32h1Q0TGJ0SE2t9Cr88HJ/Z9V
MryvVjI6nAhp2L9b+8R+tw3MlRyZjA6bZjJlKjEd2z/Tev4y6whGh9n3WoQ6
bxyGx3fVi5A77/oO7kdPDwDsxwY1
                   "], CompressedData["
1:eJxTTMoPSmViYGCQAWIQrbSSxflqN6OD2PGb78rT9+2H8YXrDxzY03xo/wrL
H46isxgd1lRNktsjf3T/lqj79lO3MTqUHNt2Zw/78f0Hqo/Zil5mdNCV+miy
5/2J/a/5zvlc/cboIOjAPGXP45P7ja5aOFxVZILz1QU42Bb5IvhC/l8frytk
ctDbsaMg7O2J/R+F2xp+9zI5hG+wPNLBcHz/JfErnh6rmBwmLFhSu0f46H53
8xC5/B1MDpMf9cd3RByC8xf9UeK4NncvnB9XdtbbRWXn/uVhH28kbmJy+PRL
5aO3zdb9BRfu6nosA9qn+Yjx4tON+628TjXpzWJyMCg8K/hEbu3+gP43J6s7
mBwKQgznGHxavl+treyBHtB9ZywTt/m7LtlfKxPP+yiSyUFDfuKFvBkL9uce
8l+3257JgeHZg+UmLXP3l954uWa3EoJvVNlU0/GTEc4/MTHBRvQao4NHwI/i
896L9lsmOkom7WB0KPCoPM4Yv3K/1sTD99cBw9tHoZZXynIDPD6UXjPmsihu
248eXwC1z9Ff
                   "]}]}, 
                {RGBColor[0.801, 0.202, 0.192], 
                 FilledCurveBox[{{{0, 2, 0}, {0, 1, 0}, {0, 1, 0}, {0, 1, 
                  0}, {0, 1, 0}, {0, 1, 0}, {0, 1, 0}, {0, 1, 0}, {0, 1, 0}, {
                  0, 1, 0}, {0, 1, 0}}}, {{{
                  2.4068356916666658`, -0.22291663717125992`}, {
                  2.4068356916666658`, -0.008171303837926636}, {
                  2.4352540249999994`, -0.008171303837926636}, {
                  2.4352540249999994`, -0.09635463717125994}, {
                  2.5468756916666657`, -0.09635463717125994}, {
                  2.5468756916666657`, -0.008171303837926636}, {
                  2.5752923583333325`, -0.008171303837926636}, {
                  2.5752923583333325`, -0.22291663717125992`}, {
                  2.5468756916666657`, -0.22291663717125992`}, {
                  2.5468756916666657`, -0.12169597050459327`}, {
                  2.4352540249999994`, -0.12169597050459327`}, {
                  2.4352540249999994`, -0.22291663717125992`}}}]}},
               "14"],
              Annotation[#, 14, "Tooltip"]& ], 
             TagBox[
              TooltipBox[
               {Opacity[0], EdgeForm[None], 
                DiskBox[{2.266666666666667, 1.616580753730951}, 0.2]},
               "15"],
              Annotation[#, 15, "Tooltip"]& ]}},
           DisplayFunction->Identity,
           ImageSize->80],
          StripOnInput->False,
          LineColor->Hue[0.62, 1, 0.48],
          FrontFaceColor->Hue[0.62, 1, 0.48],
          BackFaceColor->Hue[0.62, 1, 0.48],
          GraphicsColor->Hue[0.62, 1, 0.48],
          FontColor->Hue[0.62, 1, 0.48]],
         Background->Directive[
           Opacity[0.2], 
           Hue[0.62, 0.45, 0.87]],
         FrameMargins->{{2, 2}, {0, 0}},
         FrameStyle->Directive[
           Opacity[0.5], 
           Hue[0.62, 0.52, 0.82]],
         RoundingRadius->0,
         StripOnInput->False], {8.547383475204388, 3.1639989528978254}, 
        NCache[ImageScaled[{Rational[1, 2], Rational[1, 2]}], 
         ImageScaled[{0.5, 0.5}]]],
       "DynamicName",
       BoxID -> "VertexID$16"], 
      TagBox[InsetBox[
        FrameBox[
         StyleBox[
          GraphicsBox[{
            {AbsoluteThickness[1.3], 
             {RGBColor[0.4, 0.4, 0.4], 
              LineBox[{{{-0.4630127018922193, -0.1980384757729336}, {
               0.4030127018922194, 
               0.30196152422706624`}}, {{-0.4030127018922194, \
-0.30196152422706624`}, {0.4630127018922193, 0.1980384757729336}}}]}}, {
             TagBox[
              TooltipBox[
               {Opacity[0], EdgeForm[None], 
                DiskBox[{-0.43301270189221935`, -0.24999999999999992`}, 0.2]},
               "1"],
              Annotation[#, 1, "Tooltip"]& ], 
             TagBox[
              TooltipBox[
               {Opacity[0], EdgeForm[None], 
                DiskBox[{0.43301270189221935`, 0.24999999999999992`}, 0.2]},
               "2"],
              Annotation[#, 2, "Tooltip"]& ]}},
           DisplayFunction->Identity,
           ImageSize->80],
          StripOnInput->False,
          LineColor->Hue[0.62, 1, 0.48],
          FrontFaceColor->Hue[0.62, 1, 0.48],
          BackFaceColor->Hue[0.62, 1, 0.48],
          GraphicsColor->Hue[0.62, 1, 0.48],
          FontColor->Hue[0.62, 1, 0.48]],
         Background->Directive[
           Opacity[0.2], 
           Hue[0.62, 0.45, 0.87]],
         FrameMargins->{{2, 2}, {0, 0}},
         FrameStyle->Directive[
           Opacity[0.5], 
           Hue[0.62, 0.52, 0.82]],
         RoundingRadius->0,
         StripOnInput->False], {-1.4526165515905092, 2.5306657945099875}, 
        NCache[ImageScaled[{Rational[1, 2], Rational[1, 2]}], 
         ImageScaled[{0.5, 0.5}]]],
       "DynamicName",
       BoxID -> "VertexID$17"], 
      TagBox[InsetBox[
        FrameBox[
         StyleBox[
          GraphicsBox[{
            {AbsoluteThickness[1.3], 
             {RGBColor[0.4, 0.4, 0.4], 
              LineBox[{{{-2.0970577136594004`, 
               0.09189110867544761}, {-2.3005305261594002`, 
               0.4443163578843834}}, {{-1.993134665205268, 
               0.15189110867544758`}, {-2.196607477705268, 
               0.5043163578843834}}}], 
              LineBox[{{-0.5450961894323347, -2.476185102677869}, \
{-1.0450961894323345`, -1.6101596988934301`}}], 
              LineBox[{{-0.5450961894323337, 0.9879165124598854}, {
               0.4549038105676663, 0.987916512459885}}], 
              LineBox[{{{-1.0450961894323345`, -1.6701596988934302`}, \
{-1.456253343599001, -1.6701596988934302`}}, {{-1.0450961894323345`, \
-1.55015969889343}, {-1.456253343599001, -1.55015969889343}}}], 
              LineBox[{{-1.0450961894323345`, -1.6101596988934301`}, \
{-0.8416233769323345, -1.2577344496844944`}}], 
              LineBox[{{-0.8416233769323342, -0.2305341405334888}, \
{-1.0450961894323343`, 0.1218911086754471}}], 
              LineBox[{{-1.0450961894323343`, 
               0.1218911086754471}, {-2.0450961894323343`, 
               0.1218911086754476}}], 
              LineBox[{{-1.0450961894323343`, 
               0.1218911086754471}, {-0.5450961894323337, 
               0.9879165124598854}}], 
              LineBox[{{0.4549038105676663, 0.987916512459885}, {
               0.4549038105676658, -0.012083487540115062`}}], 
              LineBox[{{0.4549038105676663, 0.987916512459885}, {
               0.4549038105676668, 1.9879165124598845`}}], 
              LineBox[{{1.4549038105676657`, 0.9879165124598844}, {
               1.454903810567666, 1.3948621374598844`}}], 
              LineBox[{{1.4549038105676657`, 0.9879165124598844}, {
               2.4549038105676657`, 0.987916512459884}}], 
              LineBox[{{1.4549038105676657`, 0.9879165124598844}, {
               0.4549038105676663, 0.987916512459885}}], 
              LineBox[{{{-0.993134665205267, 
               1.8839419162443238`}, {-0.4931346652052674, 
               1.0179165124598855`}}, {{-1.0970577136593997`, 
               1.8239419162443238`}, {-0.5970577136594001, 
               0.9579165124598854}}}], 
              LineBox[{{2.3209292143521036`, -0.5120834875401162}, {
               1.4549038105676653`, -0.012083487540116011`}}], 
              LineBox[{{1.4549038105676653`, -0.012083487540116011`}, {
               1.0988312701116172`, -0.21766206462344911`}}], 
              LineBox[{{1.4549038105676653`, -0.012083487540116011`}, {
               1.4549038105676657`, 0.9879165124598844}}], 
              LineBox[{{0.5888784067832263, -1.1051378625401154`}, {
               0.5888784067832262, -1.5120834875401155`}}], 
              LineBox[{{{0.6188784067832263, -1.5640450117671818`}, {
               0.26280586632717795`, -1.769623588850515}}, {{
               0.5588784067832262, -1.460121963313049}, {
               0.202805866327178, -1.6657005403963823`}}}]}, 
             {RGBColor[0.800498, 0.201504, 0.192061], 
              LineBox[{{{-2.3005305261594002`, 
               0.4443163578843834}, {-2.5040033386594, 
               0.7967416070933192}}, {{-2.196607477705268, 
               0.5043163578843834}, {-2.400080290205268, 
               0.8567416070933193}}}], 
              LineBox[{{{-1.456253343599001, -1.6701596988934302`}, \
{-1.8674104977656676`, -1.6701596988934302`}}, {{-1.456253343599001, \
-1.55015969889343}, {-1.8674104977656676`, -1.55015969889343}}}], 
              LineBox[{{-0.8416233769323345, -1.2577344496844944`}, \
{-0.6381505644323343, -0.9053092004755589}}], 
              LineBox[{{-0.6381505644323343, -0.5829593897424247}, \
{-0.8416233769323342, -0.2305341405334888}}], 
              LineBox[{{1.454903810567666, 1.3948621374598844`}, {
               1.4549038105676662`, 1.8018077624598845`}}], 
              LineBox[{{1.0988312701116172`, -0.21766206462344911`}, {
               0.7427587296555689, -0.4232406417067822}}], 
              LineBox[{{0.5888784067832264, -0.6981922375401155}, {
               0.5888784067832263, -1.1051378625401154`}}], 
              LineBox[{{{
               0.26280586632717795`, -1.769623588850515}, \
{-0.0932666741288703, -1.9752021659338481`}}, {{
               0.202805866327178, -1.6657005403963823`}, \
{-0.15326667412887024`, -1.8712791174797154`}}}]}}, {
             TagBox[
              TooltipBox[
               {Opacity[0], EdgeForm[None], 
                DiskBox[{-0.5450961894323347, -2.476185102677869}, 0.2]},
               "1"],
              Annotation[#, 1, "Tooltip"]& ], 
             TagBox[
              TooltipBox[
               {Opacity[0], EdgeForm[None], 
                DiskBox[{-1.0450961894323345`, -1.6101596988934301`}, 0.2]},
               "2"],
              Annotation[#, 2, "Tooltip"]& ], 
             TagBox[
              TooltipBox[
               {RGBColor[0.801, 0.202, 0.192], 
                FilledCurveBox[{{{1, 4, 3}, {1, 3, 3}, {1, 3, 3}, {1, 3, 3}, {
                  1, 3, 3}, {1, 3, 3}, {1, 3, 3}, {1, 3, 3}, {1, 3, 3}, {1, 3,
                   3}, {1, 3, 3}}, {{1, 4, 3}, {1, 3, 3}, {1, 3, 3}, {1, 3, 
                  3}, {1, 3, 3}, {1, 3, 3}, {1, 3, 3}, {1, 3, 3}, {1, 3, 
                  3}}}, {CompressedData["
1:eJxTTMoPSmViYGBQAmIQvUk8yGWFHuOB/OPHzr8893M/jO/7J0zwtc3P/U1r
zRbySTMeOGPSc27OqR/73xeeqrv9meGA2uXJriwVP/bfmfbfdcUZhgO5v83+
Zqr+2K+1e/oGvlkMByb2c9yU+fN9f5S9yQq+GAR/pvkM0VJjBN/cwrToNh/D
gc+x/rOa+X/sL9p7Irrlzv/9O37dkQk0+7E/a8L2YwGz/+/PVGR7IBP7Y3/D
1Zu88zL/7xeKYrxoNvnH/oVipwuz3P/vX6CXZTD3xo/9B8P3XDVT/b9fj/ly
P7Pcz/2BP7awy4r837+4Tubz9hwE//qW2tvbjiD4cpPiU1/J/trfZtnZKqv2
f3+xiKr79txf+++5nj0o4/V//62q7rWyW37t9zxRulc27/9+h4cfhVt+/drv
ovq4SWbh//0W6nw3L+j/3v/F494Emcf/9x/2efCHOeT3/jCT5yv6hBgO+BVt
UjCv+L3/wUIfVw0zhgNTVH6dCOj6vV/6tWR5dAyC35kudedgK4LvtHD9i4Or
GA5sqUk6HFD2e79zpExB9GmGA1+zPzwJ8Pu9/8iG57xfXzMcMJU5eDNADWie
+wWrFSyMB5R+Jmlsf/9r/4ndJryloowH9jtO/tu86tf+UoOZ9x3VGA/EdB2+
FJD6Cx7fM7r/dsvKIPiw9AAA0s4oWQ==
                  "], CompressedData["
1:eJxTTMoPSmViYGCQAWIQ/eaQsfOKTwwHfnUl6G+/8HM/jJ/9r8tju9Wv/WlG
Di4ZTxgO3LN1NTHv+7U/SjDS7cVxhgPhxzl9zE//2u/3odAjYzXDgfOCgubm
HL/3K8dmWa5oZzjQHfbZabva7/13pv13XRGD4D+PNmi4bYDg/5FxXnSOh+FA
P2tX3Sv23/utNqRwszz8v3+Kyq8TAad+7a9ccaIia8X//bOb1B229/za3595
4rxMz//9t1+l7AkwRfCD5b4KyB75Cee/P6r/tbnm5/7zWn1R5jP+77ewa81n
sfu539p864asDf/3ywhOPDCH4+f+Fc532Oad+L9fKIrxotnlH/trdk6vYH7z
f79OZYjpxZU/9r94enCpHy/Qvz9U9bJ6fuyf6H+zYrYKw4Gm8u9qzPk/9i9c
+eL6QTuGA4pFQs0BCT/2z5zsd/NgNIJ/59NWzq8tCL7breueGSsYDnBvFNKZ
V/Nj/1Wu7znSxxgOnNmxbp/51h/7n9wqWXbuMcOBvgNegRff/oDHhzWv83d/
H0T8wOILAO0G9js=
                  "]}]},
               "3"],
              Annotation[#, 3, "Tooltip"]& ], 
             TagBox[
              TooltipBox[
               {RGBColor[0.801, 0.202, 0.192], 
                FilledCurveBox[{{{1, 4, 3}, {1, 3, 3}, {1, 3, 3}, {1, 3, 3}, {
                  1, 3, 3}, {1, 3, 3}, {1, 3, 3}, {1, 3, 3}, {1, 3, 3}, {1, 3,
                   3}, {1, 3, 3}}, {{1, 4, 3}, {1, 3, 3}, {1, 3, 3}, {1, 3, 
                  3}, {1, 3, 3}, {1, 3, 3}, {1, 3, 3}, {1, 3, 3}, {1, 3, 
                  3}}}, {CompressedData["
1:eJxTTMoPSmViYGBQAmIQfTzOQ3Dhrif7zZxMt0c8f74fxv+0OtQq+vCz/azb
brVY5TzZ/0HmwJZ9957u331c83fu+cf7l0SeX9Rr+XR/XvQ/8YVGj/cbrRIV
ipzyZP+KN3GHrDIe7a+6tOPkPscn+9P+XlhgVfAQzk+8lxB25ewDOP/mgysn
cq0f7LfLd/PpyXiy/9BXpXzBovv7j69IDFTf9mT/Msd7Us659/Zrfdt8fR/z
0/1/Q9PNK5bd3V+bvmrnp/yn++uidI6vlL27f6ZATcX+X0/3M8R/DLs95c7+
rTt9zXtan+13eHhZriTgzv65Gx78/aL0HM5nk1187tMlBH/y9bRHka0v9os9
UxErm3Fnv92dj0s/q7zcXypuyl6scXc/98p9RQc2vtyvoHj9a9mOu/tvlHbb
99q92s81tYe7qOXe/pOMR06qrXy1/4xypXNRz/3993wyBHs/vtoffnHOYiuv
B/s/T+eJ/Gz5en9du5HowhsP9jf8mb1SLe71/qw16XdyCx/C+SrzMgvYxR/B
+Wyt+xaxr360f/+anHlqZq/3c6YWHsjVfbzfqbvjodqzV/sFDs8zv7L+8f6D
rzVPq017tT9HxvH1AqEn++cszc34rPFqv8L7SyZXQp/sv2Z2Tqh33sv9Vw6m
1LHPfLJf4ITeXjWRl/D47ji1SP9A44v96OkBABuqPyU=
                  "], CompressedData["
1:eJxTTMoPSmViYGCQAWIQvZb7PM/CU4/3+5zMKPv86vl+GF9vw94Vn/e92D/1
JIPgwomP94vqGzV8Tn25P801RXKh/OP97E6713++/3K/2cHjigvXPtr/9drJ
1s+Rr/b3lKx8ukDu0f68hL65n6e92p8X/U98YdFDOH9O/kGGvMMP4Px3xTyd
VsYP9pfu2y0SBdT/9MAkXYGW+/sb/sxeqXbv5f4HC5Uer1x4b3/fjm/TPye9
3G++TNG+2ODefr7OwglqW17A+f/eT7Tcf/E5nG9mz87U6wTkr7bIuptwb/8J
/U3feo8+2//yzpVDqw7e2z/h6skZ+6Ke7Z/DVyhdoXR/f236qp2f3j/d/+Zp
3CPeDff3b1wa0KQ+9+n+edPZp1uZPtjPtuRzcWTS0/1OdqmPcyc92B+zaFpq
t/rT/c3LFsWz/36wf9b0M7JqXE/3J/tZpbLnP4Tz809fV7si/AjOF8uMV1+4
EBg+omfzDzo93R+gfWdzrsTj/R9VWKd+2fx0f1/25ZlW/Y/3F5vY7lJXfQaP
j3NnddlUHyH4sPgCANUZBHc=
                  "]}]},
               "4"],
              Annotation[#, 4, "Tooltip"]& ], 
             TagBox[
              TooltipBox[
               {Opacity[0], EdgeForm[None], 
                DiskBox[{-1.0450961894323343`, 0.1218911086754471}, 0.2]},
               "5"],
              Annotation[#, 5, "Tooltip"]& ], 
             TagBox[
              TooltipBox[
               {Opacity[0], EdgeForm[None], 
                DiskBox[{-2.0450961894323343`, 0.1218911086754476}, 0.2]},
               "6"],
              Annotation[#, 6, "Tooltip"]& ], 
             TagBox[
              TooltipBox[
               {RGBColor[0.801, 0.202, 0.192], 
                FilledCurveBox[{{{1, 4, 3}, {1, 3, 3}, {1, 3, 3}, {1, 3, 3}, {
                  1, 3, 3}, {1, 3, 3}, {1, 3, 3}, {1, 3, 3}, {1, 3, 3}, {1, 3,
                   3}, {1, 3, 3}}, {{1, 4, 3}, {1, 3, 3}, {1, 3, 3}, {1, 3, 
                  3}, {1, 3, 3}, {1, 3, 3}, {1, 3, 3}, {1, 3, 3}, {1, 3, 
                  3}}}, {CompressedData["
1:eJxTTMoPSmViYGBQAmIQvVE8yGWFHusBjfBqybmt7+1h/G1lut5nQz7YN641
W8gnzXrA3O5Hr/TxD/bvCk/V3f7McuDu/A9iWyQ/2t+e9t91xRmWA9PKfeP9
cj7aa+6evoFvFsuBosfVzbOnfrSPtDdZwReD4M8wnyFaaozgm1mYFt3mYzkg
IGp6yKTpo/2OuCe6Tu+YD/hULLdPj/5ob3IiOnnFWeYDswLramabfLTf/+oN
2/ktzAc+SjR3N/77YO/f/dRi62LmA0kuUjrSOz/YP9C+lzV7EvOBK/kbz2wp
/mCvUXOrma+L+UDCl/RMBlUEP6KGl4l51ns4//RBz3ezn7+zPzTnyCG+ycwH
FPbu02LyeGf/btGzBL6lzAeCP3yMNd391l7lya57fNuZD7Qpq07M0Htrv3BS
oWPfBeYDU6cD3XX4jX2lSr5H30fmAw0+Hvszqt/Yh5o8X9EnxHIgm3FJOZPx
G/v7C31cNcxYDtybI6J+nu+NvdRryfLoGAS/I13qzsFWBN9x4foXB1exHJj/
xtnovNkbe6dImYLo0ywHZPg03p9re2N/eMNz3q+vWQ7MXdvGev4a0Dz3C1Yr
WFgPHPrslMHk8tb++G4T3lJR1gMdSY/2Zpx7a19iMPO+oxrrAb+LjcLnI97B
4/vaOd6Fpq8RfFh6AAC9CAXU
                  "], CompressedData["
1:eJxTTMoPSmViYGCQAWIQ/fqQsfOKTywHhC64RzE1vbeH8Q1eflJnWvfOPtXI
wSXjCcsBz6y6ACb2d/aRgpFuL46zHAgP/6rA1PvW3vdDoUfGapYDmYeeeTEJ
v7VXis2yXNHOcuCDhZIx07U39ren/XddEYPgP4s2aLhtgOD/lnFedI6H5cDL
W192zwbql4nYxNr0gfnAvTki6uf73tpbh6TYmF5hPnDhwU4LJq539sdMnqTz
HWM+ECBg73B+B4KfsFJuutns93C+yNqQdBPRD/Zpou5rpc8wHzht8v/N5uAP
9nNnR0WY3mA+8Dzx82zpzg/2lxXzmP2fMB/4KNHc3bjvg/3eO957GL8xH7j+
U1/9+fMP9s+fHlzqx8tyYE1VnJ4f60f7Cf43K2arsBxo/N1julXpo/2ClS+u
H7RjOfCIoehmuuFH+xmT/W4ejEbwb3/ayvm1BcF3vXXdM2MFy4EfBwsNpEQ/
2l/h+p4jfYzlgPmuq3Mb7nywf3yrZNm5xywHSjdZcj9f/AEeHydSHVMzXBF8
WHwBAOco3mc=
                  "]}]},
               "7"],
              Annotation[#, 7, "Tooltip"]& ], 
             TagBox[
              TooltipBox[
               {Opacity[0], EdgeForm[None], 
                DiskBox[{2.3209292143521036`, -0.5120834875401162}, 0.2]},
               "8"],
              Annotation[#, 8, "Tooltip"]& ], 
             TagBox[
              TooltipBox[
               {Opacity[0], EdgeForm[None], 
                DiskBox[{1.4549038105676653`, -0.012083487540116011`}, 0.2]},
               "9"],
              Annotation[#, 9, "Tooltip"]& ], 
             TagBox[
              TooltipBox[
               {RGBColor[0.801, 0.202, 0.192], 
                FilledCurveBox[{{{1, 4, 3}, {1, 3, 3}, {1, 3, 3}, {1, 3, 3}, {
                  1, 3, 3}, {1, 3, 3}, {1, 3, 3}, {1, 3, 3}, {1, 3, 3}, {1, 3,
                   3}, {1, 3, 3}}, {{1, 4, 3}, {1, 3, 3}, {1, 3, 3}, {1, 3, 
                  3}, {1, 3, 3}, {1, 3, 3}, {1, 3, 3}, {1, 3, 3}, {1, 3, 
                  3}}}, {CompressedData["
1:eJxTTMoPSmViYGBQAmIQLbxyH88J2fv2r1a0PEuqerAfxvdR9bp8as29/dN+
zVSduuu+vSe7/ImJj+/sn/q6Vka86oH9xgbbJfozb+9/HL7y/2Oxh/ZnFU81
HfO7tX/lMY9Qr4cP7aOLBD5NXHlz/6ut18q8bj6C899fcTu4ofoxnF9+6ZKf
ON8T+yertb/rfL+5P99CLKFmwhP7b3JJjMmTbu2vm2TR9Vjoqf2enWx8k3Rv
7w/i+PLbo+ypfdKczxd/st7ZL9gmaLJh11P7We+m+U+Wvrv/ArN+jvj/p/aX
HKzO6hje27/hkC2Ht+Iz+0V6CVH/su/D+buaP/39k/oAzne32yaYIvFwv5vD
VB6vv0/tPzk5Xv27/eH+aeq8U7y3PrXfz8+36JTLo/0HlPbM8cx9at9z51be
9IuP9p/OeCjow/7UvjZD+KeBzeP9WYqvv3o3P7GftHm7w/SWx/t/PeQq8fr/
2H75v+iOv2ce77+sXcr0pOCxvUny6xsGHx/vf8bmYC1+4xGcrytqt7zWCMH3
1ntZUjvvoX2x8J6zBicf7/fwMwsXl3lo/+3jdQHDysf7HT9wPNgw84F9aVDl
LwPNx/ufTkvTeWL2wD6AZ+/0v7sf7U/sWHk08fl9+665sk7TDR/t//mo1eh3
wn37I3p1bwyWP4THt43hp7hTIgg+LD0AAOfxKeQ=
                  "], CompressedData["
1:eJxTTMoPSmViYGCQAWIQvXj5Da4ndQ/sGQx2LP1b+2A/jP9IjPfG38CH+3e/
XMb2ZPsD+5NTG9f//fFw/+tc53+PNR/a717Bdf9v0aP9Up/uf308+6H9SlvJ
rX/fPNp/1O6f4ROtR/ZKx++e+av5eP/j8JX/H19D8Lc6PxMTb3sM5yfbz+7z
Entir6nK7ZIC1H8v6B5DbfsTe5Pk1zcMCh/tT0wSU9vw44m9k7zb8b9fH+43
fSBW4W341P7Q+wP7DdwR/E1hDzNOpjyA8y97r03SW31//9bY7iQxyaf2P3SY
fQw23tt/x8V22/oXT+zbK4wmTLx9dz+TzntOzx1P7JPmfL74k/Xu/iiHCrW6
wif2pyQckpMT7uzfJL2gwUvkiX2paJvb8Ve39/OVOpmIb39sryh0RlO79Pb+
czysO2r9HtvP+WM+K8Hq9v53Kbmbam89gvMfPj//YYMpgm/l5fHh8fKH9q4/
LOymr769n6HjdLK44UN7L/GVHX977+w/5H6l1mvXA3s/M8nLyQV34fHBkvkr
K+7Vvf3o8QUADHz6eA==
                  "]}]},
               "10"],
              Annotation[#, 10, "Tooltip"]& ], 
             TagBox[
              TooltipBox[
               {Opacity[0], EdgeForm[None], 
                DiskBox[{0.5888784067832262, -1.5120834875401155`}, 0.2]},
               "11"],
              Annotation[#, 11, "Tooltip"]& ], 
             TagBox[
              TooltipBox[
               {RGBColor[0.801, 0.202, 0.192], 
                FilledCurveBox[{{{1, 4, 3}, {1, 3, 3}, {1, 3, 3}, {1, 3, 3}, {
                  1, 3, 3}, {1, 3, 3}, {1, 3, 3}, {1, 3, 3}, {1, 3, 3}, {1, 3,
                   3}, {1, 3, 3}}, {{1, 4, 3}, {1, 3, 3}, {1, 3, 3}, {1, 3, 
                  3}, {1, 3, 3}, {1, 3, 3}, {1, 3, 3}, {1, 3, 3}, {1, 3, 
                  3}}}, {CompressedData["
1:eJxTTMoPSmViYGBQAmIQ7f3h42Fd/xv7LbUW7pwhx3AAxg/ovLTFaPX//Sfm
ia1O2HR9//mD7EVPLP7vNzm0Zfrximv7NRP4X3o/+7d/xsvYi7r2V/cXdGxa
sHHyv/28PPJqiasu758i01KTkvVvf5cu8+OEXRfh/Ib3Sn5TSi/A+fdfiKb1
LTy3/9urU7ana//t/x/Aofhr+pn9u9ojDsxY8m//0Rd1FbF9p/bnrGtsTjn9
b3+J4MSNxxlO7hd9XlNSx/h/f7mU9EWt98f3L9n99PITt//7q5SXfui9e2y/
0QQ/Y++e//t/q2c17A85tn8Z94xp/28h+G8X1NjXSzIcgPEn9OeySLoxHFhm
yJN/+Mmx/bsDAkr/5zIcSJmiE7iX5cT+d83NK4wmMhzYtbxA76jKyf1K27fd
Tt3CcKC//3bk7j2n9svdcrHjOc9wQHjtlpO7z5zZ//iN7gXVhwwHrq4yvXjw
zrn9K/6LJdl/Zjiww/HYad3uC/tP37Ay8/nDcGBit0HU8T0X4XyWfJOmX+yX
4fwTNvee/dK/sv82S76xzyeGA+f/OCsdN7m6v+aPqYvPPYYDd3fME5hieW3/
nJB5dj6nGA5MyX5crvv/2n4h5/ep/9cxHPgrwM49pfX6/sT09gupPQwHUrdp
zfvFfWP/hm556zOZiPj269kz3cgVwYelBwD3ly+d
                  "], CompressedData["
1:eJxTTMoPSmViYGCQAWIQLe71f5du/rX9/7nzMuvlGQ7A+NtdmcvqQxgOvDia
dFj379X9hakPsu3rGA507NW8oit5db/uqkPl++cwHNDc+uGJrumV/Zn+brn2
uxkOXJHekqMrfnn/8ULz4vpTDAdmvIy9qLv/Ipz/RfDJouMJF+B8A9MvaQcb
zu33PMkkKAnU7/L8+dzvu8/sP33DyswHaL7lSnZO7e+n9p9vv1hYXwt0z0bW
g3tFTu1/b/1B/0wggr861CLKSBLB/xS0esbpV//3v9htLD6p9NR+69MMwj5r
/u/3kc85oWN+er/8PJ6UJ2X/929qWlJ5/Mfp/aLPa0rqHP/vDzJsYP8sfHa/
PtuFGxIS//d/Pvxg3sGOc/ujWhde3Pjr3/6WuPALfX/P729lKT7ldfff/kP1
yxJ+nb+wX+V/r9qMc//2N5+/mv1r+0U4f85JgfeTGS/D+a9YFD7oyl7Zz2fX
d/7pq3/74zolOY9zXd1/3lUrqV75//6bnBxXE35c3T/R99gXiZj/+2HxYTdr
36zpuxB8WHwBAOpD+MQ=
                  "]}]},
               "12"],
              Annotation[#, 12, "Tooltip"]& ], 
             TagBox[
              TooltipBox[
               {Opacity[0], EdgeForm[None], 
                DiskBox[{1.4549038105676657`, 0.9879165124598844}, 0.2]},
               "13"],
              Annotation[#, 13, "Tooltip"]& ], 
             TagBox[
              TooltipBox[{
                {RGBColor[0.800498, 0.201504, 0.192061], 
                 FilledCurveBox[{{{1, 4, 3}, {1, 3, 3}, {1, 3, 3}, {1, 3, 
                   3}, {1, 3, 3}, {1, 3, 3}, {1, 3, 3}, {1, 3, 3}, {1, 3, 
                   3}, {1, 3, 3}, {1, 3, 3}}, {{1, 4, 3}, {1, 3, 3}, {1, 3, 
                   3}, {1, 3, 3}, {1, 3, 3}, {1, 3, 3}, {1, 3, 3}, {1, 3, 
                   3}, {1, 3, 3}}}, {CompressedData["
1:eJxTTMoPSmViYGBQAmIQveBCdPn6RV/tu1fv7Tl36L89jB++e9rSNC0GB4al
k/Y+OvnVXlz+z7HeZAYHVZlsJk+Jb/av/Cu4b/UwOPhcYihZn/bN/tjuZfrq
2xgc1ndemPfo9Df7rR/3Hjx7isEhoHH6+kfu3+H8SxPOXxGdieBP658q7fno
u31Ll1Si1EEGh0lO5kuqlX/YK+65PH/zWgaHWfkelutTftif0LDf5zuLwaFF
S+1T4rQf9iU9B4861DM4JL806Zu644e9rhLvtN4YBgfnFc5aJ2/9sH+2PSLt
liWDw2Z27x+PXv+w1/m12aRBCMFX3sfWyHj2vz2Mf+eByvezxf/t646VVT26
+cO+PS5elFHlv73aLiO7x1t/2Cv8+LFu1t1/9rvNu5weTfxhv2viJA+T6f/s
D9ySqX0c98P+kHdZ8/PEf/YC2xXzH8v8sDdXWxK/xfaffcR0w3WPbn23X8Nw
ybpR8p+9y5600vWTv9un+XVNTmf/Z39O84ygpzuC/9HgtHvNl29wfsPeBXo1
q77Zu31TnJku/c++3ve4vGfmN3tW9inl6c7/7KvnGTwR1fhmfzTscFN69j/7
s4XxXeu/fbW/Ualowrjon31xx7Snole/2lsbfowzef7PXnL+WYeazV/t5704
0Jmug4jvpOdtF2aVIviw9AAAYO0a4w==
                   "], CompressedData["
1:eJxTTMoPSmViYGCQAWIQrVM1o3K91Dd7hhfKuowH/9vD+P0lP4UZw//bW8yu
L9c3/2YvY2qv0cj83z7grm+xfsE3+8WrqwQaj/2zz5CXyddf+c1eO7FYtbHz
n/1eV+3e9R++2efLTJRkzP5n73OJoWS923c439Rj/n+PeQg+z7HK3UnPvttn
5/66exao/5T/7C+/5X7Yp/l1TU4//s++O9y8fWr4D/v4DzEyjKz/7UunmRs8
Lv5hL98hvyA9BsFfHtLvPfssgt8Wtsp4FheDg+nVwqUn0n/YJ86q/3ZTk8Hh
5Akv/6n+P+zfb/h5tteFwSFmj/LPRPMf9iU9B486xDM4dLhltP8R/mH//M/0
yZ+LGRxMTGq2JD39bh9oqy++vInB4VGCL9/Jbd/t99QemxU1kcHh0Bq9gJqm
7/Y5DDvfbJ7B4HDpRpJvjQeC7y015Y3ot29wfoV3QI7++m/23x9YSPR2MThE
vxJUO1n8zV787is/hzwGBxsvsc1JFt/szW7Oaf0cyOAAi48HmxYYbVFC8GHx
BQBlStPg
                   "]}]}, 
                {RGBColor[0.801, 0.202, 0.192], 
                 FilledCurveBox[{{{0, 2, 0}, {0, 1, 0}, {0, 1, 0}, {0, 1, 
                  0}, {0, 1, 0}, {0, 1, 0}, {0, 1, 0}, {0, 1, 0}, {0, 1, 0}, {
                  0, 1, 0}, {0, 1, 0}}}, {{{1.5950728355676664`, 
                  1.8804699291265512`}, {1.5950728355676664`, 
                  2.0952152624598845`}, {1.6234911689009999`, 
                  2.0952152624598845`}, {1.6234911689009999`, 
                  2.0070319291265513`}, {1.7351128355676664`, 
                  2.0070319291265513`}, {1.7351128355676664`, 
                  2.0952152624598845`}, {1.7635295022343331`, 
                  2.0952152624598845`}, {1.7635295022343331`, 
                  1.8804699291265512`}, {1.7351128355676664`, 
                  1.8804699291265512`}, {1.7351128355676664`, 
                  1.9816905957932178`}, {1.6234911689009999`, 
                  1.9816905957932178`}, {1.6234911689009999`, 
                  1.8804699291265512`}}}]}},
               "14"],
              Annotation[#, 14, "Tooltip"]& ], 
             TagBox[
              TooltipBox[
               {Opacity[0], EdgeForm[None], 
                DiskBox[{2.4549038105676657`, 0.987916512459884}, 0.2]},
               "15"],
              Annotation[#, 15, "Tooltip"]& ], 
             TagBox[
              TooltipBox[
               {Opacity[0], EdgeForm[None], 
                DiskBox[{-1.0450961894323334`, 1.8539419162443238`}, 0.2]},
               "16"],
              Annotation[#, 16, "Tooltip"]& ], 
             TagBox[
              TooltipBox[
               {Opacity[0], EdgeForm[None], 
                DiskBox[{-0.5450961894323337, 0.9879165124598854}, 0.2]},
               "17"],
              Annotation[#, 17, "Tooltip"]& ], 
             TagBox[
              TooltipBox[
               {Opacity[0], EdgeForm[None], 
                DiskBox[{0.4549038105676663, 0.987916512459885}, 0.2]},
               "18"],
              Annotation[#, 18, "Tooltip"]& ], 
             TagBox[
              TooltipBox[
               {Opacity[0], EdgeForm[None], 
                DiskBox[{0.4549038105676658, -0.012083487540115062`}, 0.2]},
               "19"],
              Annotation[#, 19, "Tooltip"]& ], 
             TagBox[
              TooltipBox[
               {Opacity[0], EdgeForm[None], 
                DiskBox[{0.4549038105676668, 1.9879165124598845`}, 0.2]},
               "20"],
              Annotation[#, 20, "Tooltip"]& ]}},
           DisplayFunction->Identity,
           ImageSize->80],
          StripOnInput->False,
          LineColor->Hue[0.62, 1, 0.48],
          FrontFaceColor->Hue[0.62, 1, 0.48],
          BackFaceColor->Hue[0.62, 1, 0.48],
          GraphicsColor->Hue[0.62, 1, 0.48],
          FontColor->Hue[0.62, 1, 0.48]],
         Background->Directive[
           Opacity[0.2], 
           Hue[0.62, 0.45, 0.87]],
         FrameMargins->{{2, 2}, {0, 0}},
         FrameStyle->Directive[
           Opacity[0.5], 
           Hue[0.62, 0.52, 0.82]],
         RoundingRadius->0,
         StripOnInput->False], {9.547383475204388, 3.163998935957677}, NCache[
        ImageScaled[{Rational[1, 2], Rational[1, 2]}], 
         ImageScaled[{0.5, 0.5}]]],
       "DynamicName",
       BoxID -> "VertexID$18"], 
      TagBox[InsetBox[
        FrameBox[
         StyleBox[
          GraphicsBox[{
            {AbsoluteThickness[1.3], 
             {RGBColor[0.4, 0.4, 0.4], 
              LineBox[{{{-2.1663388474959553`, 
               0.18770460808211992`}, {-2.369811659995955, 
               0.5401298572910558}}, {{-2.062415799041823, 
               0.24770460808211986`}, {-2.265888611541823, 
               0.6001298572910556}}}], 
              LineBox[{{-0.61437732326889, -2.380371603271197}, \
{-1.1143773232688898`, -1.514346199486758}}], 
              LineBox[{{-0.614377323268889, 1.0837300118665576`}, {
               0.385622676731111, 1.0837300118665572`}}], 
              LineBox[{{{-1.1143773232688898`, -1.574346199486758}, \
{-1.5255344774355564`, -1.574346199486758}}, {{-1.1143773232688898`, \
-1.454346199486758}, {-1.5255344774355564`, -1.454346199486758}}}], 
              LineBox[{{-1.1143773232688898`, -1.514346199486758}, \
{-0.9109045107688898, -1.1619209502778223`}}], 
              LineBox[{{-0.9109045107688895, -0.13472064112681648`}, \
{-1.1143773232688894`, 0.21770460808211936`}}], 
              LineBox[{{-1.1143773232688894`, 
               0.21770460808211936`}, {-2.114377323268889, 
               0.2177046080821199}}], 
              LineBox[{{-1.1143773232688894`, 
               0.21770460808211936`}, {-0.614377323268889, 
               1.0837300118665576`}}], 
              LineBox[{{0.385622676731111, 1.0837300118665572`}, {
               0.3856226767311105, 0.08373001186655721}}], 
              LineBox[{{0.385622676731111, 1.0837300118665572`}, {
               0.3856226767311115, 2.0837300118665567`}}], 
              LineBox[{{1.3856226767311106`, 1.0837300118665567`}, {
               1.3856226767311108`, 1.4906756368665568`}}], 
              LineBox[{{1.3856226767311106`, 1.0837300118665567`}, {
               2.385622676731111, 1.083730011866556}}], 
              LineBox[{{1.3856226767311106`, 1.0837300118665567`}, {
               0.385622676731111, 1.0837300118665572`}}], 
              LineBox[{{{-1.0624157990418224`, 
               1.979755415650996}, {-0.5624157990418227, 
               1.1137300118665576`}}, {{-1.166338847495955, 
               1.919755415650996}, {-0.6663388474959554, 
               1.0537300118665576`}}}], 
              LineBox[{{2.2516480805155488`, -0.41626998813344396`}, {
               1.3856226767311102`, 0.08373001186655626}}], 
              LineBox[{{1.3856226767311102`, 0.08373001186655626}, {
               1.0295501362750619`, -0.12184856521677687`}}], 
              LineBox[{{1.3856226767311102`, 0.08373001186655626}, {
               1.3856226767311106`, 1.0837300118665567`}}], 
              LineBox[{{0.519597272946671, -1.0093243631334432`}, {
               0.5195972729466709, -1.4162699881334433`}}], 
              LineBox[{{{0.5495972729466709, -1.4682315123605096`}, {
               0.19352473249062263`, -1.6738100894438428`}}, {{
               0.48959727294667094`, -1.364308463906377}, {
               0.1335247324906227, -1.56988704098971}}}], 
              LineBox[{{0.5195972729466709, -1.4162699881334433`}, {
               0.913981344715787, -1.6439677381334432`}}]}, 
             {RGBColor[0.800498, 0.201504, 0.192061], 
              LineBox[{{{-2.369811659995955, 
               0.5401298572910558}, {-2.573284472495955, 
               0.8925551064999915}}, {{-2.265888611541823, 
               0.6001298572910556}, {-2.4693614240418227`, 
               0.9525551064999915}}}], 
              LineBox[{{{-1.5255344774355564`, -1.574346199486758}, \
{-1.936691631602223, -1.574346199486758}}, {{-1.5255344774355564`, \
-1.454346199486758}, {-1.936691631602223, -1.454346199486758}}}], 
              LineBox[{{-0.9109045107688898, -1.1619209502778223`}, \
{-0.7074316982688896, -0.8094957010688866}}], 
              LineBox[{{-0.7074316982688895, -0.4871458903357523}, \
{-0.9109045107688895, -0.13472064112681648`}}], 
              LineBox[{{1.3856226767311108`, 1.4906756368665568`}, {
               1.385622676731111, 1.8976212618665567`}}], 
              LineBox[{{1.0295501362750619`, -0.12184856521677687`}, {
               0.6734775958190136, -0.32742714230011}}], 
              LineBox[{{0.5195972729466711, -0.6023787381334432}, {
               0.519597272946671, -1.0093243631334432`}}], 
              LineBox[{{{
               0.19352473249062263`, -1.6738100894438428`}, \
{-0.16254780796542562`, -1.879388666527176}}, {{
               
               0.1335247324906227, -1.56988704098971}, \
{-0.22254780796542556`, -1.7754656180730433`}}}]}, 
             {RGBColor[0.580392, 0, 0.580392], 
              LineBox[{{0.913981344715787, -1.6439677381334432`}, {
               1.308365416484903, -1.8716654881334434`}}]}}, {
             TagBox[
              TooltipBox[
               {Opacity[0], EdgeForm[None], 
                DiskBox[{-0.61437732326889, -2.380371603271197}, 0.2]},
               "1"],
              Annotation[#, 1, "Tooltip"]& ], 
             TagBox[
              TooltipBox[
               {Opacity[0], EdgeForm[None], 
                DiskBox[{-1.1143773232688898`, -1.514346199486758}, 0.2]},
               "2"],
              Annotation[#, 2, "Tooltip"]& ], 
             TagBox[
              TooltipBox[
               {RGBColor[0.801, 0.202, 0.192], 
                FilledCurveBox[{{{1, 4, 3}, {1, 3, 3}, {1, 3, 3}, {1, 3, 3}, {
                  1, 3, 3}, {1, 3, 3}, {1, 3, 3}, {1, 3, 3}, {1, 3, 3}, {1, 3,
                   3}, {1, 3, 3}}, {{1, 4, 3}, {1, 3, 3}, {1, 3, 3}, {1, 3, 
                  3}, {1, 3, 3}, {1, 3, 3}, {1, 3, 3}, {1, 3, 3}, {1, 3, 
                  3}}}, {CompressedData["
1:eJxTTMoPSmViYGBQAmIQLdK3qaN7D+OB7X7xwmVuP/bD+FOb34eUb/m+/4ny
9KcfVzAeENmjIqTp9H1/4Autw/saGQ/kRel0Tnj/bb8db0JXdxTjga1N5x2+
zfm2v8fwx5eP6owHbootlFlZ/G3/nq1T3nx8yQDn/177IzLiIII/c93Ubfvm
MBywfvr8Ln/7t/3SV12KVGsYDjA0lSbcXftt/3S7Pcu7oxkObFwxT3nllW/7
lRJ9vTc5MRyIejhT5DDX9/2bGN1qZxgyHHixlalEM+D7fqdFduvrFBgOlHVl
X+6f+n1/9yerEx/FGQ68Zt1q5vIEwZe3EZN3tvkB56dJ/lhRNvXHflVhVfZP
QP27Z+/tcn76Y3+gpPvSj0YMB5SYVD6u1P65vy1KWvmTC8OBjoyucIGin/tZ
OC+1FsYxHGhYt0wmdvnP/Xdmne8prGc4wH2lwmHC6Z/7d6xyf1u4gOHAtJ9e
KYff/9zvJLG2k/sIw4E7qyfx3GX8tb82sWq33SsE//XdKoWlwoxw/hJxAd2l
FowH/jD/Zrv79uf+pedrtthFMh6w/dyhcffoz/1q6h5BNyoZD9QujpS9O/fn
/tq9BvXdkxgPZDX8znZO/7lfy2hqYMRixgPsJ7UdBZR+7r++7Key6hbGA0sE
Y8Tu3kHE9wOhaedXTkbwYekBAFBgHkE=
                  "], CompressedData["
1:eJxTTMoPSmViYGCQAWIQ7Wc5pb27gfGAk9DPImePH/th/M2tyj3Om37sP7Fi
QYd3EeMBtaN3yw+z/ty/p31n1+lQxgPz/Rb1H3b6uX9D2qUeb0vGA+IzV1Yd
rv+5v/XyqdpuUcYDl+92tznP+7nfjjehq/sVA5zveWnCkX37EPy4yYufbZzF
cOB6j9KhMqD++nNCXql1DAfurJ7Ec9fx5/55p440SCQxHHjMeaDZmeXnfs3V
Lms+BjMcUC76+//Omh9w/uylvSErrRF8c98TFgJfvu8/2b38479IhgMNR2U3
T9j6fT+D0O45EmkMB1JmaLJoNnzfbzbjnLtREcOBqIczRQ57fd+vELyG4Wkz
w4EShrcVsYrf93vFKL0ynM1wYH79vsJvzN/3fz5qubduE8OBU//6s/qffdvP
rOAps/QMw4HMn6uO3bn+bf9vzvWyS18i+HaZYn43hBjh/BUBFn3eZowHgi1W
52t9+bbfvDF8479gxgMiDu5MR3S+73cLvPpqYyHjgWvuj6fEpn6Hx0fzlNtW
dw4j+LD4AgDwxfKm
                  "]}]},
               "3"],
              Annotation[#, 3, "Tooltip"]& ], 
             TagBox[
              TooltipBox[
               {RGBColor[0.801, 0.202, 0.192], 
                FilledCurveBox[{{{1, 4, 3}, {1, 3, 3}, {1, 3, 3}, {1, 3, 3}, {
                  1, 3, 3}, {1, 3, 3}, {1, 3, 3}, {1, 3, 3}, {1, 3, 3}, {1, 3,
                   3}, {1, 3, 3}}, {{1, 4, 3}, {1, 3, 3}, {1, 3, 3}, {1, 3, 
                  3}, {1, 3, 3}, {1, 3, 3}, {1, 3, 3}, {1, 3, 3}, {1, 3, 
                  3}}}, {CompressedData["
1:eJxd0l9IEwEABvDRnyGdhmXUHqR0ZKljY/QHgmgnWVKROYYmpDgu1NTK0iTp
IXHohCCTatZGtYqcidWLrGYmfSVxN03BWG2rHrq77e62pLTVgq7C7KENevj4
+D1/X/bhE6aaRQqFQr2Qv12ybUKti4l4Yaw1NPnD+Of2ka7np4ZC6O6pvMLc
EdGm+bI9MMWj8Pa91J9KEZvqFPn9uTy+b2nP0zUIeDZc5Gjq4KCnWR9zM4wU
LmoM6Dl89puGmLuhhKMe/gi1NGlq5OA7uZnH5NlWX185h/rSjPHeOQ5lnktB
0sWhQp5z6ho5DC8RqgIxDl2dW7XjyzgQp98XEGYejFIVp2gWG9c9mA9EeaSc
k0dlC4tCb9vTvpYQcidmshgzCw1WWNNWhhO2aV6XEWNJZ4tX65tbBFzeb8v0
drCY/KjWpq4SsbMms5d+ycLhmf0RvCVC1XD8vDeDQ23nKO3SSkhbv2cNfYZD
eXrcSNolNB41bKZ/czhW4bC7WAkfBtc+ZCw8LP07WCIvAiXl3qBLD2E5MaUn
iyOIWaOf5IGk77fOWGwHwglfqCpw2/gwip/cyCFzIrho+PpKrhYw7XhcR76R
YL+etZeSBJTIh0ykVcK3+Ngv7T4R+W7nLKGSMOAtLaK6RVTvnne4Frrymthj
mxbh9Jt3kYvFxN6r3/oeBU8K+P8PfwBrXz5Q
                  "], CompressedData["
1:eJxTTMoPSmViYGCQAWIQbfo0QE6P6dn+W9dn/uW+9WQ/jL9n3zt9nnVP98su
blLSO/l0/2LbZHae0Gf738k909ILf7p/asAbM57zz/bvm+VprPf0yf7mp794
eDyf7xfx0/6uG/Zk/5+8/So8bc/3fzNp0NRb9RjOV/F0Fvr96xGcX+bbN+t4
1qP9zGffzC7yeL7/l6W3xtSfD/fzcZ81sD/7bH+FljBzUsfD/TLH1eV5gp7t
X7JGaOMx/4f750xfJG6/+Cmc3/Pv0IHrB57A+Ud8LTqXGj7Zr6I/79jv9If7
w+we1y7bAnSH+5uipBkP98s9+SV/3fPx/msJVvInTzzcz11224H7/qP9dT4b
mabwP9pvv6WR06Hn0X61ws4Vx3Me7Z+ySeV3YeCj/afEn3/5dfLR/lcbjr9Z
LPZoP3eDSuEUo8f7NZb9XWIHdPdr9T1lU5Yh+N+XRFokej+B8+c5PbTQuwkM
H+V/324aPtp/gyXu6C//p/vrjc1keBc/2i/mGrr6+LGn+xmd8xwdRB7D4yPm
Tlyv7UUEHxZfAK+N/fI=
                  "]}]},
               "4"],
              Annotation[#, 4, "Tooltip"]& ], 
             TagBox[
              TooltipBox[
               {Opacity[0], EdgeForm[None], 
                DiskBox[{-1.1143773232688894`, 0.21770460808211936`}, 0.2]},
               "5"],
              Annotation[#, 5, "Tooltip"]& ], 
             TagBox[
              TooltipBox[
               {Opacity[0], EdgeForm[None], 
                DiskBox[{-2.114377323268889, 0.2177046080821199}, 0.2]},
               "6"],
              Annotation[#, 6, "Tooltip"]& ], 
             TagBox[
              TooltipBox[
               {RGBColor[0.801, 0.202, 0.192], 
                FilledCurveBox[{{{1, 4, 3}, {1, 3, 3}, {1, 3, 3}, {1, 3, 3}, {
                  1, 3, 3}, {1, 3, 3}, {1, 3, 3}, {1, 3, 3}, {1, 3, 3}, {1, 3,
                   3}, {1, 3, 3}}, {{1, 4, 3}, {1, 3, 3}, {1, 3, 3}, {1, 3, 
                  3}, {1, 3, 3}, {1, 3, 3}, {1, 3, 3}, {1, 3, 3}, {1, 3, 
                  3}}}, {CompressedData["
1:eJxTTMoPSmViYGBQAmIQLdS3qaN7D+sBHxVVTyfvj/Ywft77KeyOdz/aP1Ke
/vTjCtYD77fFe/X7f7L3f6F1eF8j64GpEhGX1Rd9srfhTejqjmI94Pdhi/Sh
L5/suwx/fPmoznpAK+axPb/cZ/tdW6e8+fiSBc7/ufZHZMRBBH/6uqnb9s1h
OXCid07dCq7P9pJXXYpUa1gOsHzk+3Pr8Sf7qXZ7lndHsxwIOvXUgn/vJ3uF
RF/vTU4sB1ZOfOX+te2T/QZGt9oZhiwHpPY2vuhz/GTvsMhufZ0Cy4GeFxKd
Gn8+2nd+sjrxUZzlgETuedWStQj+E7M829JQBH9eZM9mxz8f7JWFVdk/AfV7
XD92sWTNB3t/SfelH41YDjwsSMjmS/tg3xIlrfzJheVANdcvlhXyH+yZOC+1
FsaxHGDt3F2/7cp7+1uzzvcU1rMc+GArbhHQ895+2yr3t4ULWA7c/lT04aXz
e3sHibWd3EdYDvj1PZ6/Tf69fXVi1W67Vwj+y7tVCkuFWeH8ReICukstWA/w
3xNavc39vf3i8zVb7CJZD/T8/5a+bfp7exV1j6AblawHeOeH1m17DjRvr0F9
9yTWAzM/dXwo0fpgr2E0NTBiMeuBPysjpFfkf7C/uuynsuoW1gPxiRput7d8
gMe3csK7Hr5/CD4sPQAAK4IOgQ==
                  "], CompressedData["
1:eJxTTMoPSmViYGCQAWIQ7WM5pb27gfXAwYTulyWeH+1h/IC3CRdK7n+wP7Zi
QYd3EeuBO2uXPfnS/cF+V/vOrtOhrAdSVB6d+eL3wX5d2qUeb0vWA29u3nr4
RfCDffPlU7XdoqwHErQ+rn757L29DW9CV/crFjjf/dKEI/v2Ifgxkxc/2ziL
5YDOs8RZjkIf7GvPCXml1rEcUD/+0f+2/wf7OaeONEgksRxQyDxyo6T3g736
apc1H4NZDjxgaI+5/QTBzzj7jZ0/7COcf0Z1j/KKuR/tj3cv//gvkuVA89q0
lep3Ptr/E9w9RyKN5cD8W1ER/YKf7E1mnHM3KmI5sHLiK/evbp/s5YLXMDxt
ZjnQXzT9cVTBJ3uPGKVXhrNZDqR8PvrqYO8n+49HLffWbWI5YFny5aPG6k/2
jAqeMkvPsByYVXlz6u2dn+x/cq6XXfoSwbfJFPO7IcQK5y8LsOjzNmM9sMHq
5pveuZ/sTRvDN/4LZj3w3sg26kvKJ3uXwKuvNhayHtDVXng8SucTPD4a7q1Q
vHMWET+w+AIAFF/uyQ==
                  "]}]},
               "7"],
              Annotation[#, 7, "Tooltip"]& ], 
             TagBox[
              TooltipBox[
               {Opacity[0], EdgeForm[None], 
                DiskBox[{2.2516480805155488`, -0.41626998813344396`}, 0.2]},
               "8"],
              Annotation[#, 8, "Tooltip"]& ], 
             TagBox[
              TooltipBox[
               {Opacity[0], EdgeForm[None], 
                DiskBox[{1.3856226767311102`, 0.08373001186655626}, 0.2]},
               "9"],
              Annotation[#, 9, "Tooltip"]& ], 
             TagBox[
              TooltipBox[
               {RGBColor[0.801, 0.202, 0.192], 
                FilledCurveBox[{{{1, 4, 3}, {1, 3, 3}, {1, 3, 3}, {1, 3, 3}, {
                  1, 3, 3}, {1, 3, 3}, {1, 3, 3}, {1, 3, 3}, {1, 3, 3}, {1, 3,
                   3}, {1, 3, 3}}, {{1, 4, 3}, {1, 3, 3}, {1, 3, 3}, {1, 3, 
                  3}, {1, 3, 3}, {1, 3, 3}, {1, 3, 3}, {1, 3, 3}, {1, 3, 
                  3}}}, {CompressedData["
1:eJxTTMoPSmViYGBQAmIQzfxt18u1627Zf87Lvv3t0q39MH6W05qHv7tu7G9z
n8ZU7X3bPl2l8dqhg9f2S6n8EBVpvWN/fu78TQnlV/dv++N3Z+2+u/av7XQm
fte5st/xVm97VfB9+8r+IobD7Zf3J90JSd278AGcn/77yHpll4dw/vsfAbZd
1x7aM53sZY27enn/87gpfu8jHtmL2Bzhn1JwZf+3Hdsqwm4/sr91LUPmMPfV
/af0il7ttnts37Az9IHWk6v7O9f0Kyk3P7bfwf0z9sjPa/s9tNZGdR1/bP8h
ds7tWP4b+zVe7v629+Vj+wPehzL0vW7C+RNV3Lm0V92C89fMPGf4k+/O/n1p
wr/3HH1sz7z4yQ4dv7v7+fy6m/bVPrafa1MXdCz93n4LT6vuPaaP7c2uib+J
b7y/37k/nmH/+Uf2POUuDZ7aD/Y/cs98ss/7kb3ioRfH1xc/2F/E0Zm09/hD
ezPeXn6xPQ/2ewd9/hBm+dD+cKFMgueDB/vjdPdpdi14AOd7lVdoP/x6H85v
W3nu2IOz9+yZlN6GeO54sL/+ZUa3yMm79q0MnDM8Mx7sL9Tlm+t+5I49S+Kq
Rk+JB/t3VZ00Xffvtv0+0zu2OmH39wdeXbrIveK2vVHE3Enxjvf2v9Rv4n/4
8Zb98qq455N07sLje3q925mj7Hf2o6cHAINcMps=
                  "], CompressedData["
1:eJxTTMoPSmViYGCQAWIQbT5n7ae1fXfs5WsvRercurUfxn/sVbNPp+nO/jQF
r1drGe7ab/BIzdW5cHf/MY3mm2uf3LWfkld+RufIvf2qhntOrD1xz75gxpQK
nR3391ed+uGw7tl9+41X+ULEJB/sj65Tfxc2/wGcr5uVwtrl9xDOv50qWbv3
3kP7gvSKaT+33d8fVhnz/r3/I/vWxxYHJh24t/9mxxQR5YOP7BdFv5ujc+ru
/rVsU9P2/Xxkv/jP495JOXfg/KZTKg8OL78F53/M4C+M77y5X7eFM7Dz4SN7
Ma/UqMT+G/tDsncvUdr4yH7p1CnzDu28vr8qKPfH7oZH9g07Qx9oPbm2/1La
N5GPlo/sX5guKpxid22/lpNc/t47D+0nG70I+XHi6v622QeUuuof2tvr61nE
BF/d72bcvOyD2EP7XZKzVkyUuLo/rfv1gg+LHsD5m2Tm7HP/cx/OT3nYs3ft
g3v2yaKzfU50Xt3/IWbyEpHPd+0zTLin6+Vc2196Z8mNKta79jnB1Q+n+F2H
x4dSW0xl/4kb+9HjCwDWg/s4
                  "]}]},
               "10"],
              Annotation[#, 10, "Tooltip"]& ], 
             TagBox[
              TooltipBox[
               {Opacity[0], EdgeForm[None], 
                DiskBox[{0.5195972729466709, -1.4162699881334433`}, 0.2]},
               "11"],
              Annotation[#, 11, "Tooltip"]& ], 
             TagBox[
              TooltipBox[
               {RGBColor[0.801, 0.202, 0.192], 
                FilledCurveBox[{{{1, 4, 3}, {1, 3, 3}, {1, 3, 3}, {1, 3, 3}, {
                  1, 3, 3}, {1, 3, 3}, {1, 3, 3}, {1, 3, 3}, {1, 3, 3}, {1, 3,
                   3}, {1, 3, 3}}, {{1, 4, 3}, {1, 3, 3}, {1, 3, 3}, {1, 3, 
                  3}, {1, 3, 3}, {1, 3, 3}, {1, 3, 3}, {1, 3, 3}, {1, 3, 
                  3}}}, {CompressedData["
1:eJxTTMoPSmViYGBQAmIQHb346zP3fXf277p9a9veLf/2w/gzBLJ/7FP6t/9G
oNS5KsU7+8U9F2wt2PB3v0vpjl0Pn9/aX/h8uc6N2L/7V8xJ/OK+7ub+Hfze
T2y5/+6X3a/kWS15Y/+dxTIHPjz8s3/WAza2as1rcP6ERWqF655cgfMblvOF
Pdx/eb9dUXJj+Feg/O12Y/Hdl/Yz8X9kVpX5u79I3fm+x7aL+7eYSh3/4PR3
/ynrM79r31/YH5snuoOr8u9+H4eJ3evTLux/41QnXrjv7/5ZnWvMDu0+v79K
/HnZdeZ/+6X7Co99Njq//90kg1vdQQi+0smJh7pWIfgZy4p99jH/339suvDW
74fO79+nYanXHfx/v9PfmacrCi/sV+2fP+XjzP/737LZ7KphvLi/+yvr7/AH
//ffqPp4vvzsxf2HZAUTLnExHJjFeY+94uql/e0Gvz6+lmE4UNUxj7v67uX9
Ps6Pm1n1GQ6c+HLynfuvK/vzZdgjhCwYDiy0M6l9qH0NzhdRslgqUn4dzr/x
/iGn6Pwb++s9rEOF9BgO3F/v7vpw8c39Cg5MaUJSDAfeZi8yXrfi1n6HGVkJ
QmwMB5bIPZ/lnnd7fy5vOX/31f/7eY9w6a37cns/V9jyJ+ET/u8vzdQ7KFJ9
Z//yedd3qnj/h8f34/mCxR8ZEXxYegAAZGc0pQ==
                  "], CompressedData["
1:eJxTTMoPSmViYGCQAWIQrf6X6Z77vVv7XeeXiHVv+7cfxt8mNF+/W+H//h8V
ac/cc27t1wqKlOYu+b9/RoHud/eOm/sX3ZY15t74f79lxhd2jyU39kupqcpx
v/u//8m57f3ubdf3Z29lnurKxnBgxZzEL+561+B8lqPPjz48fwUhf7b2WtX6
y/tvSc5L3ff2//5Ny75/FD17af99C74NKhv+71/T3r58/auL+59Ns1bvLvq/
n6Wnjbmy8uJ+tf8Vi1WkEfx5Rpw/Pqz8B+db3XK+E54E5E+cq/d45cX9zUEz
w24o/9u/7ZBl+wauS/vTVZcuL3j3d3/ml6v3a7Mv7Y/NE93BtfPv/p2nDy8T
/nlpf3lvhszS/r/7uURLPlVtvrx/EY+VqF3R3/1BSfrdD3Ov7D/bzc13PeTv
/ktGq5pF7K/uz2lTy1Jx+7t/ctPNPhH1a3D+mhoRoXUF1+H8X9uVhT16buwP
O6omXJT0d3+ejazOw8qb+8XPHlrKPfvv/pd7uH9Upd/af/NKnMXSy3/h8dGm
GH5P2QgRP7D4AgCiivce
                  "]}]},
               "12"],
              Annotation[#, 12, "Tooltip"]& ], 
             TagBox[
              TooltipBox[
               {RGBColor[0.58, 0, 0.58], 
                FilledCurveBox[{{{0, 2, 0}, {0, 1, 0}, {0, 1, 0}}}, {{{
                 1.371413676731109, -2.02364265480011}, {
                 1.371413676731109, -1.8088973214667765`}, {
                 1.399831676731109, -1.8088973214667765`}, {
                 1.399831676731109, -2.02364265480011}}}]},
               "13"],
              Annotation[#, 13, "Tooltip"]& ], 
             TagBox[
              TooltipBox[
               {Opacity[0], EdgeForm[None], 
                DiskBox[{1.3856226767311106`, 1.0837300118665567`}, 0.2]},
               "14"],
              Annotation[#, 14, "Tooltip"]& ], 
             TagBox[
              TooltipBox[{
                {RGBColor[0.800498, 0.201504, 0.192061], 
                 FilledCurveBox[{{{1, 4, 3}, {1, 3, 3}, {1, 3, 3}, {1, 3, 
                   3}, {1, 3, 3}, {1, 3, 3}, {1, 3, 3}, {1, 3, 3}, {1, 3, 
                   3}, {1, 3, 3}, {1, 3, 3}}, {{1, 4, 3}, {1, 3, 3}, {1, 3, 
                   3}, {1, 3, 3}, {1, 3, 3}, {1, 3, 3}, {1, 3, 3}, {1, 3, 
                   3}, {1, 3, 3}}}, {CompressedData["
1:eJxTTMoPSmViYGBQAmIQfffxrHcv2r7YK06apLJwKYMDjL+5/FTzgncMDrY7
LprIrPtiX3xbf+lxdUaHJP1VlU1/vti78ax5KRzI6ND51P71C6+v9koVt3gT
qxgd3szhF5PZ8NVecN3H+ez9jA69U66pyeh8g/P5l/D5+Nci+JcXXZnUdOyb
/QM3P/uQVkaH86Fl0lvZv9vXVrDXvS1kdLje1L7hhcd3e5WnRXPa4xgdDtqm
Zs6u+m5/wePr4ipnRocFf4pZz8/5bt95z6HkuAKjQ8PupoVM+7/bO5X0uIj8
Y3D4INWVL3Phu33HtudCu64h+HnS2+ftWoXgn9I5dlOhjsFh182tH6X3fbef
n/04wyqMwSH5bOFWmVnf7XMsNpiyGzM4/PA6uVO67Lu9JWst0xV+Boe/b6O/
yDh/t686ctc++tV/e99TCc9kGL/bv5/HLaNx7L/91FUFqjL7v9mnVFr++LLw
v33j+aVvXpR/s5c7/tH/dv9/e25b7s4mbQRfz4Vr/9YbX+H8vRfuL93a99X+
X15n6O3F/+33JLBNb/L9ar+3/rfx7dP/7XdszI/25/lqX3tey/725//2XK3z
GF/e+mLvUelSYSXK4LBh9tUY/51f7H+GrOG9Ys7gELaJZ8fW6V/sVxuILM6N
QsQ3r0G5G3s9gg9LDwBZOA9Y
                   "], CompressedData["
1:eJxTTMoPSmViYGCQAWIQndl7/cOLf1/sYzYcLdm1hMEBxl9cZpCxK5/BoXTd
vncZ0l/tX4UFF/1yZXDo/dDzKiPkq72uUGFalTqDw1Kj6GcZvV/tP+W8LfjF
weDwKyKL5eWVr/bqU39cLfn8377zqf3rF1rf4Pyi6HtlTU0IvufNHUZzTn2z
F/pscFaBk8GBPflWtinzd/v+xz+WvwWafyKr7N856+/2PSZJObvcGBw2rSxb
LhPx3T67wXldbhGCvyHtdzP7agT/kdA9wSvnGByKXmyQYfL5br83bPMV4XcM
Dmx3Oo+dM/5u752ru+Y4B6PDzPNJBbOlv9tf8Pi6uEqZ0eFo5PJ/pj++2Tvv
PF2oa8HoUOi+W3vOyW/2a38mfX3gxuggX9LTyjT7m72E1a+KKaGMDv/35x7f
mvbN/sSeN6fexjA68L1ZeGSrDoLfoXs52f/WVzh/a1z/44zJX+2D5+Z8O+bH
6DDjb8Bcpoiv9sUz5XSrjBgdKmNDtebIfLWfNPVCsq4YIzw+bPKvCLx7hogf
WHwBABwT54w=
                   "]}]}, 
                {RGBColor[0.801, 0.202, 0.192], 
                 FilledCurveBox[{{{0, 2, 0}, {0, 1, 0}, {0, 1, 0}, {0, 1, 
                  0}, {0, 1, 0}, {0, 1, 0}, {0, 1, 0}, {0, 1, 0}, {0, 1, 0}, {
                  0, 1, 0}, {0, 1, 0}}}, {{{1.5257917017311113`, 
                  1.9762834285332234`}, {1.5257917017311113`, 
                  2.1910287618665567`}, {1.5542100350644446`, 
                  2.1910287618665567`}, {1.5542100350644446`, 
                  2.1028454285332234`}, {1.6658317017311113`, 
                  2.1028454285332234`}, {1.6658317017311113`, 
                  2.1910287618665567`}, {1.694248368397778, 
                  2.1910287618665567`}, {1.694248368397778, 
                  1.9762834285332234`}, {1.6658317017311113`, 
                  1.9762834285332234`}, {1.6658317017311113`, 
                  2.07750409519989}, {1.5542100350644446`, 
                  2.07750409519989}, {1.5542100350644446`, 
                  1.9762834285332234`}}}]}},
               "15"],
              Annotation[#, 15, "Tooltip"]& ], 
             TagBox[
              TooltipBox[
               {Opacity[0], EdgeForm[None], 
                DiskBox[{2.385622676731111, 1.083730011866556}, 0.2]},
               "16"],
              Annotation[#, 16, "Tooltip"]& ], 
             TagBox[
              TooltipBox[
               {Opacity[0], EdgeForm[None], 
                DiskBox[{-1.1143773232688887`, 1.949755415650996}, 0.2]},
               "17"],
              Annotation[#, 17, "Tooltip"]& ], 
             TagBox[
              TooltipBox[
               {Opacity[0], EdgeForm[None], 
                DiskBox[{-0.614377323268889, 1.0837300118665576`}, 0.2]},
               "18"],
              Annotation[#, 18, "Tooltip"]& ], 
             TagBox[
              TooltipBox[
               {Opacity[0], EdgeForm[None], 
                DiskBox[{0.385622676731111, 1.0837300118665572`}, 0.2]},
               "19"],
              Annotation[#, 19, "Tooltip"]& ], 
             TagBox[
              TooltipBox[
               {Opacity[0], EdgeForm[None], 
                DiskBox[{0.3856226767311105, 0.08373001186655721}, 0.2]},
               "20"],
              Annotation[#, 20, "Tooltip"]& ], 
             TagBox[
              TooltipBox[
               {Opacity[0], EdgeForm[None], 
                DiskBox[{0.3856226767311115, 2.0837300118665567`}, 0.2]},
               "21"],
              Annotation[#, 21, "Tooltip"]& ]}},
           DisplayFunction->Identity,
           ImageSize->80],
          StripOnInput->False,
          LineColor->Hue[0.62, 1, 0.48],
          FrontFaceColor->Hue[0.62, 1, 0.48],
          BackFaceColor->Hue[0.62, 1, 0.48],
          GraphicsColor->Hue[0.62, 1, 0.48],
          FontColor->Hue[0.62, 1, 0.48]],
         Background->Directive[
           Opacity[0.2], 
           Hue[0.62, 0.45, 0.87]],
         FrameMargins->{{2, 2}, {0, 0}},
         FrameStyle->Directive[
           Opacity[0.5], 
           Hue[0.62, 0.52, 0.82]],
         RoundingRadius->0,
         StripOnInput->False], {10.547383475204388, 3.1639989189845514}, 
        NCache[ImageScaled[{Rational[1, 2], Rational[1, 2]}], 
         ImageScaled[{0.5, 0.5}]]],
       "DynamicName",
       BoxID -> "VertexID$19"], 
      TagBox[InsetBox[
        FrameBox[
         StyleBox[
          GraphicsBox[{
            {AbsoluteThickness[1.3], 
             {RGBColor[0.4, 0.4, 0.4], 
              LineBox[{{{-1.6898653303832378`, -0.5687935714403706}, \
{-2.0459378708392864`, -0.7743721485237038}}, {{-1.7498653303832379`, \
-0.4648705229862379}, {-2.105937870839286, -0.6704491000695711}}}], 
              LineBox[{{-1.7198653303832372`, -3.516832047213305}, \
{-1.7198653303832376`, -2.516832047213305}}], 
              LineBox[{{0.01218547718563947, -0.5168320472133044}, {
               0.012185477185639641`, 0.48316795278669566`}}], 
              LineBox[{{{-1.7498653303832377`, -2.568793571440371}, \
{-2.105937870839286, -2.3632149943570377`}}, {{-1.6898653303832376`, \
-2.4648705229862387`}, {-2.0459378708392864`, -2.2592919459029055`}}}], 
              LineBox[{{-1.7198653303832376`, -2.516832047213305}, \
{-1.3637927899271896`, -2.311253470129971}}], 
              LineBox[{{-0.8538399265987995, -1.4237776722133049`}, \
{-0.8538399265987996, -1.0168320472133048`}}], 
              LineBox[{{-0.8538399265987996, -1.0168320472133048`}, \
{-1.7198653303832379`, -0.5168320472133042}}], 
              LineBox[{{-0.8538399265987996, -1.0168320472133048`}, {
               0.01218547718563947, -0.5168320472133044}}], 
              LineBox[{{0.012185477185639641`, 
               0.48316795278669566`}, {-0.9726222758265686, 
               0.3095197751197654}}], 
              LineBox[{{0.012185477185639641`, 
               0.48316795278669566`}, {-0.32983466614002915`, 
               1.4228605735726036`}}], 
              LineBox[{{0.8782108809700785, 0.9831679527866957}, {
               1.1397904865362234`, 1.2949063874695252`}}], 
              LineBox[{{0.8782108809700785, 0.9831679527866957}, {
               1.7442362847545179`, 0.4831679527866948}}], 
              LineBox[{{0.8782108809700785, 0.9831679527866957}, {
               0.012185477185639641`, 0.48316795278669566`}}], 
              LineBox[{{{0.8782108809700782, -1.0168320472133048`}, {
               0.01218547718563947, -0.5168320472133044}}, {{
               0.8516083405916344, -0.8629089987591722}, {
               0.15878801756408334`, -0.46290899875917185`}}}], 
              LineBox[{{0.577443414609208, 2.688905016691582}, {
               0.23542327128353918`, 1.7492123959056736`}}], 
              LineBox[{{0.23542327128353918`, 
               1.7492123959056736`}, {-0.16948748184623003`, 
               1.6778157053499108`}}], 
              LineBox[{{0.23542327128353918`, 1.7492123959056736`}, {
               0.8782108809700785, 0.9831679527866957}}], 
              LineBox[{{-1.1305924858490637`, 
               2.0298702266748916`}, {-1.3921720914152083`, 
               2.341608661357721}}], 
              LineBox[{{{-1.3817532007551925`, 
               2.2825201961769883`}, {-1.7866639538849616`, 
               2.2111235056212255`}}, {{-1.402590982075224, 
               2.4006971265384536`}, {-1.8075017352049936`, 
               2.3293004359826908`}}}], 
              LineBox[{{-1.3921720914152083`, 
               2.341608661357721}, {-1.252349582548383, 
               2.7257678472008178`}}], 
              LineBox[{{1.7442362847545179`, 0.4831679527866948}, {
               1.7442362847545172`, -0.5168320472133052}}], 
              LineBox[{{1.7442362847545172`, -0.5168320472133052}, {
               2.100308825210565, -0.7224106242966388}}], 
              LineBox[{{1.7442362847545172`, -0.5168320472133052}, {
               0.8782108809700782, -1.0168320472133048`}}], 
              LineBox[{{3.120214551867346, -0.7224106242966393}, {
               3.4762870923233944`, -0.5168320472133059}}], 
              LineBox[{{{3.5062870923233946`, -0.4648705229862396}, {
               3.8623596327794427`, -0.670449100069573}}, {{
               3.446287092323394, -0.5687935714403722}, {
               3.8023596327794422`, -0.7743721485237057}}}], 
              LineBox[{{0.8782108809700782, -1.0168320472133048`}, {
               0.8782108809700779, -2.016832047213305}}]}, 
             {RGBColor[0.800498, 0.201504, 0.192061], 
              LineBox[{{{-2.0459378708392864`, -0.7743721485237038}, \
{-2.402010411295335, -0.9799507256070372}}, {{-2.105937870839286, \
-0.6704491000695711}, {-2.4620104112953345`, -0.8760276771529045}}}], 
              LineBox[{{{-2.105937870839286, -2.3632149943570377`}, \
{-2.4620104112953345`, -2.157636417273704}}, {{-2.0459378708392864`, \
-2.2592919459029055`}, {-2.402010411295335, -2.053713368819572}}}], 
              LineBox[{{-1.3637927899271896`, -2.311253470129971}, \
{-1.0077202494711417`, -2.105674893046638}}], 
              LineBox[{{-0.8538399265987994, -1.8307232972133047`}, \
{-0.8538399265987995, -1.4237776722133049`}}], 
              LineBox[{{1.1397904865362234`, 1.2949063874695252`}, {
               1.4013700921023682`, 1.6066448221523548`}}], 
              LineBox[{{-0.16948748184623003`, 
               1.6778157053499108`}, {-0.5743982349759993, 
               1.6064190147941477`}}], 
              LineBox[{{-0.869012880282919, 
               1.7181317919920622`}, {-1.1305924858490637`, 
               2.0298702266748916`}}], 
              LineBox[{{{-1.7866639538849616`, 
               2.2111235056212255`}, {-2.191574707014731, 
               2.1397268150654627`}}, {{-1.8075017352049936`, 
               2.3293004359826908`}, {-2.212412488334763, 
               2.257903745426928}}}], 
              LineBox[{{2.100308825210565, -0.7224106242966388}, {
               2.456381365666613, -0.9279892013799724}}], 
              LineBox[{{2.7641420114112973`, -0.9279892013799727}, {
               3.120214551867346, -0.7224106242966393}}], 
              LineBox[{{{3.8623596327794427`, -0.670449100069573}, {
               4.218432173235491, -0.8760276771529065}}, {{
               3.8023596327794422`, -0.7743721485237057}, {
               4.15843217323549, -0.9799507256070392}}}]}, 
             {RGBColor[0.580392, 0, 0.580392], 
              LineBox[{{-1.252349582548383, 
               2.7257678472008178`}, {-1.1125270736815576`, 
               3.1099270330439146`}}]}}, {
             TagBox[
              TooltipBox[
               {Opacity[0], EdgeForm[None], 
                DiskBox[{-1.7198653303832372`, -3.516832047213305}, 0.2]},
               "1"],
              Annotation[#, 1, "Tooltip"]& ], 
             TagBox[
              TooltipBox[
               {Opacity[0], EdgeForm[None], 
                DiskBox[{-1.7198653303832376`, -2.516832047213305}, 0.2]},
               "2"],
              Annotation[#, 2, "Tooltip"]& ], 
             TagBox[
              TooltipBox[
               {RGBColor[0.801, 0.202, 0.192], 
                FilledCurveBox[{{{1, 4, 3}, {1, 3, 3}, {1, 3, 3}, {1, 3, 3}, {
                  1, 3, 3}, {1, 3, 3}, {1, 3, 3}, {1, 3, 3}, {1, 3, 3}, {1, 3,
                   3}, {1, 3, 3}}, {{1, 4, 3}, {1, 3, 3}, {1, 3, 3}, {1, 3, 
                  3}, {1, 3, 3}, {1, 3, 3}, {1, 3, 3}, {1, 3, 3}, {1, 3, 
                  3}}}, {CompressedData["
1:eJxTTMoPSmViYGBQAmIQncqVF23SxHpAWrM1LEiD4QCML9I+693Sff/3my4I
2jErj/XA5P3nV4f7/N+/KOXZ1HR31gNvY68r7f/5b39/p3SsiQLrAZO2qlsq
y//tv7t28/FZb1kOREj5bLte+28/r1HA/lnrEXwfrS06jO0I/iutwM70JJYD
u15MKreb+G9/TiCD6zlHlgN1rQq/uHf82/9iV3mViSLLAYM1nnuv3/u3v/gu
h1w0B8uBm09c1n0U+b+fuY4xwPE784GMnWt5I6L+758i96tR/RnzgW+9Yrn7
5v/ffyfv26xZd5kPZHEmXCh6h+Cfn59wx0KZ4QCMX9QXuPCSP8OBsv4HN2cB
9c/1NxHaWc5wYNFUpopZP5gPXGhKd30zi+HAjWvXvs7iYjnAsm1Whfw+hgOh
rb0RUiosBxhuatw+eoPhgK54d7yUK8uBo68Fc++/YjjAqc58QCqN5UDXv1//
fvxhODB5SkbMlk6WA2uvy11mZWM8cO6uad/z9Qi+TZTZZ9+bCP7Xyaf/+/5j
ObCXOfgCK1D/N2+L9udyrAfifks+ZH3BcKB8MbNqoz3rgbrgptusVxgOnLN8
E2gSwXrgi+Nlpp07GA5UrwtQYcxkPeCclp0rP43hgIby1m9nK1kPTOpivtFa
jIhvg+4FJm/8EHxYegAAiE0Lqg==
                  "], CompressedData["
1:eJxTTMoPSmViYGCQAWIQPX+rf5SJG+uBh1xBbJaaDAdg/Jkuz4Us4xgOSKrG
RH8xZz0QnHKE42c7wwFeltLYEmnWA/wrl4lULmM4wPi4N/7LP5YD3n5aXD+P
MBy45t8WYHKb5cDKAmkByysMB/o7pWNNNiD4s/x8pqe3IPjr+eN3RiWwHNA+
8WztJaD+C17nZPhcWA6svS53mRVo/nu3huCD6iwHNrZt5bME2l+lzlA/S5Ll
wEWrK2daoxH83hCZ76+VEPxtAcWX7P793y/FkXxkuTzLgf8nTvjs3/9/f2Bf
Wf5BbZYDj2dfmRve9X9/u0iX1G1zlgM3n7is+xjyf3/h+fTLvZ4sBz4zzxDq
0f6/f/aNu3tuAd0n15zJrcr3f7+L09d+9QqWA55M1iz7PvzbHzKH5b3vJJYD
L/6EJnA/+rffpy3rg+96BL//6UWFxhsI/s8znxO+/GY5cMk6jDPy37/9HX+F
WpZLsh6Y7Pxp9iez//unn52wNwoY3qHefXo9+f/3w+KDaUbbFa5zCD4svgAf
ade3
                  "]}]},
               "3"],
              Annotation[#, 3, "Tooltip"]& ], 
             TagBox[
              TooltipBox[
               {RGBColor[0.801, 0.202, 0.192], 
                FilledCurveBox[{{{1, 4, 3}, {1, 3, 3}, {1, 3, 3}, {1, 3, 3}, {
                  1, 3, 3}, {1, 3, 3}, {1, 3, 3}, {1, 3, 3}, {1, 3, 3}, {1, 3,
                   3}, {1, 3, 3}}, {{1, 4, 3}, {1, 3, 3}, {1, 3, 3}, {1, 3, 
                  3}, {1, 3, 3}, {1, 3, 3}, {1, 3, 3}, {1, 3, 3}, {1, 3, 
                  3}}}, {CompressedData["
1:eJxTTMoPSmViYGBQAmIQbTOBfe7t2e/2S2u2hgVpMByA8UXaZ71buu///qrn
MwVKfd/tn7z//Opwn//7DX6+aFux4e3+t7HXlfb//Lf/cc/exbeF3+43aau6
pbL8335ZOTm/Us83+yOkfLZdr/23/47eBJ3SwNdw/jV+hUd861/B+X5CU0JW
yLzav+vFpHK7if/2h60JcHae9XJ/XavCL+4d//Z7BOlJ3hF/ud9gjefe6/f+
7S+5U7S8bMuL/TefuKz7KPJ//5a40Hz+ghf7M3au5Y2I+r//6wNz8xXaL/Z/
6xXL3Tf//35RJc3ZJZwv9mdxJlwoeofgn5+fcMdCmeEAjF/UF7jwkj/DgYYl
F6eV6r7YP9ffRGhnOcMBg72R/CWlL/ZfaEp3fTOL4QDroVVsZXtf7GfZNqtC
fh/DgV/VrROLlV/uZ7ipcfvoDYYD0Yer1xYvf7n/6GvB3PuvGA6cYYrRL9V+
tb/r369/P/4wHPi04+OC2ztf7V97Xe4yKxvjgft31TJWBL2G82ec1/jj+APB
r95Wq+fU82b/XubgC6xA/XXTDHxW8L3dH/db8iHrC4YDrV9iD/NNfLu/Lrjp
NusVhgMPfRnKb39+u/+L42WmnTsYDkxVmHSAz/zdfue07Fz5aQwHPD8rczlV
vds/qYv5RmsxIr4NuheYvPFD8GHpAQDe0iYl
                  "], CompressedData["
1:eJxTTMoPSmViYGCQAWIQrWTbN+P26rf7H3IFsVlqMhyA8We6PBeyjGM4wPV7
/5zbRW/3B6cc4fjZznDgdpny0tsMb/fzr1wmUrmM4cDqT21rb/e92e/tp8X1
8wjDAYZlGYW3/7/ev7JAWsDyCsOBxz17F98ORvAFFjb0rFjyCs5PWnpapFTk
1X7tE8/WXgLqfzGxY5HT4pf7116Xu8wKND+1KaCW3+jl/o1tW/ksgfZPYAnQ
Lvn5Yv9FqytnWqMR/N4Qme+vlRD8bQHFl+z+/d8v0H7bYaXgy/3/T5zw2b//
//5X8zXf8ju93P949pW54V3/9x/eUT6zrOjl/ptPXNZ9DPm/P3vJuxrHnS/3
f2aeIdSj/X+/8MljSqVir/bLNWdyq/L9378jXyV/RfGr/Z5M1iz7Pvzb/+N6
4mvHO6/2v/gTmsD96N/+G/U/PzgGvIbzn/yZtonvK4LfPUtu8+2mN/svWYdx
Rv77t/9ozGz7FT/f7J/s/Gn2J7P/+5nnTlItLXi7P9S7T68n//9+WHwwzWi7
wnUOwYfFFwDiWfuK
                  "]}]},
               "4"],
              Annotation[#, 4, "Tooltip"]& ], 
             TagBox[
              TooltipBox[
               {Opacity[0], EdgeForm[None], 
                DiskBox[{-0.8538399265987996, -1.0168320472133048`}, 0.2]},
               "5"],
              Annotation[#, 5, "Tooltip"]& ], 
             TagBox[
              TooltipBox[
               {Opacity[0], EdgeForm[None], 
                DiskBox[{-1.7198653303832379`, -0.5168320472133042}, 0.2]},
               "6"],
              Annotation[#, 6, "Tooltip"]& ], 
             TagBox[
              TooltipBox[
               {RGBColor[0.801, 0.202, 0.192], 
                FilledCurveBox[{{{1, 4, 3}, {1, 3, 3}, {1, 3, 3}, {1, 3, 3}, {
                  1, 3, 3}, {1, 3, 3}, {1, 3, 3}, {1, 3, 3}, {1, 3, 3}, {1, 3,
                   3}, {1, 3, 3}}, {{1, 4, 3}, {1, 3, 3}, {1, 3, 3}, {1, 3, 
                  3}, {1, 3, 3}, {1, 3, 3}, {1, 3, 3}, {1, 3, 3}, {1, 3, 
                  3}}}, {CompressedData["
1:eJxTTMoPSmViYGBQAmIQncqVF23SxHrAJIhr7ZKAD/thfBU+07vete/3my4I
2jErj/WAUv388PUz3u1flPJsaro764Fru9e51n1+u7+/UzrWRIH1QArP1y2e
fm/33127+fistywH1pjMyFn/+81+XqOA/bPWI/g+Wlt0GNsR/FdagZ3pSSwH
Ci6qvq9Rers/J5DB9Zwjy4GfXI5fxAve7n+xq7zKRJHlQEzE5Kr1e9/uL77L
IRfNwXJg/cnOmMea7/Yz1zEGOH5nPnC6KFp6w5Z3+6fI/WpUf8Z84Lm07q0a
+/f77+R9mzXrLvOB80IHFjy9g+DPsT+4o9DtA5z/SGax09L5H/aX9T+4OQuo
32J+hkrR+w/7F01lqpj1g/nAfNbzXTdMP+6/ce3a11lcLAdYc0w/2tV83B/a
2hshpcJy4N/GwG3dGz/u1xXvjpdyZTnQcV351r6rH/dzqjMfkEpjOSD89+vf
jz8/7p88JSNmSyfLgcj1tsu4eT7tP3fXtO/5egTfJsrss+9NBP/r5NP/ff+x
HKhkX7aA+8fH/d+8Ldqfy7Ee2PXN+BD3hY/7yxczqzbasx74tYxlO/eKj/vP
Wb4JNIlgPfC8eRlrUeHH/dXrAlQYM1kPtJy5dstO5+N+DeWt385Wsh5QFGXf
wP0cEd+xYo6ZN+Yi+LD0AADaMRv5
                  "], CompressedData["
1:eJxTTMoPSmViYGCQAWIQPX+rf5SJG+uB/aJLeIqCPuyH8Q06z6kW7fmwX1I1
JvqLOeuBJSc6BD/xf9zPy1IaWyLNekAmyFfzk8/H/YyPe+O//GM5MGVOiMin
zo/7r/m3BZjcZjkQ8NBMoWjFx/39ndKxJhsQ/Fl+PtPTWxD89fzxO6MSWA6E
TDgbvRSo/4LXORk+F5YDkettl3EDzX/v1hB8UJ3lQAJvtmwR38f9VeoM9bMk
WQ4sKF0xk3v7BzhfYqXFu+uuCH7GwmdLav+83y/FkXxkuTzLgV8TJ86sq3+/
P7CvLP+gNsuBQ+YrrdeLvN/fLtIldduc5cD6k50xj1e+2194Pv1yryfLgcfs
BqoS4e/2z75xd88toPss2C6Lecm82+/i9LVfvYLlQB9LGUfNw7f7Q+awvPed
xHLgzM/VB8SOvN3v05b1wXc9gt//9KJC4w0E/+eZzwlffgPdX75GaNOft/s7
/gq1LJdkPaDc/sT8ae67/dPPTtgbBQzvpdNkYiXuv4PHB4MB70rROe/3o8cX
AIuP4p0=
                  "]}]},
               "7"],
              Annotation[#, 7, "Tooltip"]& ], 
             TagBox[
              TooltipBox[
               {Opacity[0], EdgeForm[None], 
                DiskBox[{0.577443414609208, 2.688905016691582}, 0.2]},
               "8"],
              Annotation[#, 8, "Tooltip"]& ], 
             TagBox[
              TooltipBox[
               {Opacity[0], EdgeForm[None], 
                DiskBox[{0.23542327128353918`, 1.7492123959056736`}, 0.2]},
               "9"],
              Annotation[#, 9, "Tooltip"]& ], 
             TagBox[
              TooltipBox[
               {RGBColor[0.801, 0.202, 0.192], 
                FilledCurveBox[{{{1, 4, 3}, {1, 3, 3}, {1, 3, 3}, {1, 3, 3}, {
                  1, 3, 3}, {1, 3, 3}, {1, 3, 3}, {1, 3, 3}, {1, 3, 3}, {1, 3,
                   3}, {1, 3, 3}}, {{1, 4, 3}, {1, 3, 3}, {1, 3, 3}, {1, 3, 
                  3}, {1, 3, 3}, {1, 3, 3}, {1, 3, 3}, {1, 3, 3}, {1, 3, 
                  3}}}, {CompressedData["
1:eJxTTMoPSmViYGBQAmIQLaUpslrD5fX+0uezr5zX/GkP40/fxD353O6f9hEN
y+QOfX21X6Lq2lUZvV/2fJO+Tvka8Wr/vtvn4rY2/LI/qHpqo8ael/vLN2sv
97/8y/73Nq2YQx9f7A+Wjzo9588v+13H51gd+vkczt+yQudDdDiCr7N6QdLX
I8/2fwwQ5jJ7+cvexDU2cILTs/06W1rbMw79sld7baWueeDp/uremCNzZv+y
Dyqt33o45un+SyGJl5tSf9lP+p5YGyPxdL9Lw49iGYVf9pcrXVy/Xn6yf9vq
fpFtt37af95luvLgxif7HQ3cNjL2IPi8v56cYDJB8I/JMNufv/XDPs723pJD
V5/sL5xlG8vU/cOeLyxN9qDs0/1cJte/zXb5Yf84arvI4dSn+5ecLZhg+u+7
/Q2RSfMPnH66f017yOkXJ77bW8Z07D7g/2y/YlLT8q1Lvtuvmp1he+jys/3T
bDY0NzV8t78Q+G+dRtLz/QFdGbcz8r7b7y0zLvv6C8EvyzDl6l/wAs6P9O+y
6Td5ud/AiOFhRtN3+xh926iv217uf+9UtD9j1Xf75N6si9GWr/avn7TwVMal
7/b7n/G0asx5tf/Q1v/VTJw/7It3zjsXff/VftXc88tM/X7Yq/cYSPQrvd7f
oTL/YsbkH/D49lFOlZhzB8GHpQcAR44wOg==
                  "], CompressedData["
1:eJxTTMoPSmViYGCQAWIQzXBt1jKNkFf7XykzlTJp/LSH8Ss3XI9m2vfD/sXk
M6s0pF/tZyuULWjK+mG/k99gs8bKl/t7n0dENOn+sO/snrxbw/zlftG5gblN
H77b37MrrddY8WJ/ZER+ItOl7/YHVU9t1PjzHM5/Z9k766sPgu9gd0Pp0J5n
+0NX3lA9D9R/TGvqhn7vZ/sDujJuZ+j9sHeWju2OufV0v6eOdQpTzg/7vLkx
lgcXPt3PeeTv84zDCP7ECbmT55j8hPO/vjBab1rz0/6d/Au/bzuf7l9TcNdk
666f9icszH7HvHq6/8Tci49lPvy0XxjYsvyw1LP9l0ISLzep/rL3tP3d1Zf4
bP8OU778F36/7D8mXjY4tO/Z/t5tNmX+Ob/sp3EY1n6Vfr4/yTy7dlvnL/tr
BXk/+1qe7z9sE6CYOeOX/TYJtv99PxD8Q1MXH4ie+wLOzzTWPqih/XL/zb/+
FdI1v+wXf13u+3Xhy/0S3zY/bXT+Zf/QdL7xIYlX+8PeiQe/4PoFj4+VC+XX
Zq5BxA8svgDCxvU2
                  "]}]},
               "10"],
              Annotation[#, 10, "Tooltip"]& ], 
             TagBox[
              TooltipBox[
               {Opacity[0], EdgeForm[None], 
                DiskBox[{-1.3921720914152083`, 2.341608661357721}, 0.2]},
               "11"],
              Annotation[#, 11, "Tooltip"]& ], 
             TagBox[
              TooltipBox[
               {RGBColor[0.801, 0.202, 0.192], 
                FilledCurveBox[{{{1, 4, 3}, {1, 3, 3}, {1, 3, 3}, {1, 3, 3}, {
                  1, 3, 3}, {1, 3, 3}, {1, 3, 3}, {1, 3, 3}, {1, 3, 3}, {1, 3,
                   3}, {1, 3, 3}}, {{1, 4, 3}, {1, 3, 3}, {1, 3, 3}, {1, 3, 
                  3}, {1, 3, 3}, {1, 3, 3}, {1, 3, 3}, {1, 3, 3}, {1, 3, 
                  3}}}, {CompressedData["
1:eJxTTMoPSmViYGBQAmIQfSWs5FHUNeYD/QKK2kpBjA4wvuK3iC7F2YwOS95E
2B88xHzgYeS+1R5XGB0EN76R6ZvNfGBLl9WHKX8ZHf5dVXwSVcJ8YMK3DJFH
akwOPr92+h10ZD5Qr9OwrMOayaGmLsztIDOCv7ts12b120xwfmR5uEDfNqYD
fkfvuF41ZHK4PZftzJepTAdef5vakifH5BDOXscYXcp0YFIy42IObiaHR5r8
SxtjmA7YHW9e9fs9o0PRKfbr6d5MB77HnK/yOMvowJTNwOlnxXRgwycp76mr
GB28d/9RPGjIdOCbSZmkdTOCf2em61LrcATfYnXIg4VajA5Pbz9LOAjUz/uq
MH83E9C/jzj+H/BhOnBrm51Nx30GBzfluzUH45gOLG/m5gzdw+Bw5OLk+w4V
TAdWJ9QuW7eQwWFO8sRnDjOZDjz1nSIytZ/BoaKY091xF9MBBevVTdW1DA5M
D/Me37rLdOBvYvu6vBIGB1stG1E+FmY4f/Uym6oSXQQ/5cHFtpIg5gNvTYM3
5tUxOKTOsOPjK2Y+4GPXsyBvEoPDs/eca5ZPZj6g+0x5Wd4yoHltn25ErWE+
sO37pbrdBxkcXv0KW62+l/lA+mUrkdAnDA7T83fXfjnLfEBy/aKV79gQ8V29
jtW3QxvBh6UHAFbU8Y8=
                  "], CompressedData["
1:eJxTTMoPSmViYGCQAWIQzccU9jBqFvOBU3oh1daBjA4wvuDXfXnWMowOHYVJ
j6R6mA9EXH1YUf2JwaEmoPrJrHzmA7Mn/M/5fZnBoUB/yjOpYOYDCa+ry6u3
Mji4zum5HqXPfIDxZFeh9TIGh39XFZ9EsSD4nLOD5PpuMMH5cjGpDo1bmA40
FO6/vBCo3376lcUmM5gO/E1sX5d3hcEhbnLbrefVTAd+bfpQZP2ZweFlMRvb
wVymAzf/XdzyTo4Rzpd72tnVEY7gB0zMkQitZnToDMn0PlfMdED7quPtKbMY
HQ7cqvn2vJ7pwM7Xuzd5bGV0+JYwYSFjD9MBu+PNq36fZ3R4IJ0XtWUu04GN
5lEV654wOnCpPnFm3Mp0QLri4+/Ez4wOm/t+i/mdYTrQtqOjXpSJyeHwC66y
kmdMB8ysqy/mcTI57L5UUF7CzAzn/zO8sXy5DoKfIfnruVQA84GD0r//uP9m
dPjuKcl9Lpf5wEPxtca/7zE6sElNd2nsZj7AIBKfte4QIj5WvU0Sz5+M4MPi
CwDyucZH
                  "]}]},
               "12"],
              Annotation[#, 12, "Tooltip"]& ], 
             TagBox[
              TooltipBox[
               {RGBColor[0.58, 0, 0.58], 
                FilledCurveBox[{{{0, 2, 0}, {0, 1, 0}, {0, 1, 
                 0}}}, {{{-1.06436094808954, 
                 3.173928615476963}, {-1.06436094808954, 
                 3.388673948810296}, {-1.03594294808954, 
                 3.388673948810296}, {-1.03594294808954, 
                 3.173928615476963}}}]},
               "13"],
              Annotation[#, 13, "Tooltip"]& ], 
             TagBox[
              TooltipBox[
               {Opacity[0], EdgeForm[None], 
                DiskBox[{0.8782108809700785, 0.9831679527866957}, 0.2]},
               "14"],
              Annotation[#, 14, "Tooltip"]& ], 
             TagBox[
              TooltipBox[{
                {RGBColor[0.800498, 0.201504, 0.192061], 
                 FilledCurveBox[{{{1, 4, 3}, {1, 3, 3}, {1, 3, 3}, {1, 3, 
                   3}, {1, 3, 3}, {1, 3, 3}, {1, 3, 3}, {1, 3, 3}, {1, 3, 
                   3}, {1, 3, 3}, {1, 3, 3}}, {{1, 4, 3}, {1, 3, 3}, {1, 3, 
                   3}, {1, 3, 3}, {1, 3, 3}, {1, 3, 3}, {1, 3, 3}, {1, 3, 
                   3}, {1, 3, 3}}}, {CompressedData["
1:eJxTTMoPSmViYGBQAmIQPa//06GMjd/sX4bGqgh//G0P43Mrnn0k2PzH/l+y
JuecG9/se15MV034+sde+TajH5P6d3sjrwnrfrj/tfeaOH1/Rul3+9eKb79N
mvXXfq1H+qvZt77bH++Vln5w+K+9n4Pe79lhP+D8C/5pCueXI/hT/HTSmT7+
sE/dfyWycsNf+wmM596bGP20X6Dkfn1151/7GXr3WzKKf9q//y0r8iDpr33T
yz220kt/2rsdVlI+pvPXPnHF6Zt+x3/a73i383D88z/2jum3Spte/rTXkgpM
+bnwj/3GYw+d5/z6ab91HjujazCC35ixTMLt928436r7SJ/Qot/2Na28x2a/
+Gn/lOP/Gteg3/YqlSc75xz5aV+3aIbbfe7f9ju/KfTNXvDTXsLG6EHF0V/2
+2ZuPjEn96e9wjdRaZ0Jv+z5ynbsmqP9037qBefvP7J/2YeFnfg5++UPe67V
hZePuv+yd6r+eyBj0Q/7Iz80tdeY/rI/8yIplikMwX//PnGyKTOCX1djXmW6
87v9kgUHDdZ4/rKv5YnLZqr4bp+80Zh/TeEv+8rY4/rnzb7bKzMmS62Z+cv+
tMG3qxms3+3NVA6edr3wy77QXdfw/ONv9jNvT/hWIfrbXjwupcf00Df7P5MS
FNdEIeL7wES1jPuLEXxYegAAz6AocA==
                   "], CompressedData["
1:eJxTTMoPSmViYGCQAWIQrWWpfzRD87t93KTDR1zf/7aH8d/KzVzt2vrb3ixK
7PAL1+/2Vffv7T9q+Nveb86TfS/qvtszhkmtOPrll33avU27Xmz/bt/JLbz3
6PZf9rtZDt3I+P/d/uwxg42uM3/Ze02cvj8j9Aecb8xu5s20FsHnahVgl/n6
w/6k+KxSoR2/7E/wGTls1f1pf+SHpvaar7/sO8XOXfJL+2m/d9afza7Gv+2L
Q89Vz2n6aV9rtN98TReCz/pf7/H93wh+ZviXfxXOf+yNp3B8bCz7aa9wf17L
j8Y/9sfbH87yi/tpb8Mz2Thh+x/7qOpdLtJuP+3dDispH3vzx76N9f+lrUo/
7XWWnN+nLfbX3uizEIPMlx/2jKr/jk4y/mv/QP5JZNPRH/bXluqc/Rnw1/5A
9tHZphN/2JuvFixcE//X/sL0nzNMwxF8z5taFudZEPwyrufbX+z9bu+bI3gi
zvmvfeTKFYVNTd/te1JKTY9y/bW34lz7T9r9u/2pmJuLtC/9gceHrMDDP2uK
EXxYfAEAcAfreA==
                   "]}]}, 
                {RGBColor[0.801, 0.202, 0.192], 
                 FilledCurveBox[{{{0, 2, 0}, {0, 1, 0}, {0, 1, 0}, {0, 1, 
                  0}, {0, 1, 0}, {0, 1, 0}, {0, 1, 0}, {0, 1, 0}, {0, 1, 0}, {
                  0, 1, 0}, {0, 1, 0}}}, {{{1.661167515656618, 
                  1.6417658125723407`}, {1.661167515656618, 
                  1.856511145905674}, {1.6895858489899513`, 
                  1.856511145905674}, {1.6895858489899513`, 
                  1.7683278125723407`}, {1.8012075156566179`, 
                  1.7683278125723407`}, {1.8012075156566179`, 
                  1.856511145905674}, {1.8296241823232846`, 
                  1.856511145905674}, {1.8296241823232846`, 
                  1.6417658125723407`}, {1.8012075156566179`, 
                  1.6417658125723407`}, {1.8012075156566179`, 
                  1.7429864792390073`}, {1.6895858489899513`, 
                  1.7429864792390073`}, {1.6895858489899513`, 
                  1.6417658125723407`}}}]}},
               "15"],
              Annotation[#, 15, "Tooltip"]& ], 
             TagBox[
              TooltipBox[
               {Opacity[0], EdgeForm[None], 
                DiskBox[{1.7442362847545179`, 0.4831679527866948}, 0.2]},
               "16"],
              Annotation[#, 16, "Tooltip"]& ], 
             TagBox[
              TooltipBox[
               {Opacity[0], EdgeForm[None], 
                DiskBox[{1.7442362847545172`, -0.5168320472133052}, 0.2]},
               "17"],
              Annotation[#, 17, "Tooltip"]& ], 
             TagBox[
              TooltipBox[
               {RGBColor[0.801, 0.202, 0.192], 
                FilledCurveBox[{{{1, 4, 3}, {1, 3, 3}, {1, 3, 3}, {1, 3, 3}, {
                  1, 3, 3}, {1, 3, 3}, {1, 3, 3}, {1, 3, 3}, {1, 3, 3}, {1, 3,
                   3}, {1, 3, 3}}, {{1, 4, 3}, {1, 3, 3}, {1, 3, 3}, {1, 3, 
                  3}, {1, 3, 3}, {1, 3, 3}, {1, 3, 3}, {1, 3, 3}, {1, 3, 
                  3}}}, {CompressedData["
1:eJxTTMoPSmViYGBQAmIQPTtDjLGFn8XBJohr7ZKAD/thfBM+07vete/3n75k
uERWmcXBqH5++PoZ7/bH8c07FuDF4vBs9zrXus9v9xe+zPjfXMjiUMLzdYun
39v9ykcvTJFdwuKwx2RGzvrfb/Z/djCZK/sIwd/icUF/OxcrnC/mYXw5QJ/V
oeGi6vsapbf7pyi2iL/yZ3Xg5Hb8Il7wdr/EDp5HzQWsDjkRk6vW7327v3dq
tV1sJ6vD/pOdMY813+3/+6WJp3wWq8PtomjpDVve7c8J6bo1YTWrw3dp3Vs1
9u/3q7D0HZTdwupwX+jAgqd3EPwl9gd3FLp9gPNfySx2Wjr/w/6ux4ubZIH6
HeZnqBS9/7A/7m7jE9mZrA7LWc933TD9uF9jzto02XZWB94c0492NR/3r377
jXleLqsD26bAbd0bP+6/HP3zz1wfVocJ15Vv7bv6cf9378Y5c7VZHaT/fv37
8efH/bn3pBlYOFgdEtfbLuPm+bTfaKrfuQsPWeD8IxJ+mVk7EHzu+ztisiaz
ODSyL1vA/ePjfi51n6sXilgcDn0zPsR94eP+zvMN5uZBLA5My1m2c6/4uN/I
cgZXiyWLw/vmZaxFhR/3tx4xttiuweLQc+baLTudj/tv+J9PfSXO4qApyr6B
+zkivlPFHDNvzEXwYekBABrpBD4=
                  "], CompressedData["
1:eJxTTMoPSmViYGCQAWIQnbjXhKnFm8XhuOgSnqKgD/thfIvOc6pFez7sf+6r
wXgkksVhzYkOwU/8H/d/zuP/71zG4qAS5Kv5yefj/v/93/4cnsTiMGdOiMin
zo/7tZT/cbdsY3GIeGimULTi4/7Clxn/mx8i+GkqFkcDeFnh/MBk1cWxhqwO
MRPORi8F6jfQ2Ga/ypfVIXG97TJuoPmCOiyc3zNZHTJ4s2WL+D7ub/NuuStb
weqwonTFTO7tH+B8hZUW7667IvgVC58tqf3zfv+zLMUZAkWsDlyTJs6sq3+/
f/0T3rffUlkdLpmvtF4v8n5/Zdwvx7uRrA77T3bGPF75bn//YplOLQ9Wh8/s
BqoS4e/2p85aNv+uAauDB9tlMS+Zd/v3GPSfmSDJ6jCPpYyj5uHb/Wuu1edm
/WdxuPNz9QGxI2/3b3kjmZP1CMEv7N1kbb4TwWdfNuH34aksDhvK1wht+vN2
f0Vp4Q2BChYH4/Yn5k9z3+3PXPp5XmwUi8PWaTKxEvffweNDwIB3peic9/vR
4wsAIZrYGg==
                  "]}]},
               "18"],
              Annotation[#, 18, "Tooltip"]& ], 
             TagBox[
              TooltipBox[
               {Opacity[0], EdgeForm[None], 
                DiskBox[{3.4762870923233944`, -0.5168320472133059}, 0.2]},
               "19"],
              Annotation[#, 19, "Tooltip"]& ], 
             TagBox[
              TooltipBox[
               {RGBColor[0.801, 0.202, 0.192], 
                FilledCurveBox[{{{1, 4, 3}, {1, 3, 3}, {1, 3, 3}, {1, 3, 3}, {
                  1, 3, 3}, {1, 3, 3}, {1, 3, 3}, {1, 3, 3}, {1, 3, 3}, {1, 3,
                   3}, {1, 3, 3}}, {{1, 4, 3}, {1, 3, 3}, {1, 3, 3}, {1, 3, 
                  3}, {1, 3, 3}, {1, 3, 3}, {1, 3, 3}, {1, 3, 3}, {1, 3, 
                  3}}}, {CompressedData["
1:eJxTTMoPSmViYGBQAmIQXeG+cFfCVwEHuyCutUsCPuyH8S34TO96177fP/GP
Xo/ufwEHs/r54etnvNsfJZUqe1xI0OHV7nWudZ/f7n/SfmpngpqgQwXP1y2e
fm/37ymta1lrL+hwwGRGzvrfb/YvMd7QsTYOwW81/xf4qwjBN9u+Xtm9VdCh
5aLq+xqlt/u/Kt84OnmqoAMvt+MX8YK3+83zZVY/WCroUBAxuWr93rf7P94N
jvTdJOhw+GRnzGPNd/tX9oY73Nol6HC/KFp6w5Z3+xNto9XTDws6/JbWvVVj
/36/rejdWWuPCzo8Fjqw4OkdBH+Z/cEdhW4f4Pw3Moudls7/sP8DS0a1LlC/
0/wMlaL3H/bfYgxfows0fyXr+a4bph/32z/MydXdKOjAn2P60a7m437GLsE9
uUsEHTg2BW7r3vhxv8jBSTveThZ0mHRd+da+qx/3q+0M68htFnSQ/fv178ef
H/cnMansWlAo6JC83nYZN8+n/UdibRXb4xD8Xvm97y57Ivgbm4peBJsLOjSz
L1vA/ePj/g1qe1TY1QUdjnwzPsR94eP+91XXQneJCTqwLGfZzr3i4/4j+kn7
E7gEHT42L2MtKvy4P/erftgvRkGHvjPXbtnpfNwvvvvvm8k/BRy0Rdk3cD9H
xHe6mGPmjbkIPiw9AACvtxJV
                  "], CompressedData["
1:eJxTTMoPSmViYGCQAWIQfafQYHeCsKDDSdElPEVBH/bD+Fad51SL9nzYL2+1
aleDlKDDuhMdgp/4P+5femruzgMagg5qQb6an3w+7teKnriDwVzQYd6cEJFP
nR/3H1ARPfDAQ9Ah6qGZQtGKj/uftJ/amRCH4MepbpJxL0HwrxxZ0e3bJugQ
N+Fs9FKgfmf1jzeLpwg6JK+3XcYNNN9Yc4bdrEWCDlm82bJFfB/3v7O4sWLt
SkGHVaUrZnJv/wDnK620eHfdFcGvWfhsSe2f9/vnnVBjW75M0IFv0sSZdfXv
9zezzjWYtUDQ4Zr5Suv1Iu/3ZzgJR/fOEnQ4fLIz5vHKd/s/pSz5t3mioMN3
dgNVifB3+2MTXnbyAt3nw3ZZzEvm3f7O1bEK6VWCDotYyjhqHr7d3/jv6ofg
XEGHBz9XHxA78nZ/K6fyh8txCP7jyPfhVl4Ivl7ave0NFoIOW8rXCG3683b/
87N+ass1BR3M25+YP819t//+0/7Os8Dw3jlNJlbi/jt4fIgY8K4UnfN+P3p8
AQB7r98W
                  "]}]},
               "20"],
              Annotation[#, 20, "Tooltip"]& ], 
             TagBox[
              TooltipBox[
               {Opacity[0], EdgeForm[None], 
                DiskBox[{0.8782108809700782, -1.0168320472133048`}, 0.2]},
               "21"],
              Annotation[#, 21, "Tooltip"]& ], 
             TagBox[
              TooltipBox[
               {Opacity[0], EdgeForm[None], 
                DiskBox[{0.8782108809700779, -2.016832047213305}, 0.2]},
               "22"],
              Annotation[#, 22, "Tooltip"]& ], 
             TagBox[
              TooltipBox[
               {Opacity[0], EdgeForm[None], 
                DiskBox[{0.01218547718563947, -0.5168320472133044}, 0.2]},
               "23"],
              Annotation[#, 23, "Tooltip"]& ], 
             TagBox[
              TooltipBox[
               {Opacity[0], EdgeForm[None], 
                DiskBox[{0.012185477185639641`, 0.48316795278669566`}, 0.2]},
               "24"],
              Annotation[#, 24, "Tooltip"]& ], 
             TagBox[
              TooltipBox[
               {Opacity[0], EdgeForm[None], 
                DiskBox[{-0.9726222758265686, 0.3095197751197654}, 0.2]},
               "25"],
              Annotation[#, 25, "Tooltip"]& ], 
             TagBox[
              TooltipBox[
               {Opacity[0], EdgeForm[None], 
                DiskBox[{-0.32983466614002915`, 1.4228605735726036`}, 0.2]},
               "26"],
              Annotation[#, 26, "Tooltip"]& ]}},
           DisplayFunction->Identity,
           ImageSize->80],
          StripOnInput->False,
          LineColor->Hue[0.62, 1, 0.48],
          FrontFaceColor->Hue[0.62, 1, 0.48],
          BackFaceColor->Hue[0.62, 1, 0.48],
          GraphicsColor->Hue[0.62, 1, 0.48],
          FontColor->Hue[0.62, 1, 0.48]],
         Background->Directive[
           Opacity[0.2], 
           Hue[0.62, 0.45, 0.87]],
         FrameMargins->{{2, 2}, {0, 0}},
         FrameStyle->Directive[
           Opacity[0.5], 
           Hue[0.62, 0.52, 0.82]],
         RoundingRadius->0,
         StripOnInput->False], {11.547383533543707, 4.542927045115014}, 
        NCache[ImageScaled[{Rational[1, 2], Rational[1, 2]}], 
         ImageScaled[{0.5, 0.5}]]],
       "DynamicName",
       BoxID -> "VertexID$20"], 
      TagBox[InsetBox[
        FrameBox[
         StyleBox[
          GraphicsBox[{
            {AbsoluteThickness[1.3], 
             {RGBColor[0.4, 0.4, 0.4], 
              LineBox[{{{-2.1390700713599107`, -0.49808680793554594`}, \
{-2.495142611815959, -0.7036653850188792}}, {{-2.1990700713599103`, \
-0.39416375948141325`}, {-2.555142611815959, -0.5997423365647465}}}], 
              LineBox[{{-2.1690700713599096`, -3.4461252837084797`}, \
{-2.16907007135991, -2.4461252837084797`}}], 
              LineBox[{{-0.43701926379103273`, -0.4461252837084798}, \
{-0.43701926379103256`, 0.5538747162915202}}], 
              LineBox[{{{-2.19907007135991, -2.498086807935546}, \
{-2.5551426118159584`, -2.2925082308522127`}}, {{-2.1390700713599102`, \
-2.3941637594814136`}, {-2.4951426118159588`, -2.18858518239808}}}], 
              LineBox[{{-2.16907007135991, -2.4461252837084797`}, \
{-1.812997530903862, -2.2405467066251465`}}], 
              LineBox[{{-1.3030446675754717`, -1.3530709087084798`}, \
{-1.3030446675754717`, -0.9461252837084799}}], 
              LineBox[{{-1.3030446675754717`, -0.9461252837084799}, \
{-2.1690700713599105`, -0.4461252837084796}}], 
              LineBox[{{-1.3030446675754717`, -0.9461252837084799}, \
{-0.43701926379103273`, -0.4461252837084798}}], 
              LineBox[{{-0.43701926379103256`, 
               0.5538747162915202}, {-1.421827016803241, 
               0.3802265386245901}}], 
              LineBox[{{-0.43701926379103256`, 
               0.5538747162915202}, {-0.7790394071167014, 
               1.4935673370774285`}}], 
              LineBox[{{0.42900613999340625`, 1.0538747162915203`}, {
               0.6905857455595512, 1.3656131509743499`}}], 
              LineBox[{{0.42900613999340625`, 1.0538747162915203`}, {
               1.2950315437778452`, 0.5538747162915193}}], 
              LineBox[{{0.42900613999340625`, 
               1.0538747162915203`}, {-0.43701926379103256`, 
               0.5538747162915202}}], 
              LineBox[{{{
               0.42900613999340603`, -0.9461252837084803}, \
{-0.43701926379103273`, -0.4461252837084798}}, {{
               0.4024035996149622, -0.7922022352543476}, \
{-0.29041672341258884`, -0.3922022352543473}}}], 
              LineBox[{{0.12823867363253594`, 
               2.759611780196407}, {-0.21378146969313305`, 
               1.8199191594104984`}}], 
              LineBox[{{-0.21378146969313305`, 
               1.8199191594104984`}, {-0.6186922228229025, 
               1.7485224688547354`}}], 
              LineBox[{{-0.21378146969313305`, 1.8199191594104984`}, {
               0.42900613999340625`, 1.0538747162915203`}}], 
              LineBox[{{-1.579797226825736, 
               2.1005769901797167`}, {-1.8413768323918809`, 
               2.412315424862546}}], 
              LineBox[{{{-1.830957941731865, 
               2.3532269596818134`}, {-2.235868694861634, 
               2.2818302691260506`}}, {{-1.8517957230518967`, 
               2.4714038900432787`}, {-2.256706476181666, 
               2.400007199487516}}}], 
              LineBox[{{-1.8413768323918809`, 
               2.412315424862546}, {-1.7015543235250554`, 
               2.796474610705643}}], 
              LineBox[{{1.2950315437778452`, 0.5538747162915193}, {
               1.2950315437778448`, -0.44612528370848054`}}], 
              LineBox[{{1.2950315437778448`, -0.44612528370848054`}, {
               1.6511040842338929`, -0.6517038607918141}}], 
              LineBox[{{1.2950315437778448`, -0.44612528370848054`}, {
               0.42900613999340603`, -0.9461252837084803}}], 
              LineBox[{{2.6710098108906735`, -0.6517038607918144}, {
               3.027082351346722, -0.4461252837084812}}], 
              LineBox[{{{2.967082351346722, -0.44612528370848115`}, {
               2.967082351346722, -0.039179658708481335`}}, {{
               3.087082351346722, -0.44612528370848126`}, {
               3.087082351346722, -0.039179658708481446`}}}], 
              LineBox[{{0.42900613999340603`, -0.9461252837084803}, {
               0.42900613999340576`, -1.94612528370848}}], 
              LineBox[{{3.027082351346722, -0.4461252837084812}, {
               3.8931077551311604`, -0.9461252837084818}}], 
              LineBox[{{3.8931077551311604`, -0.9461252837084818}, {
               3.89310775513116, -1.3530709087084818`}}], 
              LineBox[{{3.8931077551311604`, -0.9461252837084818}, {
               4.759133158915599, -0.4461252837084821}}]}, 
             {RGBColor[0.800498, 0.201504, 0.192061], 
              LineBox[{{{-2.495142611815959, -0.7036653850188792}, \
{-2.8512151522720073`, -0.9092439621022126}}, {{-2.555142611815959, \
-0.5997423365647465}, {-2.911215152272007, -0.8053209136480799}}}], 
              LineBox[{{{-2.5551426118159584`, -2.2925082308522127`}, \
{-2.911215152272007, -2.086929653768879}}, {{-2.4951426118159588`, \
-2.18858518239808}, {-2.8512151522720073`, -1.9830066053147466`}}}], 
              LineBox[{{-1.812997530903862, -2.2405467066251465`}, \
{-1.456924990447814, -2.0349681295418134`}}], 
              LineBox[{{-1.3030446675754719`, -1.7600165337084799`}, \
{-1.3030446675754717`, -1.3530709087084798`}}], 
              LineBox[{{0.6905857455595512, 1.3656131509743499`}, {
               0.952165351125696, 1.6773515856571795`}}], 
              LineBox[{{-0.6186922228229025, 
               1.7485224688547354`}, {-1.023602975952672, 
               1.6771257782989726`}}], 
              LineBox[{{-1.3182176212595915`, 
               1.788838555496887}, {-1.579797226825736, 
               2.1005769901797167`}}], 
              LineBox[{{{-2.235868694861634, 
               2.2818302691260506`}, {-2.6407794479914033`, 
               2.2104335785702878`}}, {{-2.256706476181666, 
               2.400007199487516}, {-2.6616172293114353`, 
               2.328610508931753}}}], 
              LineBox[{{1.6511040842338929`, -0.6517038607918141}, {
               2.007176624689941, -0.8572824378751476}}], 
              LineBox[{{2.3149372704346254`, -0.8572824378751477}, {
               2.6710098108906735`, -0.6517038607918144}}], 
              LineBox[{{{2.967082351346722, -0.039179658708481335`}, {
               2.9670823513467224`, 0.3677659662915185}}, {{
               3.087082351346722, -0.039179658708481446`}, {
               3.0870823513467225`, 0.36776596629151836`}}}], 
              LineBox[{{3.89310775513116, -1.3530709087084818`}, {
               3.89310775513116, -1.7600165337084819`}}]}, 
             {RGBColor[0.580392, 0, 0.580392], 
              LineBox[{{-1.7015543235250554`, 
               2.796474610705643}, {-1.5617318146582302`, 
               3.1806337965487397`}}]}}, {
             TagBox[
              TooltipBox[
               {Opacity[0], EdgeForm[None], 
                DiskBox[{-2.1690700713599096`, -3.4461252837084797`}, 0.2]},
               "1"],
              Annotation[#, 1, "Tooltip"]& ], 
             TagBox[
              TooltipBox[
               {Opacity[0], EdgeForm[None], 
                DiskBox[{-2.16907007135991, -2.4461252837084797`}, 0.2]},
               "2"],
              Annotation[#, 2, "Tooltip"]& ], 
             TagBox[
              TooltipBox[
               {RGBColor[0.801, 0.202, 0.192], 
                FilledCurveBox[{{{1, 4, 3}, {1, 3, 3}, {1, 3, 3}, {1, 3, 3}, {
                  1, 3, 3}, {1, 3, 3}, {1, 3, 3}, {1, 3, 3}, {1, 3, 3}, {1, 3,
                   3}, {1, 3, 3}}, {{1, 4, 3}, {1, 3, 3}, {1, 3, 3}, {1, 3, 
                  3}, {1, 3, 3}, {1, 3, 3}, {1, 3, 3}, {1, 3, 3}, {1, 3, 
                  3}}}, {CompressedData["
1:eJxTTMoPSmViYGBQAmIQzbdKm1lXivPAuUl7nNj1/++H8dcc92nhmPtv/z17
gYTJbJwHtBmaHHdp/dvvzbLENuE+x4HWeZ07FG/83W+heZNFdwfHgTPHdAra
W//ub/MtzJ/cynHgQ9Q/b6uYv/u3XeRNn+yO4H89WXjlpxyCP/kUn2HCL/YD
QZquvAvz/+4X/bj3zbGb7AfEjl3qz5v2d//EKFMl3Z3sB068+R1ktffvfpna
Y0eDF7AfKFT97hzy+e/+NbL7v1v2sx9g+BW/eJfFv/02+7ZrKtSxH+g7d4JJ
se7f/la+LU6TS9kPMHkJpV09g+CbNRT7XVH5D+fXxIbeYK/7v19ef17jZKD+
S/eldl05+3+/t+kB+ckT2A/ILHaYIMvFcKChbMrcyYvYDwRcKz4coMtw4J+K
N4PwHvYDPj8Z1b67Mxy4ts2DXfgu+wFBntfbBaIYDmw6diBd+B/7gWtyVzy1
chgO2JiosaxV5Djw8/t3WfNShgPltZ9NH7gj+E9/fp7lVojgzzPuXO42jeMA
p4qOtHk2w4H5r7/qPdjGcWCV9Gdt83CGAwrOB89UXuc4cKo4Ws3cGWjezZU/
dT5wHHBIWuP7Sp3hgIof35mfDJwH+ttcdgSwMhy4eKho3jFBzgO7Q3e65h1F
xPf3sM//rGoQfFh6AABrQQhG
                  "], CompressedData["
1:eJxTTMoPSmViYGCQAWIQ7RHKy6R7j+NAZFjYoisG//fD+KdONuy+Muv//kNH
JJnfnuc4YMdpvTzk3f/92xYbseZu5jgQfbI+fpUow4FVTd7sb6dxHJiexxyq
ZcJwoP698w+dYo4DXyd8icpyZjhgoXmTRdcDwXd+x2mfIIPgR6yXSQz+wX6g
/MX+H8xA/ZWvuo+w3WE/8PP7d1lzoPkzntn+3rmf/cAvX9nNV9783698fK/a
5I3sB6y2RennTUXwN7181WylguD7TVTNWHjn3/7DyxVyFmxnPzCds/qR4rx/
+3/pmojvOsx+oPpOm/GujH/7Dba4H7p8nv1Aoep35xDjf/ul8lWr2x6yH+h2
8VrxjvPffpeK2SmXge7bdlh6Yfubv/vfPtxkriDAceCh09uZCuf/7v9rfWia
mxbHgQZbjm+5B/7u/6qqMcPNHcG3aO0/UVmA4C/K2cjxdjLHgawajvm77/zd
bzj3gvaCjRwHtFuWGIaK/tvvkOuXGgwM77fdDkfe+f6Dx8esGxZZuWsQfFh8
AQBKw+Uy
                  "]}]},
               "3"],
              Annotation[#, 3, "Tooltip"]& ], 
             TagBox[
              TooltipBox[
               {RGBColor[0.801, 0.202, 0.192], 
                FilledCurveBox[{{{1, 4, 3}, {1, 3, 3}, {1, 3, 3}, {1, 3, 3}, {
                  1, 3, 3}, {1, 3, 3}, {1, 3, 3}, {1, 3, 3}, {1, 3, 3}, {1, 3,
                   3}, {1, 3, 3}}, {{1, 4, 3}, {1, 3, 3}, {1, 3, 3}, {1, 3, 
                  3}, {1, 3, 3}, {1, 3, 3}, {1, 3, 3}, {1, 3, 3}, {1, 3, 
                  3}}}, {CompressedData["
1:eJxTTMoPSmViYGBQAmIQXcD+X/Z+7bf9FybtcWLX/78fxl933KeFY+6//QLG
J66vDvu2X5ehyXGX1r/9r3e/n+TK8W1/+7zOHYo3/u4/whqleH/n1/3njukU
tLf+3Z/o1/VtdcjX/Z+i/nlbxfzdfyDs8NPVN77A+Xbu3Qcq2hH8Ko+jla52
X/aHaLryLsz/u79uqvJHob+f90scu9SfN+3v/rIMoZj7uz/vP/Xmd5DV3r/7
e9aaLNbp+ry/WPW7c8jnv/vXvlNl/5n+eT/Tr/jFuyz+7T+rL5591PXz/gnn
TjAp1v3bH3uBf+5qk8/7WbyE0q6eQfAtGor9rqj8h/PrYkNvsNf93z9J8InU
GrfP+6/cl9p15ez//a9kNcJXZ33eL7vYYYIsF8OB0AUXgtb0fd4feK34cIAu
w4GAv7YSqw9+3u/7k1HtuzvDAQZFS7XVzF/2C/G83i4QxXBgh4Pm89WuX/Zf
l7viqZXDcOCM9Bf5+z1f9v/6/l3WvJThgNO6vmbXmwi+/PJ+XyGdr3D+BKld
aUJlX/dzqehIm2czHJjYNbnUdfvX/aulP2ubhzMcmGqptbHix9f9p4uj1cyd
GQ44p/3muq/5bb9j0hrfV+oMB+b6H1lf4f1t/4Q2lx0BrAwHvlv0hgjlftu/
N3Sna95RRHz/DPv8z6oGwYelBwAY0ywQ
                  "], CompressedData["
1:eJxTTMoPSmViYGCQAWIQ/ST2kPR91m/7o8PCFl0x+L8fxj9zsmH3lVn/99+w
uS0b//LrfgdO6+Uh7/7vP/CLRyl+w9f9MSfr41eJMhxYscNOLb786/4Zecyh
WiYMB4In6XPc1/+6/9uEL1FZzgwHjrBGKd6/+QXOv92/e6prE4LPIvTwprbV
l/0VL/b/YAbqd+vYv2AS45f9v75/lzUHmt/aoMz388Tn/X98ZTdfefN//2xH
5dTVaz7vt9kWpZ83FcHf8vJVs5UKgh8wUTVj4Z1/+28zvXx/dMfn/TM5qx8p
zvu3351fwO3nhc/7a++0Ge/K+Ld/i7T5HJ2Xn/cXq353DjH+t79j4ifeSTxf
9ve6eK14x/lv/53F9x5oW3/Zv+Ow9ML2N3/365Xzth/N/LL/sdPbmQrn/+73
09ZxFZr3ZX+TLce33AN/99v9/+4udAPBP7r32IoKra9w/oweLs34wq/7c2o4
5u++83f/1rce+UfXfN2v27LEMFT03/4rvS6PtF983f++2+HIO99/8PiYc8Mi
K3cNgg+LLwBoagJ3
                  "]}]},
               "4"],
              Annotation[#, 4, "Tooltip"]& ], 
             TagBox[
              TooltipBox[
               {Opacity[0], EdgeForm[None], 
                DiskBox[{-1.3030446675754717`, -0.9461252837084799}, 0.2]},
               "5"],
              Annotation[#, 5, "Tooltip"]& ], 
             TagBox[
              TooltipBox[
               {Opacity[0], EdgeForm[None], 
                DiskBox[{-2.1690700713599105`, -0.4461252837084796}, 0.2]},
               "6"],
              Annotation[#, 6, "Tooltip"]& ], 
             TagBox[
              TooltipBox[
               {RGBColor[0.801, 0.202, 0.192], 
                FilledCurveBox[{{{1, 4, 3}, {1, 3, 3}, {1, 3, 3}, {1, 3, 3}, {
                  1, 3, 3}, {1, 3, 3}, {1, 3, 3}, {1, 3, 3}, {1, 3, 3}, {1, 3,
                   3}, {1, 3, 3}}, {{1, 4, 3}, {1, 3, 3}, {1, 3, 3}, {1, 3, 
                  3}, {1, 3, 3}, {1, 3, 3}, {1, 3, 3}, {1, 3, 3}, {1, 3, 
                  3}}}, {CompressedData["
1:eJxTTMoPSmViYGBQAmIQzbdKm1lXivPAHNXKVr64d/th/Ij+mRyCVm/337MX
SJjMxnkgjIGluST0zX5vliW2Cfc5DnDZChc6b3i930LzJovuDo4DM3ojH/Bx
v97f5luYP7mV48CDrX+ml+x4tX/bRd70ye4I/teThVd+yiH4k0/xGSb8Yj+w
JKhLyun+q/2iH/e+OXaT/YBuz1L5uzqv90+MMlXS3cl+YMLN70tLql7vl6k9
djR4AfuBx17v2lc8e71/jez+75b97Af+f97vVlr4Zr/Nvu2aCnXsB6TnTmR1
+vNmfyvfFqfJpewHmKeonFk18y2cn8PwfM4Kz3dw/s9dqzbw/3m3X15/XuNk
oP4l+01LVs5+v9/b9ID85AnsByzdGhWsRT7sbyibMnfyIvYD89c8b1sY9WH/
PxVvBuE97AdmfGL2edf/Yf+1bR7swnfZDyhJXMtX3PJh/6ZjB9KF/7EfWGu7
YnLIjQ/7bUzUWNYqchz4/P69dd6rD/vLaz+bPnBH8J/+/DzLrRDBn2fcudxt
GscBYY8Is7xrH/bPf/1V78E2jgMh5s/C89Z92K/gfPBM5XWOA1Oeb/PJawOa
d3PlT50PHAcaj0TMvuL/Yb+KH9+ZnwycB+R4OwsWcn3Yf/FQ0bxjgpwHylYX
dd/peg+P73drn/0t/YGIf1h6AAAlZB3B
                  "], CompressedData["
1:eJxTTMoPSmViYGCQAWIQ7RHKy6R7j+PApjVrXFYmvtsP40+ZzFi+0vT9/kNH
JJnfnuc4UC1U5rfyzvv92xYbseZu5jiwbdL/fSHaH/avavJmfzuN44DeXbZV
IRkf9te/d/6hU8xx4JXiy61X2j7st9C8yaLrgeA7v+O0T5BB8CPWyyQG/2A/
8O5C/Ud2oP7KV91H2O6wH/j8/r11ntaH/TOe2f7euZ/9wJfZVmkrb77fr3x8
r9rkjewHSnK2xt3RQvBTLl9lL/V4B+fPUfK+4LTz7f7DyxVyFmxnP6An/O2I
s83b/b90TcR3HWY/8G0Hb3rJxTf7Dba4H7p8nv3AY6937SvS3uyXyletbnvI
fkC8c0rAXeE3+10qZqdcBrovp93cif/m6/1vH24yVxDgOHCo9Zax47zX+/9a
H5rmpsVxgKFa4M3thtf7v6pqzHBzR/AtWvtPVBYg+ItyNnK8ncxx4MoPAbvy
na/3G869oL1gI8eBcA7P5FVab/Y75PqlBgPD+6Z4Y8fd2W/g8WGysfDKrYi3
+9HjCwBF7+y6
                  "]}]},
               "7"],
              Annotation[#, 7, "Tooltip"]& ], 
             TagBox[
              TooltipBox[
               {Opacity[0], EdgeForm[None], 
                DiskBox[{0.12823867363253594`, 2.759611780196407}, 0.2]},
               "8"],
              Annotation[#, 8, "Tooltip"]& ], 
             TagBox[
              TooltipBox[
               {Opacity[0], EdgeForm[None], 
                DiskBox[{-0.21378146969313305`, 1.8199191594104984`}, 0.2]},
               "9"],
              Annotation[#, 9, "Tooltip"]& ], 
             TagBox[
              TooltipBox[
               {RGBColor[0.801, 0.202, 0.192], 
                FilledCurveBox[{{{1, 4, 3}, {1, 3, 3}, {1, 3, 3}, {1, 3, 3}, {
                  1, 3, 3}, {1, 3, 3}, {1, 3, 3}, {1, 3, 3}, {1, 3, 3}, {1, 3,
                   3}, {1, 3, 3}}, {{1, 4, 3}, {1, 3, 3}, {1, 3, 3}, {1, 3, 
                  3}, {1, 3, 3}, {1, 3, 3}, {1, 3, 3}, {1, 3, 3}, {1, 3, 
                  3}}}, {CompressedData["
1:eJxTTMoPSmViYGBQAmIQfT+YdSnrpS/77yx7aZfr/csexv9XGPk3++4v+/r6
c3GXVn3ZX2+p4rDL/7d9FMc3yZyYL/tVZ8ucDFr02944KGEFK9+X/feKKgXf
fvltf2HWhNpLKz7v33VvuamV3B97/cUncy7pIPhrJ090n3/7E5z/cspphpxJ
n/ZHCCSWXOb6Y//2oWaFZeCn/VOKL39kffLb/ukWicesAp/2P/JZpWe197f9
759WWsH3Pu63FFlvq9D+217GWqdPfs/H/avs3e7tdPxtb1Mj++n1zI/7ZbLv
1gX/+WV/RkZM5VLHx/0r3k+Wnr8WwS/ZaWS8IBTB17sTsDLnz097prhXCy/N
+rj/RmT38flrftpHZundu7jv4/7CzyqJlmk/7Y+8uXbz0qOP+7l79/26JP/T
fr+ny/yLop/2C7kvMm179cM+P9d+7cXwT/s7FC8IBh/7Ya/eq593aean/X9/
/30rv+iHvXXGr2WsDz/t3+65zZVtwg/7jb+mcOXofobz+z5PvWLRgOD/Tzvw
1uLU5/3TP/p6sy35Yc9wfeafbO4v+8OYDmiynflhz9JmYDHf58t+saD3Jmxf
fthv2sQ4ibXuy37NUt9n87V+2vPMOWU2f/6X/T06soKX83/ap7VOvm1x8Mv+
94/fWLNt/QmP782PNjVZ/kPwYekBAA3zL3w=
                  "], CompressedData["
1:eJxTTMoPSmViYGCQAWIQHbzqxCLWqC/7Ax/735/v+csexn+Qr3ps/v2f9u6d
D5e02n7Zn2OQfUu+56e9vrvwylaWL/u/LFt2SN7/p704q+va1tOf99fEzL8u
L/TT/tA9037Wls/7D4jvPT3/8w9746CEFax6CL7XnYMyOdc+wfnFcc8Tgvo+
7d+ToTYhB6h/65Wj6jtDP+3f7rnNlS3gp/2XM5pT5WU/7d/wuuPc/N6f9lx9
mm8uMnzaX9DsHcT2FMH/4b/7r2XYLzg/ZkWD5OW5v+y9/N+XveH5tF/YQHt+
0J1f9tuixc7Kq37arx8r77dL8Le9coatcrDtp/2WIuttFdx/23+/+2PKjoRP
++W/Rt9sLfht7/3hSXpQ/6f9X0q7Hrzp/W0/97Aw35u9n/af/LbjefDq3/Z7
y43OWHz6tF/rz9xutl2/7dd5/ztnofMZzjfhOqs/vw7BZ78psKH16Of9Dnvn
Ptox97e9ipX/t9cMX/bXb2UMkE/9be98yyszyObL/r1rU/e26vyGx4dAYq44
+zlE/MDiCwCYkPbH
                  "]}]},
               "10"],
              Annotation[#, 10, "Tooltip"]& ], 
             TagBox[
              TooltipBox[
               {Opacity[0], EdgeForm[None], 
                DiskBox[{-1.8413768323918809`, 2.412315424862546}, 0.2]},
               "11"],
              Annotation[#, 11, "Tooltip"]& ], 
             TagBox[
              TooltipBox[
               {RGBColor[0.801, 0.202, 0.192], 
                FilledCurveBox[{{{1, 4, 3}, {1, 3, 3}, {1, 3, 3}, {1, 3, 3}, {
                  1, 3, 3}, {1, 3, 3}, {1, 3, 3}, {1, 3, 3}, {1, 3, 3}, {1, 3,
                   3}, {1, 3, 3}}, {{1, 4, 3}, {1, 3, 3}, {1, 3, 3}, {1, 3, 
                  3}, {1, 3, 3}, {1, 3, 3}, {1, 3, 3}, {1, 3, 3}, {1, 3, 
                  3}}}, {CompressedData["
1:eJxTTMoPSmViYGBQAmIQXfvNsCs4j/2Aywf3Bx8eMTrA+Fev1tt/0GZy8O0R
e74ziv3AVMunCeKpTA67AlYdaTNmP5CRlbg0uY/JYXnp/e5gHvYDrtf6T27Y
zuTwdWb5t5032Q4Y8yyPDj/D5KAqJ/Ju52wEP0WsIlqhGMFnEhfd0ebHdoBp
KfPvxYeYHFpsjxS/1WU7sODaHkvb9UwODMutVwbzsh1wd9aIuD6byaH75Bmf
qi+sBz4tWxV/qoHJQTrraF3CY9YDq22+6YvHMTms4dq3we0S64GUS44MKdZM
Dl+idp3ceZL1wCqRuec4RRD8CZU5UVwvGOH8t13VUwt2Mzr0VS/h2AXUf+jk
DJWuyYwOuxqPLdv5hPVA/7TUj2EFjA4fDs1S2fWN9UB0stE+ZV9Gh9zCwHZL
AbYD8Q5LomuNGB1cmf37LA3ZDszS3X0yWYHRQVH4+DvLILYDV6UumXvxMTqs
btDpvlzKdmCT47pkW1ZGh2cnf+5hm4Pgh7j9Usw9iuDzNvTr5b5iO7BItCrN
lp/Rgc/iz1Y2bvYDjHKbQ22VGR36+48HL9BmP/DwqFe0rTnQPNUNDcEu7Aey
r/807gpidJg8SyRYIZT9gMzmxJPKpYwODvyVqm9T2Q+c7TsZt3c6Ir71+3SY
wvcg+LD0AAA8FuoQ
                  "], CompressedData["
1:eJxTTMoPSmViYGCQAWIQvX2hcGewEfuBOr5qA65HjA4w/rErT5W51jI6GAoq
dAmrsB/g2cqh59XM6KD6waJnMjv7gYACNaVTKYwOkucD+4Rfsx0QOb1Ix8uN
0eGdtVd98HG2A9tWbFTjMmd0WF56vzt4DoK/yUrgWFsBgn/8t9KLSh+2AyaB
zzoKgPpfmE3y1jVgO7DJcV2ybSqjA7uxS9MDYbYD6yaJa3C1MDpMEj6ydicr
24G+ez8y965H8C8d2WAf/gLBZymcfFaZh8nB6Iva52PcbAcebMmYkKzN5JBZ
ZTXvgTjbgbzTj9LF3Zgc5jP4ef5SZjvwadmq+FMJTA6du7WZ1pqyHUgVb9St
LWVy2Hxk4eufQPddCJfYaNDC5BCjt3OfWwrbAasZ602eTGJyyOk4IZtbx3bg
tdSiNttZTA4pRXryubMR/OUXp/ovOILgC+7c3i/8gu1A2W/FTWI9TA4LXl7b
dIyV/cDU75dfnMxncli/M+RNpTL7ga2fW+Vrg5ng8RF3tvOMrQqCD4svAJGC
u1s=
                  "]}]},
               "12"],
              Annotation[#, 12, "Tooltip"]& ], 
             TagBox[
              TooltipBox[
               {RGBColor[0.58, 0, 0.58], 
                FilledCurveBox[{{{0, 2, 0}, {0, 1, 0}, {0, 1, 
                 0}}}, {{{-1.5135656890662126`, 
                 3.244635378981788}, {-1.5135656890662126`, 
                 3.459380712315121}, {-1.4851476890662125`, 
                 3.459380712315121}, {-1.4851476890662125`, 
                 3.244635378981788}}}]},
               "13"],
              Annotation[#, 13, "Tooltip"]& ], 
             TagBox[
              TooltipBox[
               {Opacity[0], EdgeForm[None], 
                DiskBox[{0.42900613999340625`, 1.0538747162915203`}, 0.2]},
               "14"],
              Annotation[#, 14, "Tooltip"]& ], 
             TagBox[
              TooltipBox[{
                {RGBColor[0.800498, 0.201504, 0.192061], 
                 FilledCurveBox[{{{1, 4, 3}, {1, 3, 3}, {1, 3, 3}, {1, 3, 
                   3}, {1, 3, 3}, {1, 3, 3}, {1, 3, 3}, {1, 3, 3}, {1, 3, 
                   3}, {1, 3, 3}, {1, 3, 3}}, {{1, 4, 3}, {1, 3, 3}, {1, 3, 
                   3}, {1, 3, 3}, {1, 3, 3}, {1, 3, 3}, {1, 3, 3}, {1, 3, 
                   3}, {1, 3, 3}}}, {CompressedData["
1:eJxTTMoPSmViYGBQAmIQPXPBu2fvmN7b+4uu7tsg9Ncexi98IOW7fslf+2jP
mOLQwPf2n5Y/7f8r9s9+qTnvX8V37+1ncN6TmJb5z/5noExBuesH+8CHVokG
e/7Zx3C+mbVq1Qd7Xd/M1tqn/+z/MmxevUrtI5xfL/D6wt1yBN+Zf6O44MGP
9qfrlI6IXfpnb38oaIEz0yd7tkdTHD1X/7N3f59sWu78yT50d3Zdbcs/e8NV
ju80Sz/Zr2kq6E32+2cvkBnQFTv9k73cOna9vxz/7D+ox6tN3PnJfsLNeeem
Hf5rn9Ce9mXVqU/20nGh2Y9KEPzn6l+aHssg+Au8hH6uP/zHXsttUtmqHZ/s
vU/4iD8u/mN/2dLPavWUT/ZPEp9tqNH9Y5+xfandqoJP9nW/673Env+2z42y
qFxt+8m+bWty68mNv+33mtlmr/790f53/8TEab2/7VnFfVet2vnRviBrv21y
5m/7j9ZNheVFH+21dpRP9Qz/bV+98jmvoBqCP2/DM2eXyx/gfF3bPVounR/s
uRL4Z3tm/7bXOftIWtDjg/3JgsZKz8m/7TXkfB7cZftg33lgQ4vn7t/2Xx59
5Xm/6r39nMd8Zo8//rZ3EEg5vDv9vf3/WfcSxMz/2PfYXqrsUHlvnxS0rtuz
5g88vtUCSy7VHEXwYekBAHvlHmA=
                   "], CompressedData["
1:eJxTTMoPSmViYGCQAWIQvflz+ut3n97bHwkU1H8s8Ncexg++90z08bI/9k+l
Zhd/F/1g/2CejlZy8B/7vzGZ+d/9Ptini2YIJYv9sRedb579vf2D/ftTCerJ
N3/bZx116yw//8HeuK1O+vGu3/Y/A2UKylU/wvmPju/6LVCL4O90nbpd6+hH
e/3rz++vB+ovP7/tw+G/H+21dpRP9RT/Y29xPag51uyTvXKUl9zjkD/2SmLB
OquDPtk//sizyHMNgp+9r8a3VvYvnH9ezClTLPWv/aOQ3oUT3D7Zt817827q
4r/2ZR5p3rF6n+wXnX4w9++Nv/acNvZfNcU+2a9pKuhN5vtnb3qsufnIp4/2
k5JlNU+a/7N/uHn6Bq0jH+3Tn3gbGIT+s+9/kME1cepHe5vUKvPpRf/s83W8
fFwSP9rPzYq/7dn4z74uos7TRR3B/zFz/Yu7Vz7A+aqnszO+936w36wdb/Qn
5Z89R5au0sSgD/aflA/PT9L5Z//ypOF6LfEP9gYy6rwnPyPio/m8XrrXVAQf
Fl8AivXtCg==
                   "]}]}, 
                {RGBColor[0.801, 0.202, 0.192], 
                 FilledCurveBox[{{{0, 2, 0}, {0, 1, 0}, {0, 1, 0}, {0, 1, 
                  0}, {0, 1, 0}, {0, 1, 0}, {0, 1, 0}, {0, 1, 0}, {0, 1, 0}, {
                  0, 1, 0}, {0, 1, 0}}}, {{{1.2119627746799457`, 
                  1.7124725760771653`}, {1.2119627746799457`, 
                  1.9272179094104986`}, {1.240381108013279, 
                  1.9272179094104986`}, {1.240381108013279, 
                  1.8390345760771654`}, {1.3520027746799457`, 
                  1.8390345760771654`}, {1.3520027746799457`, 
                  1.9272179094104986`}, {1.3804194413466124`, 
                  1.9272179094104986`}, {1.3804194413466124`, 
                  1.7124725760771653`}, {1.3520027746799457`, 
                  1.7124725760771653`}, {1.3520027746799457`, 
                  1.813693242743832}, {1.240381108013279, 
                  1.813693242743832}, {1.240381108013279, 
                  1.7124725760771653`}}}]}},
               "15"],
              Annotation[#, 15, "Tooltip"]& ], 
             TagBox[
              TooltipBox[
               {Opacity[0], EdgeForm[None], 
                DiskBox[{1.2950315437778452`, 0.5538747162915193}, 0.2]},
               "16"],
              Annotation[#, 16, "Tooltip"]& ], 
             TagBox[
              TooltipBox[
               {Opacity[0], EdgeForm[None], 
                DiskBox[{1.2950315437778448`, -0.44612528370848054`}, 0.2]},
               "17"],
              Annotation[#, 17, "Tooltip"]& ], 
             TagBox[
              TooltipBox[
               {RGBColor[0.801, 0.202, 0.192], 
                FilledCurveBox[{{{1, 4, 3}, {1, 3, 3}, {1, 3, 3}, {1, 3, 3}, {
                  1, 3, 3}, {1, 3, 3}, {1, 3, 3}, {1, 3, 3}, {1, 3, 3}, {1, 3,
                   3}, {1, 3, 3}}, {{1, 4, 3}, {1, 3, 3}, {1, 3, 3}, {1, 3, 
                  3}, {1, 3, 3}, {1, 3, 3}, {1, 3, 3}, {1, 3, 3}, {1, 3, 
                  3}}}, {CompressedData["
1:eJxTTMoPSmViYGBQAmIQ/flERGR3OYPDKtXKVr64d/th/LT+mRyCVm/3KxuX
/FHpZnBIYWBpLgl9s39b3gO5iE0MDhK2woXOG17vP+m5Orz7JoPDst7IB3zc
r/dXqwq/VeFhdHi39c/0kh2v9nsvLPuq4oXg86wU6thXhODnrSjVjpjO6LAp
qEvK6f6r/W8aj+V/3M7oYN2zVP6uzuv9BRL+Vt03GB3m3fy+tKTq9f6nX/dO
S/nI6PDR6137imev94eGHk2pY2Jy4P2y36208M3+I1vOGM0QZnLQnDuR1enP
m/01KRckVWWYHASnqJxZNfMtnF/F8HzOCs93cD777lUb+P+82//I+dktFaD+
TftNS1bOfr9/m+0RG1VGJgcHt0YFa5EP+xv+vN+n8p7RYdma520Loz7sZ/az
jFl6Fei+T8w+7/o/7NfeYx26dAujg6bEtXzFLR/2+685/GXJZEaHLbYrJofc
+LD/qF1cBHcBo8Ov9++t81592N/1dYLaDU8EX6ZywsFCBQQ/2f73lsLfDA5S
HhFmedc+7E9q79O9cYvBIdr8WXjeug/7H+of7rfbxeAw+/k2n7w2oHkzbyV1
L2Rw6DgSMfuK/4f9d1XKJuybwOCgyttZsJDrw36DDYL7PtYzOLSsLuq+0/Ue
Ht9/1j77W/oDEf+w9AAA5l0Ugg==
                  "], CompressedData["
1:eJxTTMoPSmViYGCQAWIQvVO2PKp7M4PDgTVrXFYmvtsP4y+azFi+0vT9fvt1
WZGnDzI4dAqV+a28836/9/nAcO97DA57J/3fF6L9YX/4B4vQ078YHEzvsq0K
yfiwv6nZIaVbjtHho+LLrVfaPuw/6bk6vNsTwd/XUiUbUYrgrzyc/jtlJqPD
1wv1H9mB+js6fkzfuJXR4df799Z5Wh/2Z/a4Jf67yOjANMcqbeXN9/vvrT5m
qvqA0aEpZ2vcHS0Ev+jyVfZSj3dw/iol7wtOO9/utzud/EH8FqODjfC3I842
b/ezuwa4/jvL6MCykze95OKb/Rf32cx6chDoHq937SvS3ux/zhz/0HADo4Nq
55SAu8Jv9u/99eL7kxmMDlXt5k78N1/vF5l4UWVGI6PDhdZbxo7zXu9nMT90
tDCd0YGvWuDN7YbX+3l8Y44UeiH4J99+mWyniODHs10OPv2XweHRDwG78p2v
91+4utlA4gGDQyqHZ/IqrTf7D7KafU85xODwXLyx4+7sN/D4cNpYeOVWxNv9
6PEFALXZ6NU=
                  "]}]},
               "18"],
              Annotation[#, 18, "Tooltip"]& ], 
             TagBox[
              TooltipBox[
               {Opacity[0], EdgeForm[None], 
                DiskBox[{3.027082351346722, -0.4461252837084812}, 0.2]},
               "19"],
              Annotation[#, 19, "Tooltip"]& ], 
             TagBox[
              TooltipBox[
               {RGBColor[0.801, 0.202, 0.192], 
                FilledCurveBox[{{{1, 4, 3}, {1, 3, 3}, {1, 3, 3}, {1, 3, 3}, {
                  1, 3, 3}, {1, 3, 3}, {1, 3, 3}, {1, 3, 3}, {1, 3, 3}, {1, 3,
                   3}, {1, 3, 3}}, {{1, 4, 3}, {1, 3, 3}, {1, 3, 3}, {1, 3, 
                  3}, {1, 3, 3}, {1, 3, 3}, {1, 3, 3}, {1, 3, 3}, {1, 3, 
                  3}}}, {CompressedData["
1:eJxTTMoPSmViYGBQAmIQLX8nT1grld0h8FZb1ceFD+1h/GkFad/fHX1k7+/W
te1wBbvD9P+/a7pXPbZ/1Pjtxrf57A6PD73p2+P/xP5rzEFBrePsDqFFy+Q/
fnliv9xCc/nhn+wOfF7MGd3uT+3Lt/SsP2zOAedb7NFwik1A8Gft7n76rYXD
wWtt6dO9Ck/tJabe0ZywlMPhQHHUA6XLT+znaKd+0TzG4RCnxhHV3frEXpDz
SgDzfQ4H7q2CFeGST+wbM27LyX7gcHjH7bCzq++x/Yfjj96YMXI6XErK+7WX
+bH9ivJnlw9zcjq8yr5tHJr2CM5v+i+RHL7tIZz/xSXU/wPzQ3u+8D9TDjNw
Ong6nOoOS3lg/yjg1rfD7zgcfjz7VSu8/r79Gn62ysN3OBzifROfVE69Z6+f
6C/mcpjDodb0w3m3A3ftw88H8rss4nAInr/coUr/rn31/pvrnBs5HDQ44zeu
nXfH/mNgidCqWA4HAQcHAfewO/bbOJY/KDNH8D16llUL8CH4/UGC+QIv2R0m
3J+n5r7sjn3frCXPy06wO3QrpS9wc7trz+t80/PucnaH3kSVs27P7tpvW/NB
Rquf3eH62zmT1h64Z89p0eMVW8fukHT6tm3V1fv2MYfVKybksjuUh/SWKJc+
gMf3/0BJpi52RPzD0gMA/fH2+g==
                  "], CompressedData["
1:eJxTTMoPSmViYGCQAWIQ/dSgV0RrIbuDdXDw7rB5D+1h/Micfx1hpx7YZx9s
EM5az+5Q9LZzY5jyA/vyR+mCr06zOzBuZWRZG3TfvpnZnz/rBbuDSveT8LVx
9+zXTQuT0+LhcDCuiNZY++Su/deYg4Ja5gj+q+kTrn9LQvCvXqvdytzO4aCy
h8HqQfw9+y2z+YICFnM4CDg4CLiH3befOj9Geu5+DodfyUdnhqk9sOfaf+f9
4bMcDpWTvRYqX0Xwu3S0fnRtfwjnB93dor/X7ZF91r3KVduOczgceMNpvefw
I3vjiLT/c3ZzOPxw+zSjW++x/d+LQSHN6zkcuLcKVoTPfGwvLF46+8JcDofr
Zdnrld48tn/J+39jcxuHQ2PFib0f1J7YOyx5fs8sn8NBu0r1zL7EJ/YGXjfq
BUI5HN61vBdWqX9ib5FQVCdggeB/ZeD2u8uH4HdLvuTNes3uIMn+/mCH2xP7
Py9Ovtp2lt1h+vdtc0KvPrZ/K+GzkXkDu4PIi7pypZTH8PjY5denrbr8kT16
fAEA0VvPrA==
                  "]}]},
               "20"],
              Annotation[#, 20, "Tooltip"]& ], 
             TagBox[
              TooltipBox[
               {Opacity[0], EdgeForm[None], 
                DiskBox[{3.8931077551311604`, -0.9461252837084818}, 0.2]},
               "21"],
              Annotation[#, 21, "Tooltip"]& ], 
             TagBox[
              TooltipBox[{
                {RGBColor[0.800498, 0.201504, 0.192061], 
                 FilledCurveBox[{{{1, 4, 3}, {1, 3, 3}, {1, 3, 3}, {1, 3, 
                   3}, {1, 3, 3}, {1, 3, 3}, {1, 3, 3}, {1, 3, 3}, {1, 3, 
                   3}, {1, 3, 3}, {1, 3, 3}}, {{1, 4, 3}, {1, 3, 3}, {1, 3, 
                   3}, {1, 3, 3}, {1, 3, 3}, {1, 3, 3}, {1, 3, 3}, {1, 3, 
                   3}, {1, 3, 3}}}, {CompressedData["
1:eJxTTMoPSmViYGBQAmIQ7f6+5eyJID6HG5P2OLHr/98P42877tPCMfff/vLI
BQVJaXwOpgxNjru0/u3nmsozeWovn0P/vM4dijf+7pctuH76xBY+h2vHdAra
W//uP+9tn5j0nM/hV9Q/b6uYv/vnH1+UmaTKD+cnnLf789sXwT90buH8qUX8
DjGarrwL8//ud1jx6bHeZH4HhWOX+vOm/d1/xK563YnN/A6X3vwOstr7d7+l
zCuuRWf4HapVvzuHfP67f2X1xxu77/I7cP2KX7zL4t9+ids/ll19x+8w49wJ
JsW6f/svdP3pTfrO78DjJZR29QyC79BQ7HdF5T+c3xYbeoO97v9+sywh/ySg
/jv3pXZdOft/P1fKhw1Jd/gdFBc7TJDlYjhwRUnGOOkUv0PoteLDAboMB8JL
Ui882sDvEPiTUe27O8OB+kfpJx/18zuI8bzeLhDFcGDxpfcZj/L4HW7LXfHU
ymE4IJnadcbDm9/h3/fvsualDAfuSe+dJaqK4BfM32O6/jcfnL89VV1z/TU+
Bz4VHWnzbIYD29buWii6jc9hvfRnbfNwhgOmYe+Za6byOZwvjlYzdwaat5/t
+okaPgfXpDW+r9QZDhh6L2L5k83nMKXNZUcAK8OBlmu2RvrRfA5HQ3e65h1F
xDdj+Od/VjUIPiw9AAD8Iw02
                   "], CompressedData["
1:eJxTTMoPSmViYGCQAWIQzeuy+NyJPj6H5LCwRVcM/u+H8a+cbNh9Zdb//ZOv
TDvLMZfPwYPTennIu//753+tPd2xk88h4WR9/CpRhgOrxVJPclzjc5iTxxyq
ZcJw4NrKnBsnfvI5/JrwJSrLmeGAbMH10ydU+OF8odXLJk4NQPD/vpycv6iE
36Hmxf4fzED9d9ap8LyfwO/w7/t3WXOg+Xs3FV21XsvvwOInu/nKm//7jS59
Wpm0m9/BZVuUft5UBH/Py1fNVioIfsRE1YyFd/7tn/SxPyV0K7/DQs7qR4rz
/u2Pzq7Zab2S36H1Tpvxrox/+1WfZvApzeV3qFb97hxi/G+/tVZ3aH43v8NU
F68V7zj/7RdUFM1RArrvwGHphe1v/u7P2P53xtUYfofXTm9nKpz/uz8i9p3l
eid+hy5bjm+5B/7uTyjusFiviuDLiihy1Pzhg/M36/w/znGTz6GkhmP+7jt/
96v8ub8kdDefg2nLEsNQ0X/7RXWSshcBw/t7t8ORd77/4PGx5IZFVu4aBB8W
XwBMyeEO
                   "]}]}, 
                {RGBColor[0.801, 0.202, 0.192], 
                 FilledCurveBox[{{{0, 2, 0}, {0, 1, 0}, {0, 1, 0}, {0, 1, 
                  0}, {0, 1, 0}, {0, 1, 0}, {0, 1, 0}, {0, 1, 0}, {0, 1, 0}, {
                  0, 1, 0}, {0, 1, 0}}}, {{{
                  4.0332767801311595`, -2.053571867041815}, {
                  4.0332767801311595`, -1.8388265337084817`}, {
                  4.061695113464493, -1.8388265337084817`}, {
                  4.061695113464493, -1.9270098670418152`}, {
                  4.1733167801311595`, -1.9270098670418152`}, {
                  4.1733167801311595`, -1.8388265337084817`}, {
                  4.201733446797826, -1.8388265337084817`}, {
                  4.201733446797826, -2.053571867041815}, {
                  4.1733167801311595`, -2.053571867041815}, {
                  4.1733167801311595`, -1.9523512003751484`}, {
                  4.061695113464493, -1.9523512003751484`}, {
                  4.061695113464493, -2.053571867041815}}}]}},
               "22"],
              Annotation[#, 22, "Tooltip"]& ], 
             TagBox[
              TooltipBox[
               {Opacity[0], EdgeForm[None], 
                DiskBox[{4.759133158915599, -0.4461252837084821}, 0.2]},
               "23"],
              Annotation[#, 23, "Tooltip"]& ], 
             TagBox[
              TooltipBox[
               {Opacity[0], EdgeForm[None], 
                DiskBox[{0.42900613999340603`, -0.9461252837084803}, 0.2]},
               "24"],
              Annotation[#, 24, "Tooltip"]& ], 
             TagBox[
              TooltipBox[
               {Opacity[0], EdgeForm[None], 
                DiskBox[{0.42900613999340576`, -1.94612528370848}, 0.2]},
               "25"],
              Annotation[#, 25, "Tooltip"]& ], 
             TagBox[
              TooltipBox[
               {Opacity[0], EdgeForm[None], 
                DiskBox[{-0.43701926379103273`, -0.4461252837084798}, 0.2]},
               "26"],
              Annotation[#, 26, "Tooltip"]& ], 
             TagBox[
              TooltipBox[
               {Opacity[0], EdgeForm[None], 
                DiskBox[{-0.43701926379103256`, 0.5538747162915202}, 0.2]},
               "27"],
              Annotation[#, 27, "Tooltip"]& ], 
             TagBox[
              TooltipBox[
               {Opacity[0], EdgeForm[None], 
                DiskBox[{-1.421827016803241, 0.3802265386245901}, 0.2]},
               "28"],
              Annotation[#, 28, "Tooltip"]& ], 
             TagBox[
              TooltipBox[
               {Opacity[0], EdgeForm[None], 
                DiskBox[{-0.7790394071167014, 1.4935673370774285`}, 0.2]},
               "29"],
              Annotation[#, 29, "Tooltip"]& ]}},
           DisplayFunction->Identity,
           ImageSize->80],
          StripOnInput->False,
          LineColor->Hue[0.62, 1, 0.48],
          FrontFaceColor->Hue[0.62, 1, 0.48],
          BackFaceColor->Hue[0.62, 1, 0.48],
          GraphicsColor->Hue[0.62, 1, 0.48],
          FontColor->Hue[0.62, 1, 0.48]],
         Background->Directive[
           Opacity[0.2], 
           Hue[0.62, 0.45, 0.87]],
         FrameMargins->{{2, 2}, {0, 0}},
         FrameStyle->Directive[
           Opacity[0.5], 
           Hue[0.62, 0.52, 0.82]],
         RoundingRadius->0,
         StripOnInput->False], {12.547383533543707, 4.542927028173641}, 
        NCache[ImageScaled[{Rational[1, 2], Rational[1, 2]}], 
         ImageScaled[{0.5, 0.5}]]],
       "DynamicName",
       BoxID -> "VertexID$21"], 
      TagBox[InsetBox[
        FrameBox[
         StyleBox[
          GraphicsBox[{
            {AbsoluteThickness[1.3], 
             {RGBColor[0.4, 0.4, 0.4], 
              LineBox[{{{-2.4740472236700923`, -0.4854335638253211}, \
{-2.830119764126141, -0.6910121409086544}}, {{-2.534047223670092, \
-0.3815105153711884}, {-2.8901197641261405`, -0.5870890924545217}}}], 
              LineBox[{{-2.5040472236700912`, -3.4334720395982554`}, \
{-2.5040472236700917`, -2.4334720395982554`}}], 
              LineBox[{{-0.7719964161012145, -0.433472039598255}, \
{-0.7719964161012144, 0.5665279604017451}}], 
              LineBox[{{{-2.5340472236700915`, -2.4854335638253215`}, \
{-2.89011976412614, -2.279854986741988}}, {{-2.474047223670092, \
-2.3815105153711893`}, {-2.8301197641261404`, -2.1759319382878557`}}}], 
              LineBox[{{-2.5040472236700917`, -2.4334720395982554`}, \
{-2.1479746832140436`, -2.2278934625149223`}}], 
              LineBox[{{-1.6380218198856535`, -1.340417664598255}, \
{-1.6380218198856535`, -0.933472039598255}}], 
              LineBox[{{-1.6380218198856535`, -0.933472039598255}, \
{-2.504047223670092, -0.43347203959825475`}}], 
              LineBox[{{-1.6380218198856535`, -0.933472039598255}, \
{-0.7719964161012145, -0.433472039598255}}], 
              LineBox[{{-0.7719964161012144, 
               0.5665279604017451}, {-1.7568041691134226`, 
               0.3928797827348149}}], 
              LineBox[{{-0.7719964161012144, 
               0.5665279604017451}, {-1.1140165594268834`, 
               1.5062205811876532`}}], 
              LineBox[{{0.09402898768322444, 1.066527960401745}, {
               0.3556085932493693, 1.3782663950845746`}}], 
              LineBox[{{0.09402898768322444, 1.066527960401745}, {
               0.9600543914676637, 0.5665279604017442}}], 
              LineBox[{{0.09402898768322444, 
               1.066527960401745}, {-0.7719964161012144, 
               0.5665279604017451}}], 
              LineBox[{{{
               0.0940289876832242, -0.9334720395982553}, \
{-0.7719964161012145, -0.433472039598255}}, {{
               0.06742644730478037, -0.7795489911441227}, \
{-0.6253938757227706, -0.37954899114412244`}}}], 
              LineBox[{{-0.2067384786776459, 
               2.7722650243066314`}, {-0.5487586220033148, 
               1.8325724035207231`}}], 
              LineBox[{{-0.5487586220033148, 
               1.8325724035207231`}, {-0.9536693751330843, 
               1.7611757129649601`}}], 
              LineBox[{{-0.5487586220033148, 1.8325724035207231`}, {
               0.09402898768322444, 1.066527960401745}}], 
              LineBox[{{-1.914774379135918, 
               2.113230234289941}, {-2.1763539847020628`, 
               2.4249686689727703`}}], 
              LineBox[{{{-2.1659350940420468`, 
               2.3658802037920377`}, {-2.5708458471718156`, 
               2.294483513236275}}, {{-2.1867728753620788`, 
               2.484057134153503}, {-2.5916836284918476`, 
               2.41266044359774}}}], 
              LineBox[{{-2.1763539847020628`, 
               2.4249686689727703`}, {-2.036531475835237, 
               2.809127854815867}}], 
              LineBox[{{0.9600543914676637, 0.5665279604017442}, {
               0.9600543914676631, -0.43347203959825575`}}], 
              LineBox[{{0.9600543914676631, -0.43347203959825575`}, {
               1.3161269319237112`, -0.6390506166815892}}], 
              LineBox[{{0.9600543914676631, -0.43347203959825575`}, {
               0.0940289876832242, -0.9334720395982553}}], 
              LineBox[{{2.336032658580492, -0.6390506166815897}, {
               2.6921051990365403`, -0.4334720395982564}}], 
              LineBox[{{{2.6321051990365403`, -0.43347203959825636`}, {
               2.6321051990365403`, -0.026526414598256387`}}, {{
               2.7521051990365404`, -0.4334720395982565}, {
               2.7521051990365404`, -0.026526414598256498`}}}], 
              LineBox[{{0.0940289876832242, -0.9334720395982553}, {
               0.09402898768322392, -1.9334720395982552`}}], 
              LineBox[{{2.6921051990365403`, -0.4334720395982564}, {
               3.5581306028209787`, -0.9334720395982569}}], 
              LineBox[{{3.5581306028209787`, -0.9334720395982569}, {
               3.5581306028209783`, -1.340417664598257}}], 
              LineBox[{{3.5581306028209787`, -0.9334720395982569}, {
               4.424156006605417, -0.4334720395982573}}], 
              LineBox[{{4.424156006605417, -0.4334720395982573}, {
               4.424156006605417, -0.02465837293159101}}], 
              LineBox[{{4.424156006605417, -0.4334720395982573}, {
               4.788062010254755, -0.643573268764924}}]}, 
             {RGBColor[0.800498, 0.201504, 0.192061], 
              LineBox[{{{-2.830119764126141, -0.6910121409086544}, \
{-3.186192304582189, -0.8965907179919876}}, {{-2.8901197641261405`, \
-0.5870890924545217}, {-3.2461923045821885`, -0.792667669537855}}}], 
              LineBox[{{{-2.89011976412614, -2.279854986741988}, \
{-3.2461923045821885`, -2.0742764096586543`}}, {{-2.8301197641261404`, \
-2.1759319382878557`}, {-3.186192304582189, -1.9703533612045219`}}}], 
              LineBox[{{-2.1479746832140436`, -2.2278934625149223`}, \
{-1.7919021427579958`, -2.0223148854315887`}}], 
              LineBox[{{-1.6380218198856535`, -1.7473632895982552`}, \
{-1.6380218198856535`, -1.340417664598255}}], 
              LineBox[{{0.3556085932493693, 1.3782663950845746`}, {
               0.6171881988155141, 1.6900048297674042`}}], 
              LineBox[{{-0.9536693751330843, 
               1.7611757129649601`}, {-1.3585801282628536`, 
               1.6897790224091973`}}], 
              LineBox[{{-1.6531947735697732`, 
               1.8014917996071116`}, {-1.914774379135918, 
               2.113230234289941}}], 
              LineBox[{{{-2.5708458471718156`, 
               2.294483513236275}, {-2.975756600301585, 
               2.223086822680512}}, {{-2.5916836284918476`, 
               2.41266044359774}, {-2.996594381621617, 
               2.3412637530419773`}}}], 
              LineBox[{{1.3161269319237112`, -0.6390506166815892}, {
               1.672199472379759, -0.8446291937649226}}], 
              LineBox[{{1.9799601181244435`, -0.8446291937649228}, {
               2.336032658580492, -0.6390506166815897}}], 
              LineBox[{{{2.6321051990365403`, -0.026526414598256387`}, {
               2.6321051990365407`, 0.38041921040174353`}}, {{
               2.7521051990365404`, -0.026526414598256498`}, {
               2.752105199036541, 0.3804192104017434}}}], 
              LineBox[{{3.5581306028209783`, -1.340417664598257}, {
               3.5581306028209783`, -1.7473632895982572`}}]}, 
             {RGBColor[0.580392, 0, 0.580392], 
              LineBox[{{-2.036531475835237, 
               2.809127854815867}, {-1.8967089669684118`, 
               3.193287040658964}}], 
              LineBox[{{4.424156006605417, -0.02465837293159101}, {
               4.424156006605417, 0.38415529373507534`}}]}, 
             {RGBColor[0.291989, 0.437977, 0.888609], 
              LineBox[{{4.788062010254755, -0.643573268764924}, {
               5.151968013904094, -0.8536744979315909}}]}}, {
             TagBox[
              TooltipBox[
               {Opacity[0], EdgeForm[None], 
                DiskBox[{-2.5040472236700912`, -3.4334720395982554`}, 0.2]},
               "1"],
              Annotation[#, 1, "Tooltip"]& ], 
             TagBox[
              TooltipBox[
               {Opacity[0], EdgeForm[None], 
                DiskBox[{-2.5040472236700917`, -2.4334720395982554`}, 0.2]},
               "2"],
              Annotation[#, 2, "Tooltip"]& ], 
             TagBox[
              TooltipBox[
               {RGBColor[0.801, 0.202, 0.192], 
                FilledCurveBox[{{{1, 4, 3}, {1, 3, 3}, {1, 3, 3}, {1, 3, 3}, {
                  1, 3, 3}, {1, 3, 3}, {1, 3, 3}, {1, 3, 3}, {1, 3, 3}, {1, 3,
                   3}, {1, 3, 3}}, {{1, 4, 3}, {1, 3, 3}, {1, 3, 3}, {1, 3, 
                  3}, {1, 3, 3}, {1, 3, 3}, {1, 3, 3}, {1, 3, 3}, {1, 3, 
                  3}}}, {CompressedData["
1:eJxTTMoPSmViYGBQAmIQfcCnptn0BPeBIL+keOPf//bD+AbNnxaYZP7bP+FR
woPZW7gPrN+tHvfs29/9f5d92ZvRy32AM0r/qu+Sv/tfndZsNU3jPhDQdKln
c+Df/RYfDr6fbcx9oERsSUaaxt/9GSVxz2d/5YLzl+ccCmE6i+C75sZvzFjB
deDak1eaZ63/7j8+mS/3fDvXgVmNFWtmJf3d7/y3dZFpOtcBnxUL89M6/+4/
Jy/uFuPHdeDrgzkJDfv/7o87wF/hZMt1oGUr64FnLP/2v0vgWKWhw3VAqCtP
3tfr337zjSyHZytzHWhj3dHEOBPB32Utmc3wEcFnkPz9xdjr//6LF98xzgHq
D5t94BrDrP/7/14XWDDbjuvAXkZ12/QH//cbST6VnRMANH/LsYtpwgwHNhyf
3SCdxXWA73qICa8ew4GOyJnt0t1cBy6/tD2m5sBwICVT8IX0Gq4DM/6oRTgE
MRx4d62sZet5rgO7r3rp+EYzHNBUcNn24iuCP32Oi7S/PDecH3Dtprq/C/eB
04z1mr6BDAcC+9zWv0jhPpDz09XK15bhwKWngr5NrdwHegLXmfhqAs2r+VVp
Oo/7AJPD/2gGPoYD1z7E+TCt5z6w6IRe79lr//c3px6WO7+f+4C9YHzSrIn/
4fFdLTRTOt0DwYelBwDHaAxR
                  "], CompressedData["
1:eJxTTMoPSmViYGCQAWIQ/et7bJNpD/eBu4J/9jH8/bcfxvdrVbvBkP5/f0l6
VvPXWu4Dh448ONyw6//+DLfm1tJE7gNWfktvN3z/vz9GdU77VxfuA5E+YckO
UgwHDCdNqTBV5D6wPc89s0GT4cCr05qtpt+44PyvE6L2Z5xC8LmCch9GL+M6
YHlMiF0KqF+7944LfxfXgfLVUyNmffu/36uzr/pQLteBOs7D5xl2/t9/NZNv
+ex4rgP7Chl8ZiUi+GZLJyxI+/APzr/kc7rl7Ip/+0u9Ct+sSOU6IH1U4b9v
1r/9ay60TD9UyHXg/3SdgGcm//Y/CpvhdKeW68DXB3MSGv7/3X9GsOx3Xz/X
AX6GD0ekrv3d/03qzZPbQPdZ1R/cu3nH3/3zW5h3aOzjOpD6b9I2n9l/96+/
JyTuf4PrAMvPtUKzev7uX36iQsL/K4L/Sv2BR5McN5wfws/U+dWR+8A783W7
n6/4u/+xveKaFfHcB9bbe/k1Pvy7/xP//KfRwPAudH/2QEoKER9yU+61zaxA
8GHxBQCqBvEF
                  "]}]},
               "3"],
              Annotation[#, 3, "Tooltip"]& ], 
             TagBox[
              TooltipBox[
               {RGBColor[0.801, 0.202, 0.192], 
                FilledCurveBox[{{{1, 4, 3}, {1, 3, 3}, {1, 3, 3}, {1, 3, 3}, {
                  1, 3, 3}, {1, 3, 3}, {1, 3, 3}, {1, 3, 3}, {1, 3, 3}, {1, 3,
                   3}, {1, 3, 3}}, {{1, 4, 3}, {1, 3, 3}, {1, 3, 3}, {1, 3, 
                  3}, {1, 3, 3}, {1, 3, 3}, {1, 3, 3}, {1, 3, 3}, {1, 3, 
                  3}}}, {CompressedData["
1:eJxTTMoPSmViYGBQAmIQfcVngdyHm7/3h/glxRv//rcfxjdq/rTAJPPf/pKK
zBt7Nv3ev3G3etyzb3/3+zNOnByW8ns/d5T+Vd8lf/dreP9W/CD6e39Q06We
zYF/9x+drP19z4Zf+8vElmSkafzdrzIn5dkeEwR/UY/Owc7HP+H8e71pVWGz
fu6/8eSV5lnrv/sf3TryUTny5/45jRVrZiX93X9r7eaYD+I/9/utWJif1vl3
/4dPVxfbPvux//uDOQkN+//uFzQ5zs515Mf+tq2sB56x/NtvWLoj+9rCH/tF
uvLkfb3+7T8ounHungk/9new7mhinIng77GWzGb4iOAzSf7+Yuz1f/+3sFbp
vYt+7I+YfeAaw6z/+/2ST4bvOfZj/35Gddv0B//373xaGLz31Y/9wluOXUwT
Zjiwxem+xB7Zn/v5r4eY8OoxHEhJu6W2J/7n/isvbY+pOTAckGk79XzPwp/7
Z/5Ri3AIYjhgkDhV4cOLn/v3XPXS8Y1mOLDss35LmOkvOL/5jYGfcgeC/yU+
Ol350q/9ZxjrNX0DGQ58PW9SFib8e3/uT1crX1uGAz/rTm/sDPm9vzdwnYmv
JsOB5avncH9o/b2f2eF/NAMfwwHGqakbOpf/3r/khF7v2Wv/90fX6YUqn/y9
31EwPmnWxP/w+K4Vmimd7oHgw9IDALyHNbE=
                  "], CompressedData["
1:eJxTTMoPSmViYGCQAWIQ7bE4WeZD4u/99wX/7GP4+28/jB/QqnaDIf3/fpum
GrkC19/7jxx5cLhh1//9Kg7rlAp4fu+38Vt6u+H7//08/+6rFVz+tT/KJyzZ
QYrhwPbrFzg+dP/avyPPPbNBk+GAhvdvxQ+mCL791ZhpYfd+wvkZ4U23bKb9
3G91TIhdCqh/1dmEhYtjf+6vXD01Yta3//tfHj3Cx6X6c38D5+HzDDv/7//f
diR1D8fP/QcKGXxmJSL4FksnLEj78A/Ov+JzuuXsin/77T26PlwT+blf9qjC
f9+sf/tXh2x049L9uZ9xhk7AM5N/+yUSb8yxdf25//uDOQkN///uf3NtMt/i
jJ/7BRk+HJG69ne/w8v6hzbTf+63qT+4d/OOv/sn7VnXfu3oz/3p/yZt85n9
d/+mgrOuyr9+7mf7uVZoVs/f/YtcZnoom/yC8zWZM1Z2tiH4fy6u1iw4+2v/
B/N1u5+v+Ltf0vhV/jWO3/s32nv5NT78u9/i8tNHNi6/9xe7P3sgJYWID4Up
99pmViD4sPgCAJVMBbU=
                  "]}]},
               "4"],
              Annotation[#, 4, "Tooltip"]& ], 
             TagBox[
              TooltipBox[
               {Opacity[0], EdgeForm[None], 
                DiskBox[{-1.6380218198856535`, -0.933472039598255}, 0.2]},
               "5"],
              Annotation[#, 5, "Tooltip"]& ], 
             TagBox[
              TooltipBox[
               {Opacity[0], EdgeForm[None], 
                DiskBox[{-2.504047223670092, -0.43347203959825475`}, 0.2]},
               "6"],
              Annotation[#, 6, "Tooltip"]& ], 
             TagBox[
              TooltipBox[
               {RGBColor[0.801, 0.202, 0.192], 
                FilledCurveBox[{{{1, 4, 3}, {1, 3, 3}, {1, 3, 3}, {1, 3, 3}, {
                  1, 3, 3}, {1, 3, 3}, {1, 3, 3}, {1, 3, 3}, {1, 3, 3}, {1, 3,
                   3}, {1, 3, 3}}, {{1, 4, 3}, {1, 3, 3}, {1, 3, 3}, {1, 3, 
                  3}, {1, 3, 3}, {1, 3, 3}, {1, 3, 3}, {1, 3, 3}, {1, 3, 
                  3}}}, {CompressedData["
1:eJxTTMoPSmViYGBQAmIQfcCnptn0BPeBRXOO7Ev79nY/jB/H9tQx89Kb/RMe
JTyYvYX7QEy5/54zb1/v/7vsy96MXu4DAlviVs32eL3/1WnNVtM07gPzWJZK
pi9+td/iw8H3s425DzzT8bh4JuDV/oySuOezv3LB+ctzDoUwnUXwXXPjN2as
4Dqw6uTV4Fnlr/Yfn8yXe76d64Ax88cI06Ov9jv/bV1kms51YFqA8/0zQq/3
n5MXd4vx4zrw8qDlQYb61/vjDvBXONlyHWDN5m44y/lm/7sEjlUaOlwHFEXu
2s2a8ma/+UaWw7OVuQ5wchewMhu9hfOLyo2uMTxC8P8bfnuZPuXd/osX3zHO
AepfZda4ltHk/f6/1wUWzLbjOlDO7Fd17sD7/UaST2XnBHAdUMroXXxW7cP+
DcdnN0hncR2QWrcyQyrmw/6OyJnt0t1cB5Zeru7xbfiwPyVT8IX0Gq4DBj99
NzQs+bD/3bWylq3nuQ6UrZ4aMWvbh/2aCi7bXnxF8KfPcZH2l+eG8wOu3VT3
d+E+MI35X9CsRR/2B/a5rX+Rwn3g+qfukllVH/Zfeiro29TKfUB8cUzmrCCg
eTW/Kk3ncR9gafi3nUHmw/5rH+J8mNZzH3CaGCs1e+37/c2ph+XO7+c+UKO0
74iJ8nt4fH9RMTI/N+HdfvT0AADplB8I
                  "], CompressedData["
1:eJxTTMoPSmViYGCQAWIQ/et7bJNpD/eBHco/ahl/vd0P48/i8t3AeO7d/pL0
rOavtdwHGjsPtjOWvt+f4dbcWprIfaB4jtd2xvfv98eozmn/6sJ9YOOMNcca
TD7sN5w0pcJUkftA7t2+SwzBH/a/Oq3ZavqNC87/OiFqf8YpBJ8rKPdh9DKu
A4U9qnwmQP3avXdc+Lu4DrwJ095o8vb9fq/OvupDuVwHfgm1zWcser//aibf
8tnxXAeqHjPMMDn8Ds7P8lJ0PPvgLZy/aOY0ztmBb/eXehW+WZHKdcCky/Hf
7Ctv9q+50DL9UCHXgT/6kQvOZL7Z/yhshtOdWq4DLw9aHmT4/3r/GcGy3339
XAdkGR50mq55vf+b1Jsnt4HuK/rXVJ1e+Hr//BbmHRr7uA6c+KOaO9Ps9f71
94TE/W9wHWD7FK1qIvl6//ITFRL+XxH8V+oPPJrkuOH8EH6mzq+O3Adu5ceU
nw98vf+xveKaFfHcB2Lrp8xhOvx6/yf++U+jgeF9v+/MQVOTN/D4sNLYy2v8
EcGHxRcAXe7t4w==
                  "]}]},
               "7"],
              Annotation[#, 7, "Tooltip"]& ], 
             TagBox[
              TooltipBox[
               {Opacity[0], EdgeForm[None], 
                DiskBox[{-0.2067384786776459, 2.7722650243066314`}, 0.2]},
               "8"],
              Annotation[#, 8, "Tooltip"]& ], 
             TagBox[
              TooltipBox[
               {Opacity[0], EdgeForm[None], 
                DiskBox[{-0.5487586220033148, 1.8325724035207231`}, 0.2]},
               "9"],
              Annotation[#, 9, "Tooltip"]& ], 
             TagBox[
              TooltipBox[
               {RGBColor[0.801, 0.202, 0.192], 
                FilledCurveBox[{{{1, 4, 3}, {1, 3, 3}, {1, 3, 3}, {1, 3, 3}, {
                  1, 3, 3}, {1, 3, 3}, {1, 3, 3}, {1, 3, 3}, {1, 3, 3}, {1, 3,
                   3}, {1, 3, 3}}, {{1, 4, 3}, {1, 3, 3}, {1, 3, 3}, {1, 3, 
                  3}, {1, 3, 3}, {1, 3, 3}, {1, 3, 3}, {1, 3, 3}, {1, 3, 
                  3}}}, {CompressedData["
1:eJxTTMoPSmViYGBQAmIQ7Txz2VIxvV/7I147KznW/7KH8au2bX5gL/jb/vGR
/PjHbL/2/66tU+5r/m2/z3e6VO2On/sX3i9bo3btt/306YwrxbJ+7o/afvnL
AY0/9iYPDOses/zcb6bMJMkX9Md+8ous3McdP+B8wZtGHhvMEXzfWzmMte++
778Ssjt8ud0f+0D10xVea7/vF9ihe/Wm+B97z187H4vlfN8fN5FFiO/jb/t4
+ztaKVbf92+N4FT8suu3fUPD2T4Die/71VoWHOwt/W2/4OC+T3++fts/Y715
krrBb3uDpO0qj598269i8u5f0cNfcP6Hvz1iJZ0I/iqF1T0OBr/s0xZ3L3r8
7dv+kHlPVxU/+Gm/d/35e4+kvu9/a17vwjvrp72GUcWtx3bf97dflLi3LPin
vXL/0/mPCr/v7+v+IxEl99P+8qYHax9t/r6fJU3rq9qvH/bdly7kPf76fX+l
Q8TFz1d/2M9fO3u5mO2P/cZ9Apq3Dv+wF3Uw467tRPA/WZhf9byD4CevSXzn
qfZzv7DZCr1b13/Yp8hY/61J/7n/kpsU763/P+wzTl+02LDi5/5J0zwlbqn/
tBf7sWiS2K2f+5fuXH6yOO6nfcHDbPMNv3/u5ygs/7Js8U/7U6dM7njK/tqf
reEuf+vFT3h866vzpvEaIeIflh4APmQrgA==
                  "], CompressedData["
1:eJxTTMoPSmViYGCQAWIQvf195mKxbT/3n1Vfdai49pc9jB+zpX5lsfAv+9Xn
mpZOm/lz/4uSo3s/7/9pP7lny8ppCT/3F7xmWPa56ad9tdeztdPUf+7/seDn
rs+uP+3VVK73iz34sd8mRnx9sfpP++nTGVeKdSH46xSTZWuNEPzrizsSk199
32+xtqHYwe2nvaRUusapjd/3G/cJaN5q/mkfIXR6qkHl9/06Bo83Fh/8aZ93
+dSbRzHf9785vtT0lsQvOL9kiuhD3i4E/8abW3+WXfxlv27KhPK/Gd/395e0
NqkJ/LaXWrj9rEHj9/2rF1Ya9rn+tm9fe085Zeb3/VsjOBW/VP22j1aeNfXk
nu/7Z1tu2xO55Lf9etO2jOTX3/cX7Hpy+MDB3/aMnFv5/kr+2O9qLXxa/f5v
e8W9l894+v3Yv8zhR96tt7/thSbOP+/ZgeDP8M8z2HALwc+W27RhmuLP/XsY
fxztufjbvqP+w7c/MT/3//4Zbfx5xm/75fJvMpNn/Nxv+Wn/gsiE3/D46Fl6
/NctRgQfFl8Ay/EJLQ==
                  "]}]},
               "10"],
              Annotation[#, 10, "Tooltip"]& ], 
             TagBox[
              TooltipBox[
               {Opacity[0], EdgeForm[None], 
                DiskBox[{-2.1763539847020628`, 2.4249686689727703`}, 0.2]},
               "11"],
              Annotation[#, 11, "Tooltip"]& ], 
             TagBox[
              TooltipBox[
               {RGBColor[0.801, 0.202, 0.192], 
                FilledCurveBox[{{{1, 4, 3}, {1, 3, 3}, {1, 3, 3}, {1, 3, 3}, {
                  1, 3, 3}, {1, 3, 3}, {1, 3, 3}, {1, 3, 3}, {1, 3, 3}, {1, 3,
                   3}, {1, 3, 3}}, {{1, 4, 3}, {1, 3, 3}, {1, 3, 3}, {1, 3, 
                  3}, {1, 3, 3}, {1, 3, 3}, {1, 3, 3}, {1, 3, 3}, {1, 3, 
                  3}}}, {CompressedData["
1:eJxTTMoPSmViYGBQAmIQrT+ziStGhutAo9DXi7f+MDrA+EI/dAxvuTI5/NdL
Tz/EwXXgUvSkIMZ6Joecz79c+h9yHljawzfddwWTQ6SEAU/MLs4DTT9sds+6
yOSw3OZE2aF2zgMFeiG+js+YHK4fSMk75Ingi+08cVtDEcHfsjPVov8PxwH7
4xve9N5hcjB7IPLl622OA3d/ZGqrn2Ry2OTZoxmzm+NAS+pVz4NbmRxsc2TP
Ni3iOKB/Mjxwyywmh7M8Yv8zJnIceBG3WJGxgskhbi2foX8Dx4GFX9599A1l
clj2l8vrUDnHgedmXgc+6yL4Z2dL+nxhRPC11mq0R11ldHCQ+9pxCKj//2tX
sZK1jA45KuLqhyZxHDizQ+ixQxejw6LU10sOLeE4MKP1/nredEYHeZFF7E77
OA7MSQr0TfdhdPi+dD6f032OA9f9M3b7WjE6XN4qnu/EwHlAyLZe00SD0SFW
uZb7jjLngffJ0aHq8owOM3K8bPm9EHy2l16LSosR/P1KD9aVzuA8cN9cPUJd
k9HhwC0fM/6dnAfsHBLc1W0ZHRyNJK6suMl5QO7Fdx/1QKB5JxgYYz5xHljx
c5lqSQ6jg6tt6mUNZq4DkVf5dvP2Mzp82nhy6VdhrgNcG8sClm9ExHfOhpuf
Ha4h+LD0AACiF+Xy
                  "], CompressedData["
1:eJxTTMoPSmViYGCQAWIQnemSwhnzgPPAbgMNpS+/GR1gfObvk0S/HGN0eLy5
gEvmEucBz+tb5U3mMjpcn9TJM2cr54HeSZeFt9QxOpwuXMQnM5PzQOBbfzmT
BEaHBfdm/Y8u5Tzw+VScxJcARodICQOeGC8EP+Vuglu/HIJfOa84o+kXx4HC
4slVUUD9s24+Om16j+PA++ToUPV6RoedV6cwvTzIceD1liOSX4D2u2wT0Tu0
mePAaYZl0ctPIvj8z2MNHZmY4HzHyQ77edWYHJ5MKy8+v5PjgMx10SZfVyYH
adluuZdHOQ6sftsfyZjA5BC4eN5JpkscB/RPhgduqWJysI6radr6mOPAIks9
+fR+JofU9E/ZTL85DvBWHV0kNY/Jge8ip72/EOeB8l0xaufWMDnIaUvOK9Xh
PKBh61+hvoXJQUy0fn6pJ4IfWfLs/IoiBP9wNIeAzDTOA5tlzy9mWMbkENSj
bnx+M+eBS5KNtzZ3MjkkxizNabrIeeCTqLFgei4TPD5mvzfbp26H4MPiCwBt
Lrrz
                  "]}]},
               "12"],
              Annotation[#, 12, "Tooltip"]& ], 
             TagBox[
              TooltipBox[
               {RGBColor[0.58, 0, 0.58], 
                FilledCurveBox[{{{0, 2, 0}, {0, 1, 0}, {0, 1, 
                 0}}}, {{{-1.8485428413763942`, 
                 3.257288623092012}, {-1.8485428413763942`, 
                 3.4720339564253453`}, {-1.8201248413763942`, 
                 3.4720339564253453`}, {-1.8201248413763942`, 
                 3.257288623092012}}}]},
               "13"],
              Annotation[#, 13, "Tooltip"]& ], 
             TagBox[
              TooltipBox[
               {Opacity[0], EdgeForm[None], 
                DiskBox[{0.09402898768322444, 1.066527960401745}, 0.2]},
               "14"],
              Annotation[#, 14, "Tooltip"]& ], 
             TagBox[
              TooltipBox[{
                {RGBColor[0.800498, 0.201504, 0.192061], 
                 FilledCurveBox[{{{1, 4, 3}, {1, 3, 3}, {1, 3, 3}, {1, 3, 
                   3}, {1, 3, 3}, {1, 3, 3}, {1, 3, 3}, {1, 3, 3}, {1, 3, 
                   3}, {1, 3, 3}, {1, 3, 3}}, {{1, 4, 3}, {1, 3, 3}, {1, 3, 
                   3}, {1, 3, 3}, {1, 3, 3}, {1, 3, 3}, {1, 3, 3}, {1, 3, 
                   3}, {1, 3, 3}}}, {CompressedData["
1:eJxTTMoPSmViYGBQAmIQfUF0zdMzXk/sT0eyFrW4/bWH8d+qlBo03/hrP2mf
ZJHxzCf2eW/siy96/bO/s+bU7/+mT+1F/Cz+ZM79Z68p+e3emUtP7c+qTnVh
+fDP/n37VBPjuc/sV048nBEo+d/eoFw5zHjqczjfbNrkBTPNX8D5+ybL6zGc
emHvfrhm+SvW//bbfibZp/q8tG9Se68ie/+f/ZHg1swz517aX/x/NDFwxz/7
GScdbhsavbLXOH6qwLzpn32Ee5zwzLJX9rM+JQpetPlnL3602pth9yt7Hrmf
G7O+/7X/3tz13PjuK/vpi9b7bVuB4Cfn+KVtD0DwZfpz7jR//2Pfw/jotdHO
V/bHeZb/2rb8j/2dF5HFJoWv7BOWOUwJSPxjz/6Eo8ZI85X9L/tbuq+k/tgL
ael9NDn80p7p196MuU9/2298ZH7VxP6lffmV1y5ZB3/bOywODzbe/cL+zTpJ
RfO5v+2l3h58eEbnhf2yPxcrZLt/2+ue6JFimPIczi+51tWW9u4ZnD/xvWlI
WtQz+7YlmXWy83/b9/E3mzHceGrvuvV2jOzx3/btG0P3zwx9as/Kyp0h+/63
vXbEZu6zn57YS2hkSm5X/WNf3qp4aOb6J/bV9y1cXmX9sT+8qb8iLeeJ/b1p
HPmyG/7A43vR1HNbA34i+LD0AABtnCHJ
                   "], CompressedData["
1:eJxTTMoPSmViYGCQAWIQ/SpD9dUZq6f2DtOyhba7/LWH8c8rOf7cduuPPdPq
z0/PFD+1j3ncxmve/sfeUH/C3TNPn9o/jjz01czrj33iZp2rZ8Kf2Wfz7+Yy
5/1jz8PgLXj22TP79adu/Nv27re9puS3e2cmPYfz/7AYf/vv+ALOX8XwItf4
0gv71dJOh5uB+lVEtB+kOr+0X/bnYoWs9x/75crJrDO3vLSfP28J4/aOP/Y1
C5PDTd6+tI83S2+VfYDgP2e6bhAY+BfO946e4/Nqxl/7P3I3HP9feWnP9Njt
Uub1v/ZKbF1TZyx5aS8nYN14keefvedb65eGJS/tNY6fKjB3+me/kPEoa7ru
S3u+FeU8c7P/2f+88ybe+MIL+8cay4RZOv/Zh5j1CzMUv7DfsfKKVPayf/Yi
5wKnp3G9sJdcv3Of7NZ/9iZquyamTXsO52uslLkw8+MzOL+Re+r5M8nP7PUL
dopemPHP3t1Twpnh7VP7vAzZZrOEf/acnIqxxmVP7dckNH6Yo/4PHh//hTu9
5E4i4gcWXwAOmOjf
                   "]}]}, 
                {RGBColor[0.801, 0.202, 0.192], 
                 FilledCurveBox[{{{0, 2, 0}, {0, 1, 0}, {0, 1, 0}, {0, 1, 
                  0}, {0, 1, 0}, {0, 1, 0}, {0, 1, 0}, {0, 1, 0}, {0, 1, 0}, {
                  0, 1, 0}, {0, 1, 0}}}, {{{0.8769856223697639, 
                  1.72512582018739}, {0.8769856223697639, 
                  1.9398711535207234`}, {0.9054039557030973, 
                  1.9398711535207234`}, {0.9054039557030973, 
                  1.85168782018739}, {1.017025622369764, 1.85168782018739}, {
                  1.017025622369764, 1.9398711535207234`}, {
                  1.0454422890364305`, 1.9398711535207234`}, {
                  1.0454422890364305`, 1.72512582018739}, {1.017025622369764, 
                  1.72512582018739}, {1.017025622369764, 
                  1.8263464868540566`}, {0.9054039557030973, 
                  1.8263464868540566`}, {0.9054039557030973, 
                  1.72512582018739}}}]}},
               "15"],
              Annotation[#, 15, "Tooltip"]& ], 
             TagBox[
              TooltipBox[
               {Opacity[0], EdgeForm[None], 
                DiskBox[{0.9600543914676637, 0.5665279604017442}, 0.2]},
               "16"],
              Annotation[#, 16, "Tooltip"]& ], 
             TagBox[
              TooltipBox[
               {Opacity[0], EdgeForm[None], 
                DiskBox[{0.9600543914676631, -0.43347203959825575`}, 0.2]},
               "17"],
              Annotation[#, 17, "Tooltip"]& ], 
             TagBox[
              TooltipBox[
               {RGBColor[0.801, 0.202, 0.192], 
                FilledCurveBox[{{{1, 4, 3}, {1, 3, 3}, {1, 3, 3}, {1, 3, 3}, {
                  1, 3, 3}, {1, 3, 3}, {1, 3, 3}, {1, 3, 3}, {1, 3, 3}, {1, 3,
                   3}, {1, 3, 3}}, {{1, 4, 3}, {1, 3, 3}, {1, 3, 3}, {1, 3, 
                  3}, {1, 3, 3}, {1, 3, 3}, {1, 3, 3}, {1, 3, 3}, {1, 3, 
                  3}}}, {CompressedData["
1:eJxTTMoPSmViYGBQAmIQ3eQjsIl18m/7DXOO7Ev79nY/jJ/D9tQx89Kb/Y8U
3H9Y7Pptn1Xuv+fM29f72WfI287n+GMvtyVu1WyP1/v1/LauYw3/Y7+GZalk
+uJX+yeytt602PPH/ouOx8UzAa/2G/31fmVh8RfO38LTwp/TieBXcHuFzb/0
137HyavBs8pf7S/Z9/reReF/9o7MHyNMj77aX/P6TzFr6D/7JQHO988Ivd6f
tuyWzo62f/bfD1oeZKh/vd819eWJ1yv+2Qtnczec5XyzX1XlR4r86X/2+iJ3
7WZNebN/avN/I8s7/+zFuQtYmY3ewvkN5UbXGB4h+LxG316mT3m3P8FJe6vF
qX/2O8wa1zKavN/PYfa8wnLZP/tWZr+qcwfe75+72a7WoumfvWZG7+Kzah/2
Lwq7uN3S/5+90rqVGVIxH/Z/Mrq20pL3n/2ay9U9vg0f9lsJP3thcfqvvflP
3w0NSz7sV7OQ3sDa8te+dvXUiFnbPuzfsLTBZ745gn95TX3TpSd/4Pwky9DM
S7P+2M9l/hc0a9GH/Yknq6PmR/6xv/epu2RW1Yf9sVJP5XIkgPGxOCZzVtCH
/evfCh9lff7bnrvh33YGmQ/7Q1m8FXKO/rYPmBgrNXvt+/2/pZqqLy3+bd+l
tO+IifJ7eHwzqRqZn5vwbj96egAA33Ynzg==
                  "], CompressedData["
1:eJxTTMoPSmViYGCQAWIQzffNZwsr9x/7Y8o/ahl/vd0P46/g8t3AeO7dfilx
k02t6n/s+zsPtjOWvt9vFMm0rjXhj33jHK/tjO/f7/eafWFl68w/9jtmrDnW
YPJh//yD94+zPvxjX3K37xJD8If9en5b17Ga/4XzxY8EW83vQ/DfOep923Ht
r31FjyqfCVD/mtP++kH8/+x/hWlvNHn7fn/u5dcHX7v/s+cQbpvPWPR+f7jQ
myzLlH/2HY8ZZpgcfgfnV3gpOp598BbO3zBzGufswLf7xQPVHshF/LN36nL8
N/vKm/2rXf53vrb/Z89lELngTOab/XYWN4x3qP+z/37Q8iDD/9f7sw7JHApi
+WevzfCg03TN6/1iGwze77j6177hX1N1euHr/UfuMHrKL/9rf+2Pau5Ms9f7
l2g87rpU9Nde5FO0qonk6/1bQsQ7Llkg+LrTPNRznv2B86OOsyxvnf/H/kV+
TPn5wNf7bdOOJcin/LHPrp8yh+nw6/1yx0693aHxx/5t35mDpiZv4PHhobGX
1/gjgg+LLwDGUe2B
                  "]}]},
               "18"],
              Annotation[#, 18, "Tooltip"]& ], 
             TagBox[
              TooltipBox[
               {Opacity[0], EdgeForm[None], 
                DiskBox[{2.6921051990365403`, -0.4334720395982564}, 0.2]},
               "19"],
              Annotation[#, 19, "Tooltip"]& ], 
             TagBox[
              TooltipBox[
               {RGBColor[0.801, 0.202, 0.192], 
                FilledCurveBox[{{{1, 4, 3}, {1, 3, 3}, {1, 3, 3}, {1, 3, 3}, {
                  1, 3, 3}, {1, 3, 3}, {1, 3, 3}, {1, 3, 3}, {1, 3, 3}, {1, 3,
                   3}, {1, 3, 3}}, {{1, 4, 3}, {1, 3, 3}, {1, 3, 3}, {1, 3, 
                  3}, {1, 3, 3}, {1, 3, 3}, {1, 3, 3}, {1, 3, 3}, {1, 3, 
                  3}}}, {CompressedData["
1:eJxTTMoPSmViYGBQAmIQnWspN1lxO4uDT7K140zOR/Yw/sSfUvum6T62n7vY
0mz3KRaHSR0bnI2Fntgb3F8a8e4ji8M974WhKduf2DvvKpioKMnqEPA76tmM
mKf2X6feUNvtzerAeXm7nvH6p/ZHBW30d3ci+G2SNw6GbELwX0hYp767xurg
Yqa1JrXjqX3ap+6V7d9ZHfb84Vt+yuqp/asOkRJFCTaHiPV7FIzfPrGPT2u+
8MuAzYHN7pjd/4Yn9uePds0TcWJzeDXlS73Rt8f2dqqTcvSC2RzOvVY6mJr9
2P7blanBu6PZHJ5+6f/15+wjOL+246zmf1kE/8NZTrEZ2Q/tY7asFtkdxObg
crIu6N/pB/YG6zrLdjuwOZT/2dhqaP/A/lfO1h+79NgcQuNPFZ5MuW9fu+/f
VGtRNodi98jYaf337JfqMPZbf2F18NwocO7kv7v2J2U69awvszrISZ+w+5t7
195+vfKkhetZHdiCVs6dpnrXniUtLCGvE8Gf9jL0N3sCgn93/YF37NasDm0f
2bdMK71rf+d7cHqeFKtDo8kF3Wmi9+yjF3ScvPKTxaG5uDdq2tZ79ixcC+Yo
PmRxOPufVeFv/3378KnWp0IusDisyVv0NCXogf0qhevf2/ezOBTddbQ+fecB
PL5/3Tp7wjD/oT16egAACqb+qA==
                  "], CompressedData["
1:eJxTTMoPSmViYGCQAWIQbdxnM0XxM4uD2R32pn+sj+xh/JCvm/z/GT603yln
MDmRkdUhr8yu4l/XA/uj9uITH8qyOtQkb/X4J/DA/mLCv75EK1YHqbm+T//o
3rf/85l1nmIcq4Nm15Gtfzbfs3feVTBRsRPBt/hqH/5uC4KvbKJr+vsGUP+5
zOP6+vftmX7uvej+ldWBeeUVv9NCD+wf/+GePUWQzeHLm8qEf70P7CNkevJ3
y7M5lMj8Tz9t8xDOb9l6b5+R/CM43zct81vKukf2O6w1tdZJsjnsKt3HmKL9
2L5xq2j9FF42h8/nl8UbT3ts763PdKWKkc2Bze6Y3X+GJ/aJJSrSJ96zOlz6
L192KviJvXn2OsNqoPtqGGtbZvQ9se9jnB6nd5DVQY351qS0k0/s65a3/2df
zurwgnfJrdPPnti37VX8x96F4DvH7Tp7JQHBv1k2ozfRltVBZMLiDoN1T+y9
3Cqz1smzOkxqyE7+a/PE3rrst8FvYHjzFxrbnTr9GB4fW647fTrDh+DD4gsA
sX3OvA==
                  "]}]},
               "20"],
              Annotation[#, 20, "Tooltip"]& ], 
             TagBox[
              TooltipBox[
               {Opacity[0], EdgeForm[None], 
                DiskBox[{3.5581306028209787`, -0.9334720395982569}, 0.2]},
               "21"],
              Annotation[#, 21, "Tooltip"]& ], 
             TagBox[
              TooltipBox[{
                {RGBColor[0.800498, 0.201504, 0.192061], 
                 FilledCurveBox[{{{1, 4, 3}, {1, 3, 3}, {1, 3, 3}, {1, 3, 
                   3}, {1, 3, 3}, {1, 3, 3}, {1, 3, 3}, {1, 3, 3}, {1, 3, 
                   3}, {1, 3, 3}, {1, 3, 3}}, {{1, 4, 3}, {1, 3, 3}, {1, 3, 
                   3}, {1, 3, 3}, {1, 3, 3}, {1, 3, 3}, {1, 3, 3}, {1, 3, 
                   3}, {1, 3, 3}}}, {CompressedData["
1:eJxTTMoPSmViYGBQAmIQPdXHxPfAEm6HGL+keOPf//bD+FbNnxaYZP7bf3Sb
/4fIHdwOO3erxz379nd/xKfdQr33uR2Eo/Sv+i75uz/7bJv3ATYeh6imSz2b
A//ul1357kGkJY9DndiSjDSNv/vfqgS9jCxH8NfpvKv+PB/BF9AJlO89wuPw
4MkrzbPWf/f3sS5KVnvK47CksWLNrKS/+4XmaOkdYOV1CFuxMD+t8+/+9sqZ
XTPleB3+P5iT0LD/7/7vNxZEbNbndejbynrgGcu//WkWK9TOOvA6yHTlyft6
/dsv92I1b5Qnr8ME1h1NjDMR/CPWktkMHxF8LsnfX4y9/u9vOX7wXCRQf8Ls
A9cYZv3fH3FwvkGUHq/DcUZ12/QH//crNZzeFCnD6yC+5djFNGGGA0svigTc
YuJ1EL4eYsKrx3DgrL24562HPA43XtoeU3NgOPBRf/6Lmwd4HOb+UYtwCGI4
kH7I0sdhLo/DgateOr7RDAd0KnOkeMsR/H1/srcu80XwWQ9fW7FMg8fhAmO9
pm8gwwEW7ixFXg4eh8Kfrla+tgwHmjfPay5+zu0wMXCdia8m0DzZbWEHznE7
sDv8j2bgYzhQvyKw5fNeboc1J/R6z177v/+S8duNamu5HTwF45NmTfwPj+9W
oZnS6R4IPiw9AAD3ffkh
                   "], CompressedData["
1:eJxTTMoPSmViYGCQAWIQHb0wyO/AA26H54J/9jH8/bcfxo9oVbvBkP5//0ND
N1+G99wOZ448ONyw6//+t0G63g3cPA4ufktvN3z/v/9nsYgngwaPQ5xPWLKD
FMMBFXaZiAPePA578twzGzQZDmSfbfM+UIbgJ3CECfYuQvC93Z3fzzzG42B3
TIhdCqhfi+dK97NHPA6Nq6dGzPr2fz+3gFKo8X8ehw7Ow+cZdv7f36C/SDOK
l9fhRCGDz6xEBN9h6YQFaR/+wfl3fE63nF3xb/8DP/snPuy8DqpHFf77Zv3b
v/KEtqXxbx4Hzhk6Ac9M/u0vdpLok3zP4/D/wZyEhv9/93e2W11Nu8vjIMnw
4YjUtb/74+uOvJYEus+l/uDezTv+7t8mslbi7Doeh/x/k7b5zP67f9muuTuX
TeFx4Pu5VmhWz9/96y6Y71hWjuBnF15oL/ZD8Bm71rkzaPM4/DBft/v5ir/7
iyL7VXx5eRx22nv5NT78uz+5U/D1TGB4V7s/eyAlhYgPjSn32mZWIPiw+AIA
DnfXQA==
                   "]}]}, 
                {RGBColor[0.801, 0.202, 0.192], 
                 FilledCurveBox[{{{0, 2, 0}, {0, 1, 0}, {0, 1, 0}, {0, 1, 
                  0}, {0, 1, 0}, {0, 1, 0}, {0, 1, 0}, {0, 1, 0}, {0, 1, 0}, {
                  0, 1, 0}, {0, 1, 0}}}, {{{
                  3.698299627820978, -2.0409186229315903`}, {
                  3.698299627820978, -1.826173289598257}, {
                  3.7267179611543115`, -1.826173289598257}, {
                  3.7267179611543115`, -1.9143566229315905`}, {
                  3.838339627820978, -1.9143566229315905`}, {
                  3.838339627820978, -1.826173289598257}, {
                  3.8667562944876446`, -1.826173289598257}, {
                  3.8667562944876446`, -2.0409186229315903`}, {
                  3.838339627820978, -2.0409186229315903`}, {
                  3.838339627820978, -1.9396979562649237`}, {
                  3.7267179611543115`, -1.9396979562649237`}, {
                  3.7267179611543115`, -2.0409186229315903`}}}]}},
               "22"],
              Annotation[#, 22, "Tooltip"]& ], 
             TagBox[
              TooltipBox[
               {Opacity[0], EdgeForm[None], 
                DiskBox[{4.424156006605417, -0.4334720395982573}, 0.2]},
               "23"],
              Annotation[#, 23, "Tooltip"]& ], 
             TagBox[
              TooltipBox[
               {RGBColor[0.58, 0, 0.58], 
                FilledCurveBox[{{{0, 2, 0}, {0, 1, 0}, {0, 1, 0}}}, {{{
                 4.4099470066054165`, 0.45915529373507535`}, {
                 4.4099470066054165`, 0.6739006270684087}, {4.438365006605417,
                  0.6739006270684087}, {4.438365006605417, 
                 0.45915529373507535`}}}]},
               "24"],
              Annotation[#, 24, "Tooltip"]& ], 
             TagBox[
              TooltipBox[{
                {RGBColor[0.291989, 0.437977, 0.888609], 
                 FilledCurveBox[{{{0, 2, 0}, {0, 1, 0}, {0, 1, 0}, {0, 1, 
                  0}, {0, 1, 0}, {0, 1, 0}, {0, 1, 0}, {0, 1, 0}, {0, 1, 
                  0}}}, {{{5.205586327056522, -1.0408447062649242`}, {
                  5.205586327056522, -0.8260993729315909}, {
                  5.234736827056522, -0.8260993729315909}, {
                  5.347529827056522, -0.9947022062649242}, {
                  5.347529827056522, -0.8260993729315909}, {
                  5.374776493723188, -0.8260993729315909}, {
                  5.374776493723188, -1.0408447062649242`}, {
                  5.345625493723189, -1.0408447062649242`}, {
                  5.232832493723189, -0.8720943729315909}, {
                  5.232832493723189, -1.0408447062649242`}}}]}, 
                {RGBColor[0.292, 0.438, 0.889], 
                 FilledCurveBox[{{{0, 2, 0}, {0, 1, 0}, {0, 1, 0}, {0, 1, 
                  0}, {0, 1, 0}, {0, 1, 0}, {0, 1, 0}, {0, 1, 0}, {0, 1, 0}, {
                  0, 1, 0}, {0, 1, 0}}}, {{{
                  5.421758160389855, -1.0408447062649242`}, {
                  5.421758160389855, -0.8260993729315909}, {
                  5.4501764937231885`, -0.8260993729315909}, {
                  5.4501764937231885`, -0.9142827062649242}, {
                  5.561798160389856, -0.9142827062649242}, {
                  5.561798160389856, -0.8260993729315909}, {
                  5.5902148270565215`, -0.8260993729315909}, {
                  5.5902148270565215`, -1.0408447062649242`}, {
                  5.561798160389856, -1.0408447062649242`}, {
                  5.561798160389856, -0.9396240395982576}, {
                  5.4501764937231885`, -0.9396240395982576}, {
                  5.4501764937231885`, -1.0408447062649242`}}}]}, 
                {RGBColor[0.292, 0.438, 0.889], 
                 FilledCurveBox[{{{0, 2, 0}, {0, 1, 0}, {1, 3, 3}, {1, 3, 
                  3}, {1, 3, 3}, {1, 3, 3}, {1, 3, 3}, {1, 3, 3}, {1, 3, 3}, {
                  1, 3, 3}, {1, 3, 3}, {0, 1, 0}, {1, 3, 3}, {1, 3, 3}, {1, 3,
                   3}, {1, 3, 3}, {1, 3, 3}, {1, 3, 3}, {1, 3, 3}, {1, 3, 
                  3}, {1, 3, 3}}}, CompressedData["
1:eJxF02tMk2cUB/BKsTbiWoXlCSKDTZnVtAOHRJQMOVlGVsApCIaWpbbxBoUu
3sCAlDCmbMEZQKoDLUNJTVbs5l6dLcxhDpd1XihDSyQjcyDgLRbeC7jODaZ7
vsx+OB9+H56Tk3P+z1s79m7dLRaJRPNoJdEKolUdMTk1PU7gTso7Bc5UAf93
eXqSqqBOwJJrVllXecAmZWKflXrzhK5w2ixgUN1QR56ZwLYwpjK+SMArt87l
z1UQqLUeTFmVJ2CCzpX89acEHB5R2cKNAm5tykj0HiVgvHNyUrtcQLnZkGM9
RqBX6QSyQMDMis1ju+oJRLsbur0+Hv3vbxvuaiKgzhqs3+ThUSpVRDI2Ainy
hN+P2Hn88vP7qfYrBM4fCh8f3sfjqKLEGN1F4IsVreaeD3iUKRr3kF8IPLWo
gzfG8NguvT+zyENgkzte/6OYx8WNugvSAQLDvWnr/Te5Vz49mHxIUh9ww2em
hZDN4Zn5sZFZ9D1zYV3vXDSH7W9UjY7T/nMfnshO9rO4JXw2vribzvvQN1Hh
YVHCxJXprxLgDwxpWtpZHGwzeW2XAt7wXNxUYA94tWJZjaSVQIztRoi7n8Xm
2Zdus5VAXZWiL/QfFmW3HwTNnCLw4g/RA8NKDlfqilVvWwjE/jni6tjJob76
rjeUelWvyx9xmcOfitJV+koC53649e/TVg61RzJyOug92l5IWnJVHD45bnzT
U01AaizNuuZlUffRNHO6lsDPbFhf5CkWc5U5l/Ib6f39Cb7yXBaP3sh0bqD7
zz2cWu5YzyKnP9O8+HLAO2rU10O6A37+/VT+Y7ovOyjHHmpZVLoYme0ugfR+
/7d5zSxu7zzo3D5CYErbUzowwqKTeZLZSfMntszUKN/lXvmEPzhpryXgkw0T
LwvdHGqyvwstGSOgnR/nOO7nMMYllzym/Q48YtILw3gsmm2q0dwjsC7ktbBa
JY/GnISdEb8RGJpKFf9N8xHVPdag8hLI7g9XO/Q8ajIK4lPovL9+EmvQHeZx
Xmsat6uHwOvDhjWiszzaI5YsPUvztkLOdFj6eZzkBjVRbQT+iqvbv/YZj/ei
fGmd9H5yW9mWPTIB95nOLyptIWD6RlWpihQw+KpuYC29503H6MXp1QJeP/Zx
ZRXNt09dHNKXKOBFm+89w1eB//gfqcnVug==
                  "]]}},
               "25"],
              Annotation[#, 25, "Tooltip"]& ], 
             TagBox[
              TooltipBox[
               {Opacity[0], EdgeForm[None], 
                DiskBox[{0.0940289876832242, -0.9334720395982553}, 0.2]},
               "26"],
              Annotation[#, 26, "Tooltip"]& ], 
             TagBox[
              TooltipBox[
               {Opacity[0], EdgeForm[None], 
                DiskBox[{0.09402898768322392, -1.9334720395982552`}, 0.2]},
               "27"],
              Annotation[#, 27, "Tooltip"]& ], 
             TagBox[
              TooltipBox[
               {Opacity[0], EdgeForm[None], 
                DiskBox[{-0.7719964161012145, -0.433472039598255}, 0.2]},
               "28"],
              Annotation[#, 28, "Tooltip"]& ], 
             TagBox[
              TooltipBox[
               {Opacity[0], EdgeForm[None], 
                DiskBox[{-0.7719964161012144, 0.5665279604017451}, 0.2]},
               "29"],
              Annotation[#, 29, "Tooltip"]& ], 
             TagBox[
              TooltipBox[
               {Opacity[0], EdgeForm[None], 
                DiskBox[{-1.7568041691134226`, 0.3928797827348149}, 0.2]},
               "30"],
              Annotation[#, 30, "Tooltip"]& ], 
             TagBox[
              TooltipBox[
               {Opacity[0], EdgeForm[None], 
                DiskBox[{-1.1140165594268834`, 1.5062205811876532`}, 0.2]},
               "31"],
              Annotation[#, 31, "Tooltip"]& ]}},
           DisplayFunction->Identity,
           ImageSize->80],
          StripOnInput->False,
          LineColor->Hue[0.62, 1, 0.48],
          FrontFaceColor->Hue[0.62, 1, 0.48],
          BackFaceColor->Hue[0.62, 1, 0.48],
          GraphicsColor->Hue[0.62, 1, 0.48],
          FontColor->Hue[0.62, 1, 0.48]],
         Background->Directive[
           Opacity[0.2], 
           Hue[0.62, 0.45, 0.87]],
         FrameMargins->{{2, 2}, {0, 0}},
         FrameStyle->Directive[
           Opacity[0.5], 
           Hue[0.62, 0.52, 0.82]],
         RoundingRadius->0,
         StripOnInput->False], {13.547383533543707, 4.5429270112169675}, 
        NCache[ImageScaled[{Rational[1, 2], Rational[1, 2]}], 
         ImageScaled[{0.5, 0.5}]]],
       "DynamicName",
       BoxID -> "VertexID$22"], 
      TagBox[InsetBox[
        FrameBox[
         StyleBox[
          GraphicsBox[{
            {AbsoluteThickness[1.3], 
             {RGBColor[0.4, 0.4, 0.4], 
              LineBox[{{{-2.873393861007457, -0.4440110159708813}, \
{-3.2294664014635055`, -0.6495895930542146}}, {{-2.9333938610074566`, \
-0.3400879675167486}, {-3.289466401463505, -0.5456665446000819}}}], 
              LineBox[{{-2.903393861007456, -3.3920494917438155`}, \
{-2.9033938610074563`, -2.3920494917438155`}}], 
              LineBox[{{-1.1713430534385791`, -0.39204949174381515`}, \
{-1.171343053438579, 0.607950508256185}}], 
              LineBox[{{{-2.933393861007456, -2.4440110159708817`}, \
{-3.2894664014635047`, -2.238432438887548}}, {{-2.8733938610074565`, \
-2.3400879675167494`}, {-3.229466401463505, -2.134509390433416}}}], 
              LineBox[{{-2.9033938610074563`, -2.3920494917438155`}, \
{-2.5473213205514083`, -2.186470914660482}}], 
              LineBox[{{-2.037368457223018, -1.2989951167438152`}, \
{-2.037368457223018, -0.8920494917438152}}], 
              LineBox[{{-2.037368457223018, -0.8920494917438152}, \
{-2.9033938610074568`, -0.3920494917438149}}], 
              LineBox[{{-2.037368457223018, -0.8920494917438152}, \
{-1.1713430534385791`, -0.39204949174381515`}}], 
              LineBox[{{-1.171343053438579, 
               0.607950508256185}, {-2.1561508064507873`, 
               0.4343023305892547}}], 
              LineBox[{{-1.171343053438579, 
               0.607950508256185}, {-1.5133631967642478`, 
               1.5476431290420931`}}], 
              LineBox[{{-0.3053176496541401, 
               1.107950508256185}, {-0.043738044087995254`, 
               1.4196889429390145`}}], 
              LineBox[{{-0.3053176496541401, 1.107950508256185}, {
               0.5607077541302992, 0.6079505082561841}}], 
              LineBox[{{-0.3053176496541401, 
               1.107950508256185}, {-1.171343053438579, 0.607950508256185}}], 
              LineBox[{{{-0.3053176496541403, -0.8920494917438155}, \
{-1.1713430534385791`, -0.39204949174381515`}}, {{-0.3319201900325841, \
-0.7381264432896829}, {-1.0247405130601352`, -0.3381264432896825}}}], 
              LineBox[{{-0.6060851160150104, 
               2.8136875721610712`}, {-0.9481052593406795, 
               1.873994951375163}}], 
              LineBox[{{-0.9481052593406795, 
               1.873994951375163}, {-1.3530160124704487`, 
               1.8025982608194002`}}], 
              LineBox[{{-0.9481052593406795, 
               1.873994951375163}, {-0.3053176496541401, 1.107950508256185}}],
               LineBox[{{-2.3141210164732824`, 
               2.154652782144381}, {-2.5757006220394274`, 2.46639121682721}}],
               LineBox[{{{-2.5652817313794114`, 
               2.4073027516464776`}, {-2.9701924845091803`, 
               2.3359060610907147`}}, {{-2.5861195126994434`, 
               2.525479682007943}, {-2.9910302658292123`, 
               2.45408299145218}}}], 
              LineBox[{{-2.5757006220394274`, 
               2.46639121682721}, {-2.4358781131726017`, 2.850550402670307}}],
               LineBox[{{0.5607077541302992, 0.6079505082561841}, {
               0.5607077541302985, -0.3920494917438159}}], 
              LineBox[{{0.5607077541302985, -0.3920494917438159}, {
               0.9167802945863466, -0.5976280688271494}}], 
              LineBox[{{
               0.5607077541302985, -0.3920494917438159}, \
{-0.3053176496541403, -0.8920494917438155}}], 
              LineBox[{{1.9366860212431274`, -0.5976280688271498}, {
               2.2927585616991757`, -0.3920494917438166}}], 
              LineBox[{{{2.2327585616991756`, -0.39204949174381654`}, {
               2.2327585616991756`, 0.014896133256183386`}}, {{
               2.3527585616991757`, -0.39204949174381665`}, {
               2.3527585616991757`, 0.014896133256183275`}}}], 
              
              LineBox[{{-0.3053176496541403, -0.8920494917438155}, \
{-0.3053176496541406, -1.8920494917438153`}}], 
              LineBox[{{2.2927585616991757`, -0.3920494917438166}, {
               3.158783965483614, -0.8920494917438171}}], 
              LineBox[{{3.158783965483614, -0.8920494917438171}, {
               3.1587839654836136`, -1.2989951167438172`}}], 
              LineBox[{{3.158783965483614, -0.8920494917438171}, {
               4.024809369268053, -0.3920494917438174}}], 
              LineBox[{{4.024809369268053, -0.3920494917438174}, {
               4.024809369268053, 0.016764174922848873`}}], 
              LineBox[{{4.024809369268053, -0.3920494917438174}, {
               4.3887153729173916`, -0.6021507209104843}}], 
              LineBox[{{5.392954173187591, -0.6021507209104846}, {
               5.75686017683693, -0.3920494917438181}}], 
              LineBox[{{5.75686017683693, -0.3920494917438181}, {
               6.151244248606046, -0.6197472417438182}}]}, 
             {RGBColor[0.800498, 0.201504, 0.192061], 
              LineBox[{{{-3.2294664014635055`, -0.6495895930542146}, \
{-3.5855389419195536`, -0.8551681701375479}}, {{-3.289466401463505, \
-0.5456665446000819}, {-3.645538941919553, -0.7512451216834152}}}], 
              LineBox[{{{-3.2894664014635047`, -2.238432438887548}, \
{-3.645538941919553, -2.0328538618042145`}}, {{-3.229466401463505, \
-2.134509390433416}, {-3.5855389419195536`, -1.928930813350082}}}], 
              LineBox[{{-2.5473213205514083`, -2.186470914660482}, \
{-2.19124878009536, -1.9808923375771486`}}], 
              LineBox[{{-2.037368457223018, -1.705940741743815}, \
{-2.037368457223018, -1.2989951167438152`}}], 
              LineBox[{{-0.043738044087995254`, 1.4196889429390145`}, {
               0.2178415614781496, 1.731427377621844}}], 
              LineBox[{{-1.3530160124704487`, 
               1.8025982608194002`}, {-1.757926765600218, 
               1.7312015702636374`}}], 
              LineBox[{{-2.052541410907138, 
               1.8429143474615517`}, {-2.3141210164732824`, 
               2.154652782144381}}], 
              LineBox[{{{-2.9701924845091803`, 
               2.3359060610907147`}, {-3.3751032376389496`, 
               2.264509370534952}}, {{-2.9910302658292123`, 
               2.45408299145218}, {-3.3959410189589816`, 
               2.382686300896417}}}], 
              LineBox[{{0.9167802945863466, -0.5976280688271494}, {
               1.2728528350423947`, -0.8032066459104829}}], 
              LineBox[{{1.580613480787079, -0.8032066459104831}, {
               1.9366860212431274`, -0.5976280688271498}}], 
              LineBox[{{{2.2327585616991756`, 0.014896133256183386`}, {
               2.232758561699176, 0.4218417582561833}}, {{2.3527585616991757`,
                0.014896133256183275`}, {2.352758561699176, 
               0.4218417582561832}}}], 
              LineBox[{{3.1587839654836136`, -1.2989951167438172`}, {
               3.1587839654836136`, -1.7059407417438173`}}]}, 
             {RGBColor[0.580392, 0, 0.580392], 
              LineBox[{{-2.4358781131726017`, 
               2.850550402670307}, {-2.2960556043057765`, 
               3.234709588513404}}], 
              LineBox[{{4.024809369268053, 0.016764174922848873`}, {
               4.024809369268053, 0.4255778415895151}}], 
              LineBox[{{6.151244248606046, -0.6197472417438182}, {
               6.545628320375162, -0.8474449917438184}}]}, 
             {RGBColor[0.291989, 0.437977, 0.888609], 
              LineBox[{{4.3887153729173916`, -0.6021507209104843}, {
               4.75262137656673, -0.8122519500771511}}], 
              LineBox[{{5.029048169538252, -0.8122519500771512}, {
               5.392954173187591, -0.6021507209104846}}]}}, {
             TagBox[
              TooltipBox[
               {Opacity[0], EdgeForm[None], 
                DiskBox[{-2.903393861007456, -3.3920494917438155`}, 0.2]},
               "1"],
              Annotation[#, 1, "Tooltip"]& ], 
             TagBox[
              TooltipBox[
               {Opacity[0], EdgeForm[None], 
                DiskBox[{-2.9033938610074563`, -2.3920494917438155`}, 0.2]},
               "2"],
              Annotation[#, 2, "Tooltip"]& ], 
             TagBox[
              TooltipBox[
               {RGBColor[0.801, 0.202, 0.192], 
                FilledCurveBox[{{{1, 4, 3}, {1, 3, 3}, {1, 3, 3}, {1, 3, 3}, {
                  1, 3, 3}, {1, 3, 3}, {1, 3, 3}, {1, 3, 3}, {1, 3, 3}, {1, 3,
                   3}, {1, 3, 3}}, {{1, 4, 3}, {1, 3, 3}, {1, 3, 3}, {1, 3, 
                  3}, {1, 3, 3}, {1, 3, 3}, {1, 3, 3}, {1, 3, 3}, {1, 3, 
                  3}}}, {CompressedData["
1:eJxTTMoPSmViYGBQAmIQrRN1VVPoF98Br7V31nUE/tsP42s8yvnQuf/v/j/v
d7ZVPOM7sFxq0Vpr37/7M7f4prju5zvAuHOlyuJff/aH3WzSFprBd8Djoc8d
jhV/9i/5KzWtIpXvQE6p3I7ddX/2X2nc3luhjuALV0n/vvePF87fWLUj3PUW
74FzzqmVSpP+7DdemC68ZifvgUkPPv1+v+PP/vVc9z2EZvIecGGX2b/7/p/9
VroFbywaeA+8tRffcFX07/5TZzPk5PN5D9SINPDbRP/dH5WXGMAax3uA6+WL
vEUL/u5fvC82syKU90BditGlsPcI/qZZk3eFuv+D83+Ul7p0Lvi33/a++4oK
oH6/X1ZqYR/+7c98mulWUcB7YGvCwp49Zv/3z1OzO1LRxHtA+jj7Z6Xa//tl
rn5R+zGb94AIr8qO/E3/939J+6T7Yw/vgXlG324vuvZ//4WyrL4fd3kPaEac
+H/11//9UU/Oa01i5DtgzspxpZyN4cBU3bkxR9URfOZVcw9qByL4ex4bndMu
4zvQn1Sx6P2P//v3zp4fenQa34ELgWxH3l/4v9/uc9bnuO18BwSYru94v+L/
/qmdwQpCF/gO/L1XwR5W9H+/07/tn+494DswS33lHSXd//vfF8kcXf0RaH7B
zY3vnyPiu7hQOHvPPAQflh4AmvokuQ==
                  "], CompressedData["
1:eJxTTMoPSmViYGCQAWIQnca6XUNoH9+BqwVlfGHB//bD+G5PFqiH7f23/0HJ
Yc1L6/kO7FKOFr4m8H//leA72kGT+Q4YrZXXvub7f/8Jo6+6l8r4Dqz6riZ2
rev//rnz38oJBfMdSLPhVApb+X9/2M0mbSENBD9x3uZU1z+8cH5Z/LF2ixu8
B7Jez4/tBOqfPsv09evdvAfyuQRWvPf5v3/btOeK8+fzHijLsJUP4/+/37E8
3bdiIu+BbReqZr/f/g/O12Ph/rDbDcE/tdr1itL/v/sfhp+a1Dqd94Cwymy/
xQf+7pe4d9d2/mLeA9+/LZtv3f13v1/Kxxc71vMeeGsvvuFq6N/9FvLnF2Yf
5D3AHp8lUqDzd3+Shmv3DqD7jO5Z83Ly/93PPSkmjvUD74HYWF62RR//7Jd+
k71Xm4vvwJ9wjaT3j/7sF752cZ+2OoIfZmr5Pi4AwT8gE61/qZjvwLNpGty2
///s9/etCmqdyHdg+bwjc6+Z/90fJ/uj2wIY3pnLEgwKCv7C40Psc8S1d+cQ
fFh8AQA4HeYK
                  "]}]},
               "3"],
              Annotation[#, 3, "Tooltip"]& ], 
             TagBox[
              TooltipBox[
               {RGBColor[0.801, 0.202, 0.192], 
                FilledCurveBox[{{{1, 4, 3}, {1, 3, 3}, {1, 3, 3}, {1, 3, 3}, {
                  1, 3, 3}, {1, 3, 3}, {1, 3, 3}, {1, 3, 3}, {1, 3, 3}, {1, 3,
                   3}, {1, 3, 3}}, {{1, 4, 3}, {1, 3, 3}, {1, 3, 3}, {1, 3, 
                  3}, {1, 3, 3}, {1, 3, 3}, {1, 3, 3}, {1, 3, 3}, {1, 3, 
                  3}}}, {CompressedData["
1:eJxF0l1IU3EYBvD/GW2zQoy0Lwtha2wVBGHQoMl2kdAHc2jZiCQIbRUl2hpn
atZKgtRcmXblLmSbUTvQIhfacrP3DwYuCJGYjmh9GEEzameUiaxzzltd2Ll4
ePhdP4+mvvmwQ0EI0f7Nv57dzY0kyxh6KJx+1FUjwbK3fWrMdYMI91/eWmta
zdAHpcGwqUqE4tuanPozocwzTjeUF4A8sT9Nxgk9MGdNF4QEsKWyGtNNQhvZ
smjMI4CnrmeTySp7/Ah/I7BV9mho42SRhDC1z9Gm7Rdg7Jfb/C6O0P/xx28+
KkAk4eC4doRK9RaIfRAgUdiVWzyI8N2y4fHMOhHmbW21EwaEyyXXiirqRFh5
51y0V4mwaj7TFPSLMLCr4Su7IIHnVPlrOy874rs7dnS/9N9LLWxlt1+CKafx
rFuFYMvv1dtzEug97ffYHQgjJwPe+B6EPqLzu20ImyfVP7VXELwn+hxsB0JJ
oS7aHEGo6PC62AmEwfLFt8FZhEvV5tKYgtDtxxI4k0dY8XxotFZPqFFZkGxR
EWpROzOdVtnh686qLCv79LjqeNZHaG99a5BfQjjDuuY6Y4RO16he8NMImVfm
q5o0oWsUqSgfQrA0GB4mFwgV37eq7RcRvqV6PAElQ30GLq3diTBgzVU3rWeo
8cKbYf6LvLfLWXw+Pih7+Q9/ADvoLrg=
                  "], CompressedData["
1:eJxTTMoPSmViYGCQAWIQLXC/a8uVRwwHrhaU8YUF/9sP47s9WaAetvff/i6/
6VunXGE4sEs5WviawP/9dbobtovsYDhgtFZe+5rv//1FPCd3TpnNcGDVdzWx
a13/97tXHlx1pZzhQJoNp1LYyv/7GTaHbb/ig+BzV7R/ZFdE8B2KTNS//fy/
P+v1/NhOoP6mF0LvYg7+35/PJbDivc///QcflEUf7vi/vyzDVj6M///+6wvL
NpXm/N+/7ULV7Pfb/8H5eizcH3a7IfinVrteUfr/d794so3thIr/+4VVZvst
PvB3f3N+8uTDE/7v//5t2Xzr7r/7P1R3vfy24v/+t/biG66G/t1/5KNrdMyZ
//vZ47NECnT+7pdgMdL79uv/fqN71ryc/H/3b802eHVchOFAbCwv26KPf/Yf
PWrv+U6P4cCfcI2k94/+7N+7fqnXO28En4Gft1qxFMHP+qa3e8oMhgPPpmlw
2/7/s/+nmt89920MB5bPOzL3mvnf/RzfT4v/vsxwIHNZgkFBwV94fIh9jrj2
7hyCD4svAKcV+1c=
                  "]}]},
               "4"],
              Annotation[#, 4, "Tooltip"]& ], 
             TagBox[
              TooltipBox[
               {Opacity[0], EdgeForm[None], 
                DiskBox[{-2.037368457223018, -0.8920494917438152}, 0.2]},
               "5"],
              Annotation[#, 5, "Tooltip"]& ], 
             TagBox[
              TooltipBox[
               {Opacity[0], EdgeForm[None], 
                DiskBox[{-2.9033938610074568`, -0.3920494917438149}, 0.2]},
               "6"],
              Annotation[#, 6, "Tooltip"]& ], 
             TagBox[
              TooltipBox[
               {RGBColor[0.801, 0.202, 0.192], 
                FilledCurveBox[{{{1, 4, 3}, {1, 3, 3}, {1, 3, 3}, {1, 3, 3}, {
                  1, 3, 3}, {1, 3, 3}, {1, 3, 3}, {1, 3, 3}, {1, 3, 3}, {1, 3,
                   3}, {1, 3, 3}}, {{1, 4, 3}, {1, 3, 3}, {1, 3, 3}, {1, 3, 
                  3}, {1, 3, 3}, {1, 3, 3}, {1, 3, 3}, {1, 3, 3}, {1, 3, 
                  3}}}, {CompressedData["
1:eJxTTMoPSmViYGBQAmIQrRN1VVPoF9+BKVE7YwUXv9kP4wccuflAuP71/j/v
d7ZVPOM74GfqEl0+69X+zC2+Ka77+Q4wFQV7un19uT/sZpO20Ay+AxMOzdwh
GPBy/5K/UtMqUvkO3HhlU1D+98X+K43beyvUEXzhKunf9/7xwvkbq3aEu97i
PTCn/dQnF5WX+40Xpguv2cl7QPXg0+/3C1/uX89130NoJu+BDj6LuvL9L/db
6Ra8sWjgPXC7Xi9htfar/afOZsjJ5/Me+K7BIF+x7dX+qLzEANY43gPCly7e
dXF8vX/xvtjMilDeA79PpCxZew/BTzFVL13d9wbO//j+VYeQ49v9tvfdV1QA
9c/5Uuqz5sHb/ZlPM90qCngPZB50kqzMfbd/nprdkYom3gNmffzPXH+92y9z
9Yvaj9m8B9SlPArup7zf/yXtk+6PPbwHbFLfbHdd+37/hbKsvh93eQ8Ebpjw
f/XX9/ujnpzXmsTIdyCfS2DFe54P+6fqzo05qo7gM6+ae1A7EMHf89jonHYZ
3wHZox9c7n98v3/v7PmhR6fxHViwmKfj/sL3++0+Z32O2853QJ5lXeH9wPf7
p3YGKwhd4Dvwa+9HvjVP3u13+rf9070HfAdM/IN2uka92/++SObo6o98B/Ie
bEq+f/4tPL6fPVK7VmGL4MPSAwC2hSfO
                  "], CompressedData["
1:eJxTTMoPSmViYGCQAWIQnca6XUNoH9+BVQ/fyKxZ9mY/jN9zwtF/TdXb/Q9K
DmteWs93oNh9m9oaxXf7rwTf0Q6azHcgNco+bM3sd/tPGH3VvVTGdyD4va/O
GtH3++fOfysnFMx34EyFkMuaoPf7w242aQtpIPiJ8zanuv7hhfPL4o+1W9zg
PXD5mv1uIaD+6bNMX7/ezXvgnohCwP2Z7/Zvm/Zccf583gNvLlTZrZF7t9+x
PN23YiLvgZyFX83u57+F82M4xB6U976B86eEd69w/fd6/8PwU5Nap/MeUPMw
m+vW+Hq/xL27tvMX8x5499bXvlzs9X6/lI8vdqznPXC7Xi9h9epX+y3kzy/M
Psh7gH/fFY0HEa/2J2m4du8Aui9lT7mUkNyr/dyTYuJYP/Ae2LVLisfl8cv9
0m+y92pz8R34sT7gyL2jL/cLX7u4T1sdwQ8ztXwfF4DgH5CJ1r9UDAwP3UCx
qn8v9/v7VgW1TuQ74G/bab02/9X+ONkf3RbA8L7oczDhwYNX8PjQebZxzd25
r/ejxxcA0/vs4g==
                  "]}]},
               "7"],
              Annotation[#, 7, "Tooltip"]& ], 
             TagBox[
              TooltipBox[
               {Opacity[0], EdgeForm[None], 
                DiskBox[{-0.6060851160150104, 2.8136875721610712`}, 0.2]},
               "8"],
              Annotation[#, 8, "Tooltip"]& ], 
             TagBox[
              TooltipBox[
               {Opacity[0], EdgeForm[None], 
                DiskBox[{-0.9481052593406795, 1.873994951375163}, 0.2]},
               "9"],
              Annotation[#, 9, "Tooltip"]& ], 
             TagBox[
              TooltipBox[
               {RGBColor[0.801, 0.202, 0.192], 
                FilledCurveBox[{{{1, 4, 3}, {1, 3, 3}, {1, 3, 3}, {1, 3, 3}, {
                  1, 3, 3}, {1, 3, 3}, {1, 3, 3}, {1, 3, 3}, {1, 3, 3}, {1, 3,
                   3}, {1, 3, 3}}, {{1, 4, 3}, {1, 3, 3}, {1, 3, 3}, {1, 3, 
                  3}, {1, 3, 3}, {1, 3, 3}, {1, 3, 3}, {1, 3, 3}, {1, 3, 
                  3}}}, {CompressedData["
1:eJxTTMoPSmViYGBQAmIQzRul8/O5B8OBxJ6Tl15r/LaH8ZvDLSe+2vXb/u57
gTA/U4YDLPIsVyx0/9h7bVliLM3HcGBVw5+Yi/V/7PM2bf56/uz//ckRkUuz
L/2x5/79+NScjP/77Y+0n9zx+499FrPsrjlv/sH5Lz4/mZI5G8FX+SrnZxb0
b//drw4cQS/+2Gs41R5lFvy3XyJyc2vLwT/2CqI5BhfO/92fbtR1aMesP/Zm
UX3lsvP+7t/3s+/ivJQ/9uGz62+/rP6730BVrchC/o99+Z0C+22Rf/cvCtgr
dOnmb3v22szCOR5/9+teLV4v243g/5wndFzOGMHfdNDA9vXNX/Y2+2zfz4n6
uz/WPjtaruuX/ZRTjdpz6v7u/3aD5et251/2/3201Ocu+rt/QtG8vsC/P+1/
rZz+ZvbVv/tn6DSdZDnx037V2Um/Zov/28/LvmHpxcU/7ZPeNu2eE/lvf9PD
u43z6n/al53w/XJ+wb/9NvrTbrbk/rR/E/Ui3Owtgn8y+KUis8N/ON/quLA1
c9f//TLXde+3NP60tzZ/62l2+v/+28/n721Z+dNe/vPBQyZsDAdmm58/0XIR
aH7nqvfP5RgOrIvSrZLj+GWv/I/v0BZ9hgOCQn+XBPr+sr9QVDyl0YHhQMnJ
M+dbJv2Cx7fFiUliO24j+LD0AACoVi0w
                  "], CompressedData["
1:eJxTTMoPSmViYGCQAWIQ7c7K9+M5D8OBayf0i+XUf9vD+KmhrFFye3/ZN700
+eT/9//+T6LeefMyf9lnLU/75n/k//7KnraweTq/7INSZ/zy7/6/n9GpPnve
+5/2f+0675x3/r/f9e+ceLmLP+3zNm3+ev7tPzi/1UY0y2wagr9un9U6Gb9/
+x392FReA/V/MJEsbRb9t99Gf9rNFt1f9vq6tY9e3vm73/RiRpJc9i9713c1
lnMO/N3/NUP7WcshBL/WdPbEHca/4fyHvQlrA6t/27eudzqy7czf/TNEuY0v
7vxt/3F3ptSrJ3/3b3H6/9Di/W/7uBMTCmT//t2/72ffxXkqf+yN7HweNSn8
27/klnUui98f+7YAi60y/v/2V0ZnlWRn/7G/oZweva32336/OzOqL3X8sf9x
vVWSedO//esf1sq3Tv9j/2J1oAzzGwQ/P0uhNtPuP5zvZJny17/1//6ji2rL
zKv/2MfPWuS87cD//SyzHz6e6/THvs5q3jaZP//3O012DWTh+gOPj6luvqtb
VyPiBxZfAIZ09hg=
                  "]}]},
               "10"],
              Annotation[#, 10, "Tooltip"]& ], 
             TagBox[
              TooltipBox[
               {Opacity[0], EdgeForm[None], 
                DiskBox[{-2.5757006220394274`, 2.46639121682721}, 0.2]},
               "11"],
              Annotation[#, 11, "Tooltip"]& ], 
             TagBox[
              TooltipBox[
               {RGBColor[0.801, 0.202, 0.192], 
                FilledCurveBox[{{{1, 4, 3}, {1, 3, 3}, {1, 3, 3}, {1, 3, 3}, {
                  1, 3, 3}, {1, 3, 3}, {1, 3, 3}, {1, 3, 3}, {1, 3, 3}, {1, 3,
                   3}, {1, 3, 3}}, {{1, 4, 3}, {1, 3, 3}, {1, 3, 3}, {1, 3, 
                  3}, {1, 3, 3}, {1, 3, 3}, {1, 3, 3}, {1, 3, 3}, {1, 3, 
                  3}}}, {CompressedData["
1:eJxTTMoPSmViYGBQAmIQPXvZ7Q0WfrwHWB+ba20IZHKA8aedyO9cP4vJIdvm
AO98K94DYTpXV127zORwgyHkdbYw7wHN2MD3Sn+ZHI6qdm6yeMNzgO1kvXCB
GrODsJei7PydPAe+/Ju2VMya2cH53F6R+dUIftMxxSbWYARf4fi+e9l6PAcO
T//skmzI7LDobe6sS7w8BxJPrmn+I8vsIBf+9LzFW+4DHGYSi6ZxMTusrCwr
jr/CfWDzzFkrO98zOVhK5S91Pcx9IEf/WeW1M0wOp3alX9fexH1A9aihl/Iq
Jgch7pQP81ZyH8hm75U42YTgB+bELDkZhuCvq82+r6/F5LBG209/PlB/856O
PE8moH8NC87OO8J9IKAz1FrsPqMDX7GL9/xr3AdkwpQ4Hu9mdOhW/L1W7gP3
AQXjKUttFjI6JG/+sUVOkOdAtMJqYeV+Rgf7wwWi8kY8B6bxHmrkrGV0OGlw
beOOUJ4DxSbz1v4pZnRgqVr8+HU1gl/0bbFH0FIEX9vAMjToFM+BZI6sDX+A
+nVeLL3z+hXPgUMCi+f/mcjosNa+sKqVm/fAoh1WS/8sBZp3LXK5hQrvAZ1T
L2s9DzI6bPTaV8lqynvg7tJA4cePGR3i9iv5XHLlPdDXuHNFDRsivj80yPiI
aSP4sPQAAPS97Mk=
                  "], CompressedData["
1:eJxTTMoPSmViYGCQAWIQfTVw73oLId4D9ozZVScDmBxg/PbjV3NPSjM5+B88
ueEHM++Bs8t/lHN+YnRwXvBoU8VzngOCyWI5nZcZHczrf2/5cYrnwNW9k8o4
tzI68Lz5vNRiOc+B8tkLC04uZXQ4qtq5yaIGwb/waueb7AAE/+nqM3zxOjwH
vjpfu6QP1M/23LpISIDnQLHJvLV/gOarPn674uhn7gP5rexFJ4H2bzice2Xe
U+4D/hdfbK6RY4LzJ29f0CkWjuAfTW4Wf1zF5BCw5ILkmtfcBxYsj7ilNIvJ
oV3ryZGj37kP6O+7tPHaFiaHvRu+599n5jmweeaslZ3nmRyWZ1/VmCTKc0CN
q7Dc5gmTw8USb6H7QPdN9OL4/f4Tk0PVvaSn2i48B353za9bzMjs0GVR5BIU
x3NgDe+kC384mB2alG64BlUj+Ecb7ctalyD4+pmJ234c5zlg/k7wz9VfTA77
ZjbcXP2U50DYq8NGnfeYHM5m/hOKB4Z32bPSTJtDiPiQP1Ap9ncSgg+LLwD5
N9fY
                  "]}]},
               "12"],
              Annotation[#, 12, "Tooltip"]& ], 
             TagBox[
              TooltipBox[
               {RGBColor[0.58, 0, 0.58], 
                FilledCurveBox[{{{0, 2, 0}, {0, 1, 0}, {0, 1, 
                 0}}}, {{{-2.2478894787137587`, 
                 3.298711170946452}, {-2.2478894787137587`, 
                 3.513456504279785}, {-2.219471478713759, 
                 3.513456504279785}, {-2.219471478713759, 
                 3.298711170946452}}}]},
               "13"],
              Annotation[#, 13, "Tooltip"]& ], 
             TagBox[
              TooltipBox[
               {Opacity[0], EdgeForm[None], 
                DiskBox[{-0.3053176496541401, 1.107950508256185}, 0.2]},
               "14"],
              Annotation[#, 14, "Tooltip"]& ], 
             TagBox[
              TooltipBox[{
                {RGBColor[0.800498, 0.201504, 0.192061], 
                 FilledCurveBox[{{{1, 4, 3}, {1, 3, 3}, {1, 3, 3}, {1, 3, 
                   3}, {1, 3, 3}, {1, 3, 3}, {1, 3, 3}, {1, 3, 3}, {1, 3, 
                   3}, {1, 3, 3}, {1, 3, 3}}, {{1, 4, 3}, {1, 3, 3}, {1, 3, 
                   3}, {1, 3, 3}, {1, 3, 3}, {1, 3, 3}, {1, 3, 3}, {1, 3, 
                   3}, {1, 3, 3}}}, {CompressedData["
1:eJxTTMoPSmViYGBQAmIQ3dAgb5jJe87+8q8uJf0Pf+1h/K9Hfz3Qbfpn3658
LYnZ/bx9We9R5Zov/+zD3505InX3gr3M+71rRNz/238+pty9ReyS/dVjUl/X
zfxvX7ckyaxx9WX7jUaekn8O/bdnbK6rbJx9Fc7nORjH5/fgGpwvs6dMU5r1
hr1/ClPE1PVA+Y6/3k85b9p3HS+5erzjv72GjdOCzXy37G8u8Bb6k/jf/qL6
zua6q7fsDTICFB9p/7cPUP7y2Sfutv2iyc8PVj/7Z39OTj9F+vlte5H9dUmi
C//Z983xmdOkfcd+vrPp/4QgBD+b94pY0q+/cL6KwacevYV/7XdM/72k4fFt
+/NrdVYnBv61j0x7vbk5+LZ9hvsxl99cf+3XxXgerT98y57pYfy9KUf+2B95
MXl9y/eb9lyznSU9+v/YM0UtL295f8O+vrTwq0j2H3uF28+KG59ft//iP//i
Q7c/9pfzdk/Ycuqa/bq54ZonTP7Y/1IJZJKeeRXOb3f0vfXc9wqcf7h4celz
1cv2fa7v9U54/LHfs9nWSlrxkr1vWCLviYI/9uu+P/L2k7loz7tsgsSJGX/s
v7vMe7Il7IK9wsl3JxPP/7GXtf+6aM6C8/bNDfu+TBH5a+/zZW3N+cnn7J+Z
98mfiETE9yqzkLTfixB8WHoAAMnFG3g=
                   "], CompressedData["
1:eJxTTMoPSmViYGCQAWIQXZLWtHDLswv2HuYfDyW++2sP418/fGxlYstf+8Wv
5GZuibhon9LCs++hwV975s/hHVtsLtm//uW+7OHnP/ZJvyeUb1G4bF+8wWH3
w21/7LdPOft+i90V++3ZcesTZ/yx/3RMuXvLtKtw/vR5c3dKfb0G53+eyr6y
UfSG/eY9x4v1tv+xf7mnt/fZ9xv26+aGa5748sf+3e2/131u3bRfbq+1KdHo
r/306/+qm71v2adff2N6ohPBf7845uHvXwh+8B/Fv1Oc/tlPv/Q8QFL6lj1X
y5kmkcZ/9k8XeP/w3nXTXm3jAcOabf/sjfLXz6+LvGlvkBGg+Oj1P/tH0w/e
eHH6hr2Y59897qL/7Sf5CfY2Ct6wf31S+8g6o//2noxhX6TCr9sf8Io6LRrw
3/6Ewe3fz1uv2SsG2OefiPtvz/Fw9Yfnc6/C+R+eFeT6hVyB8xetTszZYnHZ
3lzQ/liV0397XfWMYGnvS/ZlnIuNH3L+t9+0rLK9Mfai/RZG9oXuF//B44N9
K9/vE0UIPiy+ABus+GA=
                   "]}]}, 
                {RGBColor[0.801, 0.202, 0.192], 
                 FilledCurveBox[{{{0, 2, 0}, {0, 1, 0}, {0, 1, 0}, {0, 1, 
                  0}, {0, 1, 0}, {0, 1, 0}, {0, 1, 0}, {0, 1, 0}, {0, 1, 0}, {
                  0, 1, 0}, {0, 1, 0}}}, {{{0.47763898503239927`, 
                  1.76654836804183}, {0.47763898503239927`, 
                  1.9812937013751633`}, {0.5060573183657326, 
                  1.9812937013751633`}, {0.5060573183657326, 
                  1.89311036804183}, {0.6176789850323993, 1.89311036804183}, {
                  0.6176789850323993, 1.9812937013751633`}, {
                  0.6460956516990659, 1.9812937013751633`}, {
                  0.6460956516990659, 1.76654836804183}, {0.6176789850323993, 
                  1.76654836804183}, {0.6176789850323993, 
                  1.8677690347084965`}, {0.5060573183657326, 
                  1.8677690347084965`}, {0.5060573183657326, 
                  1.76654836804183}}}]}},
               "15"],
              Annotation[#, 15, "Tooltip"]& ], 
             TagBox[
              TooltipBox[
               {Opacity[0], EdgeForm[None], 
                DiskBox[{0.5607077541302992, 0.6079505082561841}, 0.2]},
               "16"],
              Annotation[#, 16, "Tooltip"]& ], 
             TagBox[
              TooltipBox[
               {Opacity[0], EdgeForm[None], 
                DiskBox[{0.5607077541302985, -0.3920494917438159}, 0.2]},
               "17"],
              Annotation[#, 17, "Tooltip"]& ], 
             TagBox[
              TooltipBox[
               {RGBColor[0.801, 0.202, 0.192], 
                FilledCurveBox[{{{1, 4, 3}, {1, 3, 3}, {1, 3, 3}, {1, 3, 3}, {
                  1, 3, 3}, {1, 3, 3}, {1, 3, 3}, {1, 3, 3}, {1, 3, 3}, {1, 3,
                   3}, {1, 3, 3}}, {{1, 4, 3}, {1, 3, 3}, {1, 3, 3}, {1, 3, 
                  3}, {1, 3, 3}, {1, 3, 3}, {1, 3, 3}, {1, 3, 3}, {1, 3, 
                  3}}}, {CompressedData["
1:eJxTTMoPSmViYGBQAmIQvdowLtVH/6v9gqidsYKL3+yH8WOO3HwgXP96Pzfb
1NX1YV/to0xdostnvdpvUJv74emSr/Z8RcGebl9f7g83Zk7y+fzVfs6hmTsE
A17u3/XqUk99xDf7J69sCsr/vtgf/Wjm3PorCP7djxcPbVL9Ducv/DCd81ne
d/sV7ac+uai83D93seUkiQ3f7Q0PPv1+v/Dl/qUXvNR9Pn63n8JnUVe+/+X+
/m6NB/+Uftg/r9dLWK39an+el3mNkesPe2ZNBvmKba/2+3G6SaSl/7CXv3Tx
rovj6/37Mnyf1Vf8sGc/mbJk7T0Ev8BUvXR13xs4/+/7Vx1Cjm/3d6hXZtSn
/bBf8aXUZ82Dt/sNpU11Gpx+2JcedJKszH23/9iMHoN6uR/2Tn38z1x/vdt/
2lo+u+H1d3tjKY+C+ynv90tLqMQ2rPxu75H6Zrvr2vf7k38Yz6lP/24fu2HC
/9Vf3+/3l81M9lH4bl/KJbDiPc+H/Te7zv1/evkbnP9n4llTyUYEv1tusYyk
+Td7zaMfXO5/fL+/a91J3mdfv9qvWczTcX/h+/1t/40ubdry1V6bZV3h/cD3
+29cSqzwaf5qz7bvI9+aJ+/2172ccXlT4ld7B/+gna5R7/arMFzQk3T4al/1
YFPy/fNv4fH96ZHatQpbBB+WHgAT6Sx8
                  "], CompressedData["
1:eJxTTMoPSmViYGCQAWIQbX57VrrP8q/22x6+kVmz7M1+GH/GCUf/NVVv9zv/
aUw9c/irfb37NrU1iu/2R9sFJJ7589W+MMo+bM3sd/uLG+Riz5h+s49/76uz
RvT9/hPLdKt9ar/Z36gQclkT9H5/uDFzks9lBN9h5cK3T7W+w/ni6jUr/xd9
t79/zX63EFD/1Q1zH81Y/d3+lYhCwP2Z7/ZP22FZavTku/2PC1V2a+Te7W/4
binXwPDDvmLhV7P7+W/h/AwOsQflvW/g/AXh3Stc/73e72BWMjn1y3d7Iw+z
uW6Nr/df0fS1Nbrz3f7XW1/7crHX+9Nl1Z7/O/zd/nm9XsLq1a/2T16eVTpz
wXd76X1XNB5EvNpvP7Vu0f/C7/YFe8qlhORe7X970P9PqvN3+2O7pHhcHr/c
f5bX0E6S/7s9y4aAI/eOvtx/xzLVWvLqNzg/rHrarU1NCH7zmqCoM9bA8NAN
FKv693J/mreISBrDN/to207rtfmv9ruvllj4/8hX+7s+BxMePHgFjw+LZxvX
3J37ej96fAEAPv/4BQ==
                  "]}]},
               "18"],
              Annotation[#, 18, "Tooltip"]& ], 
             TagBox[
              TooltipBox[
               {Opacity[0], EdgeForm[None], 
                DiskBox[{2.2927585616991757`, -0.3920494917438166}, 0.2]},
               "19"],
              Annotation[#, 19, "Tooltip"]& ], 
             TagBox[
              TooltipBox[
               {RGBColor[0.801, 0.202, 0.192], 
                FilledCurveBox[{{{1, 4, 3}, {1, 3, 3}, {1, 3, 3}, {1, 3, 3}, {
                  1, 3, 3}, {1, 3, 3}, {1, 3, 3}, {1, 3, 3}, {1, 3, 3}, {1, 3,
                   3}, {1, 3, 3}}, {{1, 4, 3}, {1, 3, 3}, {1, 3, 3}, {1, 3, 
                  3}, {1, 3, 3}, {1, 3, 3}, {1, 3, 3}, {1, 3, 3}, {1, 3, 
                  3}}}, {CompressedData["
1:eJxTTMoPSmViYGBQAmIQzahz9I1LK6ND9FK3Re9iHtvD+Aus1eTfNDyxN5z2
oP/eDEaHhad2L+lIfWp/5KLPJsEDjA5ve9ds28n1zP76GvHXLs8ZHeJt09zf
rX9m39lR33BPkslBQvRwfwfTc/tIlscd98IRfCmeeumKBgS/hvvRPsGlTA4h
Faa8u28/s//1xIh59VEmh1N2UhwKfc/s66p3n3V5xuSQ8fF4Y4fDM/vPEVpa
cv+ZHEQbLs4PufLUPnmH4Q9zAWaHH9f+P2j3fGp/SdzyWKAis8MdXT2l3fue
2Hcdt1l7T5PZ4YvZ7OggRQS/59SNrpDCx3D+P37R8rf7Htl/WBaUd0+B2SGY
u2tzsPwj+yMLDC7c42N2aLPb+6xt0kP7vviYoHt/mBx2Fn6Q3MX60F5w49L3
cY+ZHE483d6vMPuBvaX8ihdxh5gcNs8S9tgV9MA+lt+gI24hk8M8/3yGEK4H
9pcXnnp9pJbJQeXa/njHM/ftZ0T83TkxHMHXuvMnRFsPwS9clO6hzcnkcMmK
f7cC3wP7gle/Dkx8wejgH/O5XCHugf37SfrKP44zOlz4HdinsO6B/Yw/bt9c
1jM6fHPk+xgs/dD+dfsj5Yp5jA67N6x127X0ob2dcF3g6l5Gh0Z53zkKBo/g
8c0pe1Oz/RCCD0sPAJLO/JI=
                  "], CompressedData["
1:eJxTTMoPSmViYGCQAWIQfbzh8VuXg4wOrnLCj4MjH9vD+Mnm+zYEtz6y9xW8
/qblPKNDzQ7Pm8H3HtpHGu17xfKG0aF76YGVwSkP7VODl75o4WBymCOw6XLw
qwf2E56t+e6iw+Sg3P52d/DaB/bX14i/dglH8M88f7ZBsBnB3652pU9uOZOD
jOYBl7dA/dNep2hnH2ZyEHp9f71C2kP78vebvmy/z+TAot96MPjhQ/s3fMYn
771lcmiO4zqpMOERnD/l+0v5jqLHcH7MipLwXYxP7H30LjRffM7kcGr7yaSd
dU/sRVfsubH9NpMDk9CmAx0vn9jfV1ypO+88k4Now8X5ISFP7b+mnS55vZfJ
4aGj9nX55U/tT8eGds9bxuTQ7dzx9O3Dp/ZKX2x3BPYzOZi6Pv28W+aZvdAs
vUjtUiaHH/7rrRWtntlLbTgRrh2B4F8PSFT/oYfg52baP2/hBvr/0rqXrYzP
7O9ZKBy5+JbRYeGhsiNBE57an89Y1CV3gdFBbrPdfHn5p/D4OCLpF6yU9MQe
Pb4ANvLbSw==
                  "]}]},
               "20"],
              Annotation[#, 20, "Tooltip"]& ], 
             TagBox[
              TooltipBox[
               {Opacity[0], EdgeForm[None], 
                DiskBox[{3.158783965483614, -0.8920494917438171}, 0.2]},
               "21"],
              Annotation[#, 21, "Tooltip"]& ], 
             TagBox[
              TooltipBox[{
                {RGBColor[0.800498, 0.201504, 0.192061], 
                 FilledCurveBox[{{{1, 4, 3}, {1, 3, 3}, {1, 3, 3}, {1, 3, 
                   3}, {1, 3, 3}, {1, 3, 3}, {1, 3, 3}, {1, 3, 3}, {1, 3, 
                   3}, {1, 3, 3}, {1, 3, 3}}, {{1, 4, 3}, {1, 3, 3}, {1, 3, 
                   3}, {1, 3, 3}, {1, 3, 3}, {1, 3, 3}, {1, 3, 3}, {1, 3, 
                   3}, {1, 3, 3}}}, {CompressedData["
1:eJxTTMoPSmViYGBQAmIQrWl/e9njIg6HkLV31nUE/tsP4xs9yvnQuf/v/siV
3zxr2zgcNkotWmvt+3f/mydJORvWcjhw71ypsvjXn/3/9+sufXyFwyHooc8d
jhV/9m+cPdWqlp3ToaxUbsfuuj/7G8V/OtW6IvhO8lOviuUh+EvkflRsmMTp
cMM5tVJp0p/9Sj889npu5nSY8+DT7/c7/uxf1nex/fFlTgc/dpn9u+//2S+d
4/BkzxtOh+/24huuiv7d333afdO1v5wObSIN/DbRf/f/0vJv+MDH5SDy8kXe
ogV/92+6FZReK87l0JFidCnsPYK/Z9bkXaHu/+B8popSl84F//ZL7MrQqAXq
j/hlpRb24d/+N5vdumr/cDrsT1jYs8fs//5tRUU8ta84HVSPs39Wqv2/3/LI
7pV/L3A6yPGq7Mjf9H9/otG+RX/XczqsMPp2e9G1//tbldyc/vZxOhhHnPh/
9df//b+3PFianM3pYMPKcaWcjeHAgWzhEgNXBD/ovRD/KWkEf+bWWqZT3zgc
ZiZVLHr/4//+GX8Fqg2ucTjcCmQ78v7C//3iy1zvTtvK4SDFdH3H+xX/9x/g
j93weA6HA/v9Cvawov/7hWf/uCvWw+GwRH3lHSXd//vT1KZwe1VzODgW3Nz4
/jkivmsLhbP3zEPwYekBAEBVFe8=
                   "], CompressedData["
1:eJxTTMoPSmViYGCQAWIQ/X7yz+WP13E43C8o4wsL/rcfxg94skA9bO+//aUq
b5cp7+VwOKIcLXxN4P/+RtcrSxbf5HCwWSuvfc33//7etN2LlL9xOGz5riZ2
rev//h0/D218LMnpUGDDqRS28v/+//t1lz52QfC//PqTtaEAwb9v+cpj7xRO
h5LX82M7gfr3/at6yrmR06GSS2DFe5//++cznVwXdpbToSHDVj6M//9+ESXP
5trbnA4HLlTNfr/9H5xvwcL9Ybcbgn9ltesVpf9/95c4PrMtuMrpIKsy22/x
gb/7bXdfmhR2ktOB8fuy+dbdf/ezm+5/brOX0+G7vfiGq6F/98tWPdTrWs3p
IBifJVKg83f/54JsV1ug+2zuWfNy8v/d78UeUvShhtMhPZaXbdHHP/ut1roI
n0ridGCL0Eh6/+jPfqfD9wRPuSL4/5PLH06TQfCn1oQuVP7J4fBhmga37f8/
+9l8zOoKbnM4bJx3ZO4187/7v1fvcNkLDO/iZQkGBQV/4fGh8Dni2rtzCD4s
vgCojuP4
                   "]}]}, 
                {RGBColor[0.801, 0.202, 0.192], 
                 FilledCurveBox[{{{0, 2, 0}, {0, 1, 0}, {0, 1, 0}, {0, 1, 
                  0}, {0, 1, 0}, {0, 1, 0}, {0, 1, 0}, {0, 1, 0}, {0, 1, 0}, {
                  0, 1, 0}, {0, 1, 0}}}, {{{
                  3.2989529904836132`, -1.9994960750771504`}, {
                  3.2989529904836132`, -1.784750741743817}, {
                  3.327371323816947, -1.784750741743817}, {
                  3.327371323816947, -1.8729340750771506`}, {
                  3.438992990483613, -1.8729340750771506`}, {
                  3.438992990483613, -1.784750741743817}, {
                  3.46740965715028, -1.784750741743817}, {
                  3.46740965715028, -1.9994960750771504`}, {
                  3.438992990483613, -1.9994960750771504`}, {
                  3.438992990483613, -1.8982754084104838`}, {
                  3.327371323816947, -1.8982754084104838`}, {
                  3.327371323816947, -1.9994960750771504`}}}]}},
               "22"],
              Annotation[#, 22, "Tooltip"]& ], 
             TagBox[
              TooltipBox[
               {Opacity[0], EdgeForm[None], 
                DiskBox[{4.024809369268053, -0.3920494917438174}, 0.2]},
               "23"],
              Annotation[#, 23, "Tooltip"]& ], 
             TagBox[
              TooltipBox[
               {RGBColor[0.58, 0, 0.58], 
                FilledCurveBox[{{{0, 2, 0}, {0, 1, 0}, {0, 1, 0}}}, {{{
                 4.010600369268053, 0.5005778415895151}, {4.010600369268053, 
                 0.7153231749228485}, {4.039018369268053, 
                 0.7153231749228485}, {4.039018369268053, 
                 0.5005778415895151}}}]},
               "24"],
              Annotation[#, 24, "Tooltip"]& ], 
             TagBox[
              TooltipBox[{
                {RGBColor[0.291989, 0.437977, 0.888609], 
                 FilledCurveBox[{{{0, 2, 0}, {0, 1, 0}, {0, 1, 0}, {0, 1, 
                  0}, {0, 1, 0}, {0, 1, 0}, {0, 1, 0}, {0, 1, 0}, {0, 1, 
                  0}}}, {{{4.806239689719158, -0.9994228250771513}, {
                  4.806239689719158, -0.7846761584104847}, {
                  4.835390189719158, -0.7846761584104847}, {
                  4.948183189719158, -0.953279491743818}, {
                  4.948183189719158, -0.7846761584104847}, {
                  4.975429856385825, -0.7846761584104847}, {
                  4.975429856385825, -0.9994228250771513}, {
                  4.946278856385825, -0.9994228250771513}, {
                  4.833485856385825, -0.8306728250771513}, {
                  4.833485856385825, -0.9994228250771513}}}]}, 
                {RGBColor[0.292, 0.438, 0.889], 
                 FilledCurveBox[{{{0, 2, 0}, {0, 1, 0}, {0, 1, 0}, {0, 1, 
                  0}, {0, 1, 0}, {0, 1, 0}, {0, 1, 0}, {0, 1, 0}, {0, 1, 0}, {
                  0, 1, 0}, {0, 1, 0}}}, {{{
                  4.807411689719158, -1.2477561584104846`}, {
                  4.807411689719158, -1.033009491743818}, {
                  4.8358295230524915`, -1.033009491743818}, {
                  4.8358295230524915`, -1.1211928250771512`}, {
                  4.947450689719158, -1.1211928250771512`}, {
                  4.947450689719158, -1.033009491743818}, {
                  4.975868189719158, -1.033009491743818}, {
                  4.975868189719158, -1.2477561584104846`}, {
                  4.947450689719158, -1.2477561584104846`}, {
                  4.947450689719158, -1.1465353250771513`}, {
                  4.8358295230524915`, -1.1465353250771513`}, {
                  4.8358295230524915`, -1.2477561584104846`}}}]}},
               "25"],
              Annotation[#, 25, "Tooltip"]& ], 
             TagBox[
              TooltipBox[
               {Opacity[0], EdgeForm[None], 
                DiskBox[{5.75686017683693, -0.3920494917438181}, 0.2]},
               "26"],
              Annotation[#, 26, "Tooltip"]& ], 
             TagBox[
              TooltipBox[
               {RGBColor[0.58, 0, 0.58], 
                FilledCurveBox[{{{0, 2, 0}, {0, 1, 0}, {0, 1, 0}}}, {{{
                 6.608676580621368, -0.999422158410485}, {
                 6.608676580621368, -0.7846768250771516}, {
                 6.637094580621368, -0.7846768250771516}, {
                 6.637094580621368, -0.999422158410485}}}]},
               "27"],
              Annotation[#, 27, "Tooltip"]& ], 
             TagBox[
              TooltipBox[
               {Opacity[0], EdgeForm[None], 
                DiskBox[{-0.3053176496541403, -0.8920494917438155}, 0.2]},
               "28"],
              Annotation[#, 28, "Tooltip"]& ], 
             TagBox[
              TooltipBox[
               {Opacity[0], EdgeForm[None], 
                DiskBox[{-0.3053176496541406, -1.8920494917438153`}, 0.2]},
               "29"],
              Annotation[#, 29, "Tooltip"]& ], 
             TagBox[
              TooltipBox[
               {Opacity[0], EdgeForm[None], 
                DiskBox[{-1.1713430534385791`, -0.39204949174381515`}, 0.2]},
               "30"],
              Annotation[#, 30, "Tooltip"]& ], 
             TagBox[
              TooltipBox[
               {Opacity[0], EdgeForm[None], 
                DiskBox[{-1.171343053438579, 0.607950508256185}, 0.2]},
               "31"],
              Annotation[#, 31, "Tooltip"]& ], 
             TagBox[
              TooltipBox[
               {Opacity[0], EdgeForm[None], 
                DiskBox[{-2.1561508064507873`, 0.4343023305892547}, 0.2]},
               "32"],
              Annotation[#, 32, "Tooltip"]& ], 
             TagBox[
              TooltipBox[
               {Opacity[0], EdgeForm[None], 
                DiskBox[{-1.5133631967642478`, 1.5476431290420931`}, 0.2]},
               "33"],
              Annotation[#, 33, "Tooltip"]& ]}},
           DisplayFunction->Identity,
           ImageSize->80],
          StripOnInput->False,
          LineColor->Hue[0.62, 1, 0.48],
          FrontFaceColor->Hue[0.62, 1, 0.48],
          BackFaceColor->Hue[0.62, 1, 0.48],
          GraphicsColor->Hue[0.62, 1, 0.48],
          FontColor->Hue[0.62, 1, 0.48]],
         Background->Directive[
           Opacity[0.2], 
           Hue[0.62, 0.45, 0.87]],
         FrameMargins->{{2, 2}, {0, 0}},
         FrameStyle->Directive[
           Opacity[0.5], 
           Hue[0.62, 0.52, 0.82]],
         RoundingRadius->0,
         StripOnInput->False], {14.547383560338602, 5.176260322308899}, 
        NCache[ImageScaled[{Rational[1, 2], Rational[1, 2]}], 
         ImageScaled[{0.5, 0.5}]]],
       "DynamicName",
       BoxID -> "VertexID$23"], 
      TagBox[InsetBox[
        FrameBox[
         StyleBox[
          GraphicsBox[{
            {AbsoluteThickness[1.3], 
             {RGBColor[0.4, 0.4, 0.4], 
              LineBox[{{{-3.042713277973249, -0.4618919132725337}, \
{-3.398785818429297, -0.667470490355867}}, {{-3.1027132779732485`, \
-0.357968864818401}, {-3.4587858184292966`, -0.5635474419017343}}}], 
              LineBox[{{-3.072713277973248, -3.409930389045468}, \
{-3.0727132779732482`, -2.409930389045468}}], 
              LineBox[{{-1.3406624704043715`, -0.4099303890454676}, \
{-1.3406624704043713`, 0.5900696109545326}}], 
              LineBox[{{{-3.102713277973248, -2.461891913272534}, \
{-3.4587858184292966`, -2.2563133361892005`}}, {{-3.0427132779732484`, \
-2.357968864818402}, {-3.398785818429297, -2.1523902877350682`}}}], 
              LineBox[{{-3.0727132779732482`, -2.409930389045468}, \
{-2.7166407375172, -2.2043518119621344`}}], 
              LineBox[{{-2.20668787418881, -1.3168760140454676`}, \
{-2.2066878741888103`, -0.9099303890454676}}], 
              LineBox[{{-2.2066878741888103`, -0.9099303890454676}, \
{-3.0727132779732487`, -0.40993038904546736`}}], 
              LineBox[{{-2.2066878741888103`, -0.9099303890454676}, \
{-1.3406624704043715`, -0.4099303890454676}}], 
              LineBox[{{-1.3406624704043713`, 
               0.5900696109545326}, {-2.325470223416579, 
               0.41642143328760234`}}], 
              LineBox[{{-1.3406624704043713`, 
               0.5900696109545326}, {-1.6826826137300401`, 
               1.5297622317404407`}}], 
              LineBox[{{-0.4746370666199324, 
               1.0900696109545325`}, {-0.21305746105378753`, 
               1.401808045637362}}], 
              LineBox[{{-0.4746370666199324, 1.0900696109545325`}, {
               0.3913883371645069, 0.5900696109545317}}], 
              LineBox[{{-0.4746370666199324, 
               1.0900696109545325`}, {-1.3406624704043713`, 
               0.5900696109545326}}], 
              LineBox[{{{-0.4746370666199326, -0.909930389045468}, \
{-1.3406624704043715`, -0.4099303890454676}}, {{-0.5012396069983764, \
-0.7560073405913353}, {-1.1940599300259276`, -0.35600734059133493`}}}], 
              LineBox[{{-0.7754045329808027, 
               2.795806674859419}, {-1.1174246763064717`, 
               1.8561140540735106`}}], 
              LineBox[{{-1.1174246763064717`, 
               1.8561140540735106`}, {-1.5223354294362408`, 
               1.7847173635177478`}}], 
              LineBox[{{-1.1174246763064717`, 
               1.8561140540735106`}, {-0.4746370666199324, 
               1.0900696109545325`}}], 
              LineBox[{{-2.4834404334390747`, 
               2.1367718848427284`}, {-2.7450200390052193`, 
               2.4485103195255578`}}], 
              LineBox[{{{-2.7346011483452033`, 
               2.389421854344825}, {-3.1395119014749726`, 
               2.3180251637890628`}}, {{-2.7554389296652353`, 
               2.5075987847062904`}, {-3.1603496827950046`, 
               2.436202094150528}}}], 
              LineBox[{{-2.7450200390052193`, 
               2.4485103195255578`}, {-2.605197530138394, 
               2.8326695053686546`}}], 
              LineBox[{{0.3913883371645069, 0.5900696109545317}, {
               0.3913883371645063, -0.4099303890454683}}], 
              LineBox[{{0.3913883371645063, -0.4099303890454683}, {
               0.7474608776205542, -0.6155089661288018}}], 
              LineBox[{{
               0.3913883371645063, -0.4099303890454683}, \
{-0.4746370666199326, -0.909930389045468}}], 
              LineBox[{{1.7673666042773353`, -0.6155089661288022}, {
               2.123439144733384, -0.40993038904546897`}}], 
              LineBox[{{{2.0634391447333837`, -0.4099303890454689}, {
               2.063439144733384, -0.002984764045469046}}, {{
               2.183439144733384, -0.409930389045469}, {
               2.1834391447333843`, -0.002984764045469157}}}], 
              LineBox[{{-0.4746370666199326, -0.909930389045468}, \
{-0.4746370666199329, -1.9099303890454677`}}], 
              LineBox[{{2.123439144733384, -0.40993038904546897`}, {
               2.989464548517822, -0.9099303890454695}}], 
              LineBox[{{2.989464548517822, -0.9099303890454695}, {
               2.989464548517822, -1.3168760140454696`}}], 
              LineBox[{{2.989464548517822, -0.9099303890454695}, {
               3.8554899523022605`, -0.40993038904546986`}}], 
              LineBox[{{3.8554899523022605`, -0.40993038904546986`}, {
               3.8554899523022605`, -0.0011167223788035585`}}], 
              LineBox[{{3.8554899523022605`, -0.40993038904546986`}, {
               4.219395955951599, -0.6200316182121367}}], 
              LineBox[{{5.223634756221799, -0.620031618212137}, {
               5.587540759871137, -0.4099303890454705}}], 
              LineBox[{{5.587540759871137, -0.4099303890454705}, {
               5.587540759871137, -0.0011167223788040026`}}], 
              LineBox[{{{5.6175407598711375`, -0.35796886481840423`}, {
               5.973613300327186, -0.5635474419017377}}, {{
               5.557540759871137, -0.4618919132725368}, {
               5.913613300327185, -0.6674704903558702}}}]}, 
             {RGBColor[0.800498, 0.201504, 0.192061], 
              LineBox[{{{-3.398785818429297, -0.667470490355867}, \
{-3.7548583588853455`, -0.8730490674392003}}, {{-3.4587858184292966`, \
-0.5635474419017343}, {-3.814858358885345, -0.7691260189850676}}}], 
              LineBox[{{{-3.4587858184292966`, -2.2563133361892005`}, \
{-3.814858358885345, -2.050734759105867}}, {{-3.398785818429297, \
-2.1523902877350682`}, {-3.7548583588853455`, -1.9468117106517344`}}}], 
              LineBox[{{-2.7166407375172, -2.2043518119621344`}, \
{-2.360568197061152, -1.998773234878801}}], 
              LineBox[{{-2.20668787418881, -1.7238216390454675`}, \
{-2.20668787418881, -1.3168760140454676`}}], 
              LineBox[{{-0.21305746105378753`, 1.401808045637362}, {
               0.04852214451235731, 1.7135464803201916`}}], 
              LineBox[{{-1.5223354294362408`, 
               1.7847173635177478`}, {-1.92724618256601, 1.713320672961985}}],
               LineBox[{{-2.2218608278729297`, 
               1.8250334501598995`}, {-2.4834404334390747`, 
               2.1367718848427284`}}], 
              LineBox[{{{-3.1395119014749726`, 
               2.3180251637890628`}, {-3.5444226546047415`, 
               2.2466284732333}}, {{-3.1603496827950046`, 
               2.436202094150528}, {-3.5652604359247735`, 
               2.364805403594765}}}], 
              LineBox[{{0.7474608776205542, -0.6155089661288018}, {
               1.103533418076602, -0.8210875432121353}}], 
              LineBox[{{1.4112940638212867`, -0.8210875432121355}, {
               1.7673666042773353`, -0.6155089661288022}}], 
              LineBox[{{{2.063439144733384, -0.002984764045469046}, {
               2.063439144733384, 0.4039608609545309}}, {{
               2.1834391447333843`, -0.002984764045469157}, {
               2.1834391447333843`, 0.40396086095453076`}}}], 
              LineBox[{{2.989464548517822, -1.3168760140454696`}, {
               2.9894645485178217`, -1.7238216390454697`}}], 
              LineBox[{{{5.973613300327186, -0.5635474419017377}, {
               6.329685840783234, -0.769126018985071}}, {{
               5.913613300327185, -0.6674704903558702}, {
               6.269685840783233, -0.8730490674392037}}}]}, 
             {RGBColor[0.580392, 0, 0.580392], 
              LineBox[{{-2.605197530138394, 
               2.8326695053686546`}, {-2.4653750212715684`, 
               3.216828691211752}}], 
              LineBox[{{3.8554899523022605`, -0.0011167223788035585`}, {
               3.8554899523022605`, 0.4076969442878627}}], 
              LineBox[{{5.587540759871137, -0.0011167223788040026`}, {
               5.587540759871137, 0.4076969442878626}}]}, 
             {RGBColor[0.291989, 0.437977, 0.888609], 
              LineBox[{{4.219395955951599, -0.6200316182121367}, {
               4.583301959600938, -0.8301328473788036}}], 
              LineBox[{{4.85972875257246, -0.8301328473788037}, {
               5.223634756221799, -0.620031618212137}}]}}, {
             TagBox[
              TooltipBox[
               {Opacity[0], EdgeForm[None], 
                DiskBox[{-3.072713277973248, -3.409930389045468}, 0.2]},
               "1"],
              Annotation[#, 1, "Tooltip"]& ], 
             TagBox[
              TooltipBox[
               {Opacity[0], EdgeForm[None], 
                DiskBox[{-3.0727132779732482`, -2.409930389045468}, 0.2]},
               "2"],
              Annotation[#, 2, "Tooltip"]& ], 
             TagBox[
              TooltipBox[
               {RGBColor[0.801, 0.202, 0.192], 
                FilledCurveBox[{{{1, 4, 3}, {1, 3, 3}, {1, 3, 3}, {1, 3, 3}, {
                  1, 3, 3}, {1, 3, 3}, {1, 3, 3}, {1, 3, 3}, {1, 3, 3}, {1, 3,
                   3}, {1, 3, 3}}, {{1, 4, 3}, {1, 3, 3}, {1, 3, 3}, {1, 3, 
                  3}, {1, 3, 3}, {1, 3, 3}, {1, 3, 3}, {1, 3, 3}, {1, 3, 
                  3}}}, {CompressedData["
1:eJxTTMoPSmViYGBQAmIQvbx0iVq2lsABvovrNI/N+rcfxn/Dap99nOPf/r4D
YqHzFAQOZNuVaFRO+7v/6KIHh1l4BQ4cvVM9/4Hz3/3lWd/8rn3iP8DDKh/u
9vHP/qN9fTttDvAfMJj5wejn8T/7vwppb7RpQvBNuPvlFkci+Je4dao5TfkP
TEo3/xJ/+8/+EKPbZgUi/AfCWI6W6TL93X9hdlDOtc98Bzi031n+1Pi7P3rf
Y/6/t/gObEx+qSUc/3f/67g7jo9P8h1wsAjqqlzyd3/N/yvFJ3fwHTjHs/vl
/Zd/9x/xv9hjs4HvgFMHi+8Ui39wftm+VNPJExD8PbPd9x97+W9/XMHu0zY7
+Q4IyfEunGz5f39X2d1Mm9N8Bypbitl/1f/ff2D7xuc2d/kO3H91Mzfh2P/9
tmkZXnu+8R24YfDNaO3v//tFf6QG7hHnP2ConaL9gZ/hwEf2exv3WPAf+Gbr
u5dTieFAdamzX1gM/wFJ8cKJYtoMB7btE2jobELwVawFn75fjeDfLVn28f0F
/gOazkv7xBQZDtzTEa7s/Mh/4JRVznwxXoYDBk753YKcAgeuqK401v30f390
72PFbFGBAweZvJsm7/6/f9Nx0e6LsgIH4ryrwxPK/u/nYPL4Yq4mcOD35NU6
uob/4fFtPvXp05/PEfEPSw8ATSUVjg==
                  "], CompressedData["
1:eJxTTMoPSmViYGCQAWIQ7ewtqpbNI3Bg5hSPzslz/u2H8bk4ihdNZvu/n6F5
tpo3q8CBOnfdPuGo//u/PvH3F3vHf+DbhY9Lhaf/3//ycEbgtIv8B/Kkf04Q
vvJ//z6DRKdra/kPaCXcnjP50//95Vnf/K41IfhN+uqdnOEI/vQPlqv/GPEf
0OMvunHs8v/9O7RX8m0Q4z9grPdISXfa//3X1aNdk3/xHbDq4Z81OeL//iSO
2wU2b/gOVH3xEdNlRPA/qd/N+tn/D87vOy/un+Dxbz/TS9ttnp/4Dlx3zz35
gPPffsv8wMTkf3wHdktVSlVe+bs//2sKTy0X/4GNyS+1hOf/3R+5wemovgz/
gdNNNv1rS//ub965Y12NMdC/jHwdbhF/9+soX2g86cV/QLHxfsN9q7/7bWrv
P3ifwn/gQPWvOzo6f/ebpLs+et+I4JcfWyOkvBrBf7j2XNC0c/wHVu361Vrl
8Xd/wb23pZ5v+A9kH5omIdL4d7/D9a3h/1gEDuieMlq9dudfeHzcEtMO1JFA
xA8svgCdgehR
                  "]}]},
               "3"],
              Annotation[#, 3, "Tooltip"]& ], 
             TagBox[
              TooltipBox[
               {RGBColor[0.801, 0.202, 0.192], 
                FilledCurveBox[{{{1, 4, 3}, {1, 3, 3}, {1, 3, 3}, {1, 3, 3}, {
                  1, 3, 3}, {1, 3, 3}, {1, 3, 3}, {1, 3, 3}, {1, 3, 3}, {1, 3,
                   3}, {1, 3, 3}}, {{1, 4, 3}, {1, 3, 3}, {1, 3, 3}, {1, 3, 
                  3}, {1, 3, 3}, {1, 3, 3}, {1, 3, 3}, {1, 3, 3}, {1, 3, 
                  3}}}, {CompressedData["
1:eJxTTMoPSmViYGBQAmIQ/f2IzM0ZlUwH+C6u0zw2699+GP8Nq332cY5/+49H
MZr9T2U6kG1XolE57e9+E/mpwmfsmA4cvVM9/4Hz3/2KLqduzRBnOsDDKh/u
9vHP/vyMJNf/TxgPGMz8YPTz+J/989/8s/m/DMG/9yRpVWodgl/z9D/bmUjG
A5PSzb/E3/6z/x/3+kNGlowHwliOluky/d1fVar2Y4YE4wEO7XeWPzX+7med
sX32/v8MBzYmv9QSjv+7f6rFhrNL3zEccLAI6qpc8ne/2s0V/7vvMhw4x7P7
5f2Xf/fnaS6V+H+F4YBTB4vvFIt/cH7ZvlTTyRMQ/D2z3fcfe/lvP4dXf/h/
oH4hOd6Fky3/7zcJ2Pj133uGA5Utxey/6v/vz5rYWvyfkfHA/Vc3cxOO/d//
3N7mWp0044EbBt+M1v7+v3//Rcu7dTaMBwy1U7Q/8DMcmP1wo219LOOBb7a+
ezmVGA6o+ovfkmhkPCApXjhRTJvhQMKMJ9w+yxH8cyJPCzZdQPDb/apqN31l
PKDpvLRPTJHhQAfbcxYfMaYDp6xy5ovxMhzgjNu06KkZ04ErqiuNdT/935/w
Zdb5Gf5MBw4yeTdN3v1/P2/m/4WpCUwH4ryrwxPK/u/fdTe5xKiQ6cDvyat1
dA3/w+PbfOrTpz+fI+Iflh4ATzYbxg==
                  "], CompressedData["
1:eJxTTMoPSmViYGCQAWIQbVjw7/oMW6YDM6d4dE6e828/jM/FUbxoMtv//avv
c92M0Gc6UOeu2ycc9X///H3Kt28IMR34duHjUuHp//dPnmtzN+Ib44E86Z8T
hK/835/BZXpuxiXGA1oJt+dM/vR/v6LLqVszliP4Opy/Rc5UI/iOp3jN94cz
HtDjL7px7PL//UmstbOKrBkPGOs9UtKd9n9/I6P+RVV5xgNWPfyzJkf838/z
aN2ffwKMB6q++IjpMiL4n9TvZv3s/wfn950X90/w+Ld/zSFBJx5xxgPX3XNP
PuD8t/+xh+pbVWXGA7ulKqUqr/zdL3neYoa9PuOBjckvtYTn/93P3CUW+MmB
8cDpJpv+taV/9+tO7rGyj2A88I2Rr8Mt4u/+a38W8/bkMx5QbLzfcN/q7/5n
YZtzNnUyHjhQ/euOjs7f/fccJPM2LUPwFRc0zHt6HsHvbl90L+Iz44FVu361
Vnn83S+14yAjjyDTgexD0yREGv/u1+ywt96vx3RA95TR6rU7/8Lj45aYdqCO
BCJ+YPEFAGk16ro=
                  "]}]},
               "4"],
              Annotation[#, 4, "Tooltip"]& ], 
             TagBox[
              TooltipBox[
               {Opacity[0], EdgeForm[None], 
                DiskBox[{-2.2066878741888103`, -0.9099303890454676}, 0.2]},
               "5"],
              Annotation[#, 5, "Tooltip"]& ], 
             TagBox[
              TooltipBox[
               {Opacity[0], EdgeForm[None], 
                DiskBox[{-3.0727132779732487`, -0.40993038904546736`}, 0.2]},
               "6"],
              Annotation[#, 6, "Tooltip"]& ], 
             TagBox[
              TooltipBox[
               {RGBColor[0.801, 0.202, 0.192], 
                FilledCurveBox[{{{1, 4, 3}, {1, 3, 3}, {1, 3, 3}, {1, 3, 3}, {
                  1, 3, 3}, {1, 3, 3}, {1, 3, 3}, {1, 3, 3}, {1, 3, 3}, {1, 3,
                   3}, {1, 3, 3}}, {{1, 4, 3}, {1, 3, 3}, {1, 3, 3}, {1, 3, 
                  3}, {1, 3, 3}, {1, 3, 3}, {1, 3, 3}, {1, 3, 3}, {1, 3, 
                  3}}}, {CompressedData["
1:eJxTTMoPSmViYGBQAmIQvbx0iVq2lsABmUWxwT2mb/fD+De46671Cb7Z33dA
LHSegsCBazUvAj7pvN5/dNGDwyy8Age6dn63O9j+an951je/a5/4D0hw2a3r
efRy/9G+vp02B/gPJBg9TP3U/3L/VyHtjTZNCL4Jd7/c4kgE/xK3TjWnKf8B
lfN5L/Zve7k/xOi2WYEI/4G1HF1vo1he7b8wOyjn2me+AwJhd4o/Bb7aH73v
Mf/fW3wHko9fClXb92r/67g7jo9P8h2oL1gi8tnj9f6a/1eKT+7gOzBbsuzy
/suv9x/xv9hjs4HvQLMA5yyNwjdw/pua01lqim/h/Erz/rrey2/3xxXsPm2z
k++Aio2Uk3rxu/1dZXczbU7zHfjI8Zzvy/93+w9s3/jc5i7fgX1XN98+0PN+
v21ahteeb3wH1ie+SY36/n6/6I/UwD3i/AeSwk6EPZD/sP8j+72Neyz4D7yt
nlUl7PJhf3Wps19YDP8BY71HSrphH/Zv2yfQ0NmE4KtYCz59vxrBv1uy7OP7
C/wHgtu8ZHWdPuy/pyNc2fmR/8CU0ht2ulIf9hs45XcLcgocWO4dlB715P3+
6N7HitmiAgeaWKexqJe/37/puGj3RVmBA3umfVt34M27/RxMHl/M1QQOfFMP
j4xKegeP7zyt06c/n0fEPyw9AABC8x6S
                  "], CompressedData["
1:eJxTTMoPSmViYGCQAWIQ7ewtqpbNI3DASHOikLrl2/0wvojAMxd13nf7GZpn
q3mzChz43Rclo77l3f6vT/z9xd7xH3i78LG3ut77/S8PZwROu8h/4LbZJ0X1
Fe/37zNIdLq2lv9AyIFtlupP3+8vz/rmd60JwW/SV+/kDEfwp3+wXP3HiP9A
tNyTDb3L3+/fob2Sb4MY/4G0mCOuUTrv919Xj3ZN/sV3oERC3kR947v9SRy3
C2ze8B348mKmThQTgv/Ef9fVT/Jv4XyZ+frzDkx4s5/ppe02z098B9b135p0
UPjNfsv8wMTkf3wHykw/mXxa8Xp//tcUnlou/gPJxy+Fqtm93h+5wemovgz/
gemslXLRr1/tb965Y12NMf+BN8wyAr0bXu3XUb7QeNKL/4AT037G/aWv9tvU
3n/wPoX/QMP3LzsjI17tN0l3ffS+EcEvP7ZGSHk1gv9w7bmgaeeA/i/9yv11
wqv9Bffelnq+4T9wvUXXUIPp9X6H61vD/7EIHIickhoWXfwaHh9bdMMWRRi8
2Y8eXwCra+G/
                  "]}]},
               "7"],
              Annotation[#, 7, "Tooltip"]& ], 
             TagBox[
              TooltipBox[
               {Opacity[0], EdgeForm[None], 
                DiskBox[{-0.7754045329808027, 2.795806674859419}, 0.2]},
               "8"],
              Annotation[#, 8, "Tooltip"]& ], 
             TagBox[
              TooltipBox[
               {Opacity[0], EdgeForm[None], 
                DiskBox[{-1.1174246763064717`, 1.8561140540735106`}, 0.2]},
               "9"],
              Annotation[#, 9, "Tooltip"]& ], 
             TagBox[
              TooltipBox[
               {RGBColor[0.801, 0.202, 0.192], 
                FilledCurveBox[{{{1, 4, 3}, {1, 3, 3}, {1, 3, 3}, {1, 3, 3}, {
                  1, 3, 3}, {1, 3, 3}, {1, 3, 3}, {1, 3, 3}, {1, 3, 3}, {1, 3,
                   3}, {1, 3, 3}}, {{1, 4, 3}, {1, 3, 3}, {1, 3, 3}, {1, 3, 
                  3}, {1, 3, 3}, {1, 3, 3}, {1, 3, 3}, {1, 3, 3}, {1, 3, 
                  3}}}, {CompressedData["
1:eJxTTMoPSmViYGBQAmIQrf96vsyaxYwH5mZ8D193/5c9jL/fOF1sbeFv+/8N
LZVCExgPOPw2jPz9+Ld9jqtE+P0MxgPPYrQeTTb7Yx+Z5Su3xpHxwHyTdi29
zj/2y/uedgjxMx6oXrDVr3rTH/vrQk0NQhcZ4Hwx7mdvK1Yg+Fu4m73uNzMc
kLyU1ysy/4+9mZERm1syw4EQ04dc7hV/7DfNXmm9xonhwGK+He7VgX/sbfdZ
3b+kyXDg19U9YYnSf+zPxhkL7pRgOJDDGPL919Xf9nH/tZ3nszMcuKfzevqU
Cb/tvecH7FD5939/5saFJg8cEXzTagefhy9/wfnv5sYdWjvhl71DgdBsIQ6G
AzOlZz544PDLPqfMxFJIiuGA0VajqqpfP+0XbefYLqTDcOCM3xlhkS0/7eXT
9ktOcmU4cIVjg9/xup/237/vUZiUxnDA8/FdrSlRP+0vs5s2TmpnOLBvLzd7
otlP+9jSWbI6qxkOVHAfiXNX+Wk/Y1+6f/xFBJ/NOmPL0V8I/v6SvweOyjMe
iNgcneJu8dP+gE6WR7wD4wHxI2ed3BN+2ju2mD77kcB44LrwX1/3DqB5UnLC
ayoZD7wyi/7/YN9Pe9f+pqcVXYwHfN9paYmw/LL/xPx8u+tsxgMblv4KcfdE
xHfJkgOzqyYh+LD0AAC+dAq/
                  "], CompressedData["
1:eJxTTMoPSmViYGCQAWIQnTmtUXpNOuMBoaWxPx7c/WUP4y80NL7/oPiX/WPW
PpmcSMYDep8qPico/LK//mSZ3BsbxgNbM7bcTnj80/704f0KOQqMB2zl1n5I
WPbTfoHBDsE1fxgONN489eRB+0/7yCxfuTUXEfwU/bqI+0sR/MoPE6ouNTIc
qNUyWbkWqH+WNsO91lSGAxXcR+Lcn/y036m+ScTSk+FA4dppzx8o/rJ34TBy
ELJmOGDoGpntXong7xQ8KVb9CsGXzeozEjH6bf/kxZRWeUeGA1c+WuyYXPDb
Xjp/hYGlL8OBD3K66b+X/rYP/Lr7dlAkw4FfV/eEJd7+bW+9YeYU1myGAw+2
ZX46xvLHPnUnf11QE8OBreYzfuoq/bHnU1YPnD+T4UDXjmMMU+3/2MvVmm04
upnhwOu9q5e4+/2xF0ufs/HoBQQ/8hjzox8/EfzDa1WVcmQZDzDWr/790/CP
fdA9F1d5a8YDDuX8mQk/f9snrjtUdymC8UBdfvG1Ywd+w+PjolK1gUcSgg+L
LwAwJN/X
                  "]}]},
               "10"],
              Annotation[#, 10, "Tooltip"]& ], 
             TagBox[
              TooltipBox[
               {Opacity[0], EdgeForm[None], 
                DiskBox[{-2.7450200390052193`, 2.4485103195255578`}, 0.2]},
               "11"],
              Annotation[#, 11, "Tooltip"]& ], 
             TagBox[
              TooltipBox[
               {RGBColor[0.801, 0.202, 0.192], 
                FilledCurveBox[{{{1, 4, 3}, {1, 3, 3}, {1, 3, 3}, {1, 3, 3}, {
                  1, 3, 3}, {1, 3, 3}, {1, 3, 3}, {1, 3, 3}, {1, 3, 3}, {1, 3,
                   3}, {1, 3, 3}}, {{1, 4, 3}, {1, 3, 3}, {1, 3, 3}, {1, 3, 
                  3}, {1, 3, 3}, {1, 3, 3}, {1, 3, 3}, {1, 3, 3}, {1, 3, 
                  3}}}, {CompressedData["
1:eJxTTMoPSmViYGBQAmIQvcfc/8qfFXwHVC+eyxHUZXKA8bdtYzsjUMbk0HPW
2DB5Kt+BMqmct+brmRx+TjzOZ5DHd8DT+4Vhyw0mh2fb/lz948Z3QG27WNhF
RmYHk9tTHJJF+A6IvNV9US7G7JASb2iRfI0Xzl8cPnXpybUIvmOEEZNBJ++B
x61d7Ud4mB0O1z3cOy2D90DjdudjsT+ZHOxfRHz+4857QENl/ZPvT5kcTnG9
mqasz3vgcrvhm1enmByiVj86wSnHe6BHtnaP+Qomh1fet3+95+E94Lr5RE9L
K5OD8ZzrwsksvAe6vypHa8Uh+IVRn59pGSH457KZlCayMjmc3XMwKJmX98Di
VfIbV91ldPh56PGHJHneAwXlb2rLdzE66LHsyEs25D1g47LTy2U6o8OaTXkX
H3nxHnBQ1H4xt4bRocUl58ajbN4D1XxOYS1ZjA4JIU8sHvfwHtj2O+JIVgSj
w6uDnldrNvAemKxk+iHWn9FBlVucfcM1BH9yu3iOGAMfnO9zcE2FmCrfgeZv
DJ9jIxkdfCslGTa48h149M/yUWwuo8O5C0/meqbxHTi07OLz2EageelnT/2p
4zvgs6PhwKo5jA6XbhvOPdnPd+Dv5BehLvsZHeoDpuVPW8B3YF1+wOu7Dxnh
8S2Qv7mvnA0R/7D0AACzf/ON
                  "], CompressedData["
1:eJxTTMoPSmViYGCQAWIQ/e2RweU/OXwH4t8z7tXSYXKA8Zdvzdmg9Z3RoSDI
9sqeOL4Db6f278o6y+iQYhh2zcaJ74Bh4Np1r9YxOkQI5N/Yo8p34OtqzZ1Z
ExgddGvTT/5h5DswvdNis1Yjo8OzbX+u/rnGC+d/rNYVMFiN4LPZOhgpt/Me
EDXKFZ0I1K9esX7qtSzeA5OVTD/Ermd0cCtJPNPpx3ugv3jeFq1zjA4XQx5+
T3LgPZC/v/7b3Z8I/ual5mfKjZjg/KeBUlEuYUwOhaYutgVuvAcOTH0v01LK
5LBid/iLziDeA/5rMr+YT2ByuOeYPXlxHO+By+2Gb16tYnI48cfDJ6yA94Db
D/Zdc/czOXxi3W+6GOi+jRbzbQPPMTnMzr/G8WEe7wHpSrODLHeZHFaffJou
tpP3wJnfGsJxT5gcFm/2zhS7huA/E9o80/M/gh/w68rNPUp8B8LvrLAzv8bk
cF/ry598B74DZTeiSl/tZHJ496vQTBkY3tOu8KyZOxcRH/brBCLj8hB8WHwB
AFwv0lk=
                  "]}]},
               "12"],
              Annotation[#, 12, "Tooltip"]& ], 
             TagBox[
              TooltipBox[
               {RGBColor[0.58, 0, 0.58], 
                FilledCurveBox[{{{0, 2, 0}, {0, 1, 0}, {0, 1, 
                 0}}}, {{{-2.4172088956795506`, 
                 3.2808302736448}, {-2.4172088956795506`, 
                 3.495575606978133}, {-2.3887908956795507`, 
                 3.495575606978133}, {-2.3887908956795507`, 
                 3.2808302736448}}}]},
               "13"],
              Annotation[#, 13, "Tooltip"]& ], 
             TagBox[
              TooltipBox[
               {Opacity[0], EdgeForm[None], 
                DiskBox[{-0.4746370666199324, 1.0900696109545325`}, 0.2]},
               "14"],
              Annotation[#, 14, "Tooltip"]& ], 
             TagBox[
              TooltipBox[{
                {RGBColor[0.800498, 0.201504, 0.192061], 
                 FilledCurveBox[{{{1, 4, 3}, {1, 3, 3}, {1, 3, 3}, {1, 3, 
                   3}, {1, 3, 3}, {1, 3, 3}, {1, 3, 3}, {1, 3, 3}, {1, 3, 
                   3}, {1, 3, 3}, {1, 3, 3}}, {{1, 4, 3}, {1, 3, 3}, {1, 3, 
                   3}, {1, 3, 3}, {1, 3, 3}, {1, 3, 3}, {1, 3, 3}, {1, 3, 
                   3}, {1, 3, 3}}}, {CompressedData["
1:eJxTTMoPSmViYGBQAmIQfezOmc++hzbY81/fsfzjsr/2ML7hIo20Dxb/7C8r
WYU3mW6235T5eYXd6n/2SlMPLnkmvcM+4vRrw+t//9lP+C6zz5dpr73gYo+q
woD/9vfNekwPrDpo/5avfN6+yv/2Tz4f3n2g6yic/yu/5WmkyAk4Xypti/SX
2FP23Q4Gd8PTgPJ/DyZ0pJ+xP7Z4UVSX/X97kzRvTtXCc/aitZXT90n8t2+x
tbyw6995+xyXumVLHv2zd5wVfkO744L9vXxRd7u5/+z3T53k8Uvgon3A7DXP
r4f/s68X3tCQGHrR/rZ8cosyJ4K//CXjHJWNf+H8BB4FoY/hf+1X8sV3xvNe
tOfuijJQ4fhr73XXb0ZS7QX7JcpfTu49+Mfebnlk8N5b5+3t9vYmh1f/sc/a
/079uNM5e7fywnlcbn/sny0U3XHM6Iz97sD5VdcV/9irLJmy4YDSKXsDnbNh
S/7+tu84bftK7eVx+1eVreu6Xv+2v2aeefZz61E4/0NBYm3v+0NwfsZV3i09
8w/Yn1KU3dL1/7f9tlUtVS+099p3GvVP6lL/Y1+3S/LgFomd9p5N++Z2+f+x
X/CeTcWfaZt9zFIZf5W2P/b/Iiuub3mx2X5/zJvK8NN/7GOPvOySOr/RXklk
z5IuAUR8PxNqer03EsGHpQcAaaojaQ==
                   "], CompressedData["
1:eJxTTMoPSmViYGCQAWIQPaV0urif0w77FmF5D5Wlf+1hfOEFX/RUrP/aB7Vx
fvPl2mW/IMHKecnzP/YXlr/d5Dtrr7369VLtJav+2C978mK72tQD9ut78hyW
5P6xDxBPWqF+8ZD9Z/ceExX/P/YnqvnuqzUehfMFtJlsPtueQMhLXpM6WHfK
/v2Mrz8+APVvSX/0uMv5jP2rytZ1Xav/2B9YeqginOOc/WPpCHOVl0D9c48c
OPLqnP3izVK7uxz+wvnaDV1p+zYi+P03/JvCfwL5k6dlfeg8Z++W8Iv9uvk/
+zX6cTtDT5y1T+p9t80u95+92xlVjt1sZ+1zXOqWLVn0z36ZrFdV/+vT9kGq
2k5cZ/7Zs3W/fHSg7JS9+rJIz8KX/+xLPhRt/Mx40v6PWkfADbb/9iX+tQd6
44/bx+rkfukS/W//ab3cqt7+o3D+od0rFkf9OQTnq7l2LVQ7esC++G2Ot+3P
f/ZVFXr3X1zea7/p6YUdiw/8s+8pK1nfKLvL/sNdEzWujn/w+HCeaNPQrYng
w+ILAOws5Xo=
                   "]}]}, 
                {RGBColor[0.801, 0.202, 0.192], 
                 FilledCurveBox[{{{0, 2, 0}, {0, 1, 0}, {0, 1, 0}, {0, 1, 
                  0}, {0, 1, 0}, {0, 1, 0}, {0, 1, 0}, {0, 1, 0}, {0, 1, 0}, {
                  0, 1, 0}, {0, 1, 0}}}, {{{0.308319568066607, 
                  1.7486674707401775`}, {0.308319568066607, 
                  1.9634128040735108`}, {0.33673790139994036`, 
                  1.9634128040735108`}, {0.33673790139994036`, 
                  1.8752294707401775`}, {0.448359568066607, 
                  1.8752294707401775`}, {0.448359568066607, 
                  1.9634128040735108`}, {0.4767762347332737, 
                  1.9634128040735108`}, {0.4767762347332737, 
                  1.7486674707401775`}, {0.448359568066607, 
                  1.7486674707401775`}, {0.448359568066607, 
                  1.849888137406844}, {0.33673790139994036`, 
                  1.849888137406844}, {0.33673790139994036`, 
                  1.7486674707401775`}}}]}},
               "15"],
              Annotation[#, 15, "Tooltip"]& ], 
             TagBox[
              TooltipBox[
               {Opacity[0], EdgeForm[None], 
                DiskBox[{0.3913883371645069, 0.5900696109545317}, 0.2]},
               "16"],
              Annotation[#, 16, "Tooltip"]& ], 
             TagBox[
              TooltipBox[
               {Opacity[0], EdgeForm[None], 
                DiskBox[{0.3913883371645063, -0.4099303890454683}, 0.2]},
               "17"],
              Annotation[#, 17, "Tooltip"]& ], 
             TagBox[
              TooltipBox[
               {RGBColor[0.801, 0.202, 0.192], 
                FilledCurveBox[{{{1, 4, 3}, {1, 3, 3}, {1, 3, 3}, {1, 3, 3}, {
                  1, 3, 3}, {1, 3, 3}, {1, 3, 3}, {1, 3, 3}, {1, 3, 3}, {1, 3,
                   3}, {1, 3, 3}}, {{1, 4, 3}, {1, 3, 3}, {1, 3, 3}, {1, 3, 
                  3}, {1, 3, 3}, {1, 3, 3}, {1, 3, 3}, {1, 3, 3}, {1, 3, 
                  3}}}, {CompressedData["
1:eJxTTMoPSmViYGBQAmIQncZfLnek8pO9xqLY4B7Tt/th/Cfcddf6BN/sP/Z4
bcr3BZ/sH9W8CPik83r/66i2lbHvP9lP2/nd7mD7q/1CgjLSR2w/26tw2a3r
efRyf+mJ167fF322zzF6mPqp/+V+sQObwr7LfYHzZ5x/Va1VgODHnNtwKHbn
F3uD83kv9m97uT+iMch7wq8v9js5ut5Gsbzan7Au+cFh66/2MmF3ij8Fvtrv
lek4syz3q33+8Uuhavte7dfUCDBd1f/Vvrtgichnj9f7OZ/HXby78av9csmy
y/svv95f6ZY2//uhr/b9ApyzNArfwPk/ak5nqSm+hfNbzfvrei+/3e/COknx
+4av9gY2Uk7qxe/2v/nh+/R7z1f7vxzP+b78f7e/sWzpy28ZX+1PXd18+0DP
+/1tkhYqP0y/2u9OfJMa9f39/mtfbcR+fP5inxF2IuyB/If9ctd8Qr9v/GL/
uXpWlbDLh/1cvxtljmR9sbfUe6SkG/Zh/5SM5zti5RD87fnP3k04/RnOd/uz
++qExs/2kW1esrpOH/a79jw6Fuvw2X5W6Q07XakP+x3vendr/f9kv9k7KD3q
yfv9kzdUGR45+8m+j3Uai3r5+/2Wxzf2aK35ZH9i2rd1B96823//7ovnE7o+
2TNphEdGJb2Dx3eV1unTn88j4h+WHgBHcTPd
                  "], CompressedData["
1:eJxTTMoPSmViYGCQAWIQ/WnHZoUjHz/Z22lOFFK3fLsfxlcQeOaizvtu/7+b
s+Rc+D7bs/dHyahvebdfTCZTysX9s/3PhY+91fXe79eLMxdzafhs/9zsk6L6
ivf7m1vcTI4c/2yfcGCbpfrT9/uFBGWkj8h+gfN/t+1aFluK4F9imZpUvveL
fbrckw29y9/vn9C3bbbAty/2RTFHXKN03u8PnBakt0rvq32DhLyJ+sZ3+62v
Bl3/7vXVnuHlTJ0oJgT/g/+uq5/k38L5GvP15x2Y8Gb/b+Fen7t2X+139d+a
dFD4zf5+9rRvK9W+2jeZfjL5tOL1fqXfdgvK+L7a5x+/FKpm93q/X2uznuDr
L/aLWSvlol+/2v+raHp0+Z4v9j+YZQR6N7zav2J+xta7vV/s/Zj2M+4vfbW/
47Xn9wmRX+x7vn/ZGRnxav8M8bovE+QRfMHI9ZO1zn6G8+26soVd2oDhU/qV
++uEV/sVNXXP3vX6bP+4RddQg+n1fqZOw6hy/s/2qVNSw6KLX8Pj44Bu2KII
gzf70eMLACao8bo=
[truncated: 111,808 more chars]
