# Supplementary material for: Rapid Exploration of the Assembly Chemical Space of Molecular Graphs
Source: J Chem Inf Model. 2025 Dec 7;65(24):13203–14. doi: 10.1021/acs.jcim.5c01964 (PMC12728931; doi:10.1021/acs.jcim.5c01964)
Supplement: Supplementary file 2 [file ci5c01964_si_002.zip › Data/COCONUT-Benchmarking/graphs.ipynb]

# %% [code]
from matplotlib.colors import LogNorm, Normalize
import numpy as np
import pandas as pd
import seaborn as sb
import  matplotlib.pyplot as plt
from  matplotlib.ticker import FuncFormatter
from rdkit import Chem
from tqdm import tqdm

# %% [code]
df = pd.read_pickle("data_benchmarking.pkl")

# %% [code]
plt.figure(figsize=(8, 6))
sb.set_theme(style="white", palette=None,font_scale=1.3)
sb.color_palette("rocket_r", as_cmap=True)
sb.histplot(
    data= df, x="n_bonds", y="ai",
    discrete=(True, True), log_scale=(False, False),
    cbar=True, cbar_kws=dict(shrink=.75), norm=LogNorm(), vmin=None, vmax=None
)
plt.xlabel('Number of Bonds')
plt.ylabel('Assembly Index')
linear = np.arange(0,61)
log = np.log2(linear)
#plt.plot(linear_max,log3,'--',color='k')
plt.plot(linear,linear,'--',color='r')
plt.plot(linear,log,'--',color='r')

# %% [code]
plt.figure(figsize=(8, 6))
sb.set_theme(style="white", palette=None,font_scale=1.3)
sb.color_palette("rocket_r", as_cmap=True)
hue_order = ['Bonds from 0 to 10','Bonds from 10 to 20','Bonds from 20 to 30','Bonds from 30 to 40','Bonds from 40 to 50']
palette=["tab:blue","tab:orange", "tab:green",'tab:brown','tab:purple']
ax = sb.histplot(
    data= df, x="time", y="ai",log_scale=(True, False),bins=80, hue="bond_order",hue_order=hue_order[::-1],palette=palette[::-1]
)
sb.move_legend(
    ax, "lower center",
    bbox_to_anchor=(.5, 1), ncol=2, title=None, frameon=False,
)
plt.xlabel('Time(s)')
plt.ylabel('Assembly Index')
plt.gca().yaxis.set_major_formatter(FuncFormatter(lambda x, _: int(x)))
plt.tick_params(axis='both',direction='out', which='both', labelright=False,reset=True,top=False)

# %% [code]
plt.figure(figsize=(8, 6))
sb.set_theme(style="white", palette=None,font_scale=1.3)
sb.color_palette("rocket_r", as_cmap=True)
hue_order = ['Bonds from 0 to 10','Bonds from 10 to 20','Bonds from 20 to 30','Bonds from 30 to 40','Bonds from 40 to 50']
palette=["tab:blue","tab:orange", "tab:green",'tab:brown','tab:purple']
ax = sb.histplot(
    data= df[df["memory"]>0], x="memory", y="ai",log_scale=(True, False),bins=80,  hue="bond_order",hue_order=hue_order[::-1],palette=palette[::-1]
)
sb.move_legend(
    ax, "lower center",
    bbox_to_anchor=(.5, 1), ncol=2, title=None, frameon=False,
)
plt.xlabel('Memory(MB)')
plt.ylabel('Assembly Index')
plt.gca().yaxis.set_major_formatter(FuncFormatter(lambda x, _: int(x)))
plt.tick_params(axis='both',direction='out', which='both', labelright=False,reset=True,top=False)

# %% [code]
