# Supplementary material for: Rapid Exploration of the Assembly Chemical Space of Molecular Graphs
Source: J Chem Inf Model. 2025 Dec 7;65(24):13203–14. doi: 10.1021/acs.jcim.5c01964 (PMC12728931; doi:10.1021/acs.jcim.5c01964)
Supplement: Supplementary file 2 [file ci5c01964_si_002.zip › Data/Examples/benzoic-acid.nb]

(* Content-type: application/vnd.wolfram.mathematica *)

(*** Wolfram Notebook File ***)
(* http://www.wolfram.com/nb *)

(* CreatedBy='Mathematica 13.1' *)

(*CacheID: 234*)
(* Internal cache information:
NotebookFileLineBreakTest
NotebookFileLineBreakTest
NotebookDataPosition[       158,          7]
NotebookDataLength[     81918,       1869]
NotebookOptionsPosition[     80232,       1833]
NotebookOutlinePosition[     80635,       1849]
CellTagsIndexPosition[     80592,       1846]
WindowFrame->Normal*)

(* Beginning of Notebook Content *)
Notebook[{
Cell[BoxData[
 RowBox[{
  RowBox[{"bAcid", " ", "=", " ", 
   RowBox[{"Molecule", "[", "\"\<O=C(O)c1ccccc1\>\"", "]"}]}], ";"}]], "Input",
 CellChangeTimes->{{3.9324819979638386`*^9, 3.932482015376561*^9}},
 CellLabel->
  "In[1036]:=",ExpressionUUID->"7eadb52c-e4da-415d-97c3-d13e0f1d7435"],

Cell[CellGroupData[{

Cell[BoxData[
 RowBox[{"MoleculePlot", "[", 
  RowBox[{"bAcid", ",", 
   RowBox[{"IncludeHydrogens", "->", "False"}]}], "]"}]], "Input",
 CellChangeTimes->{{3.9324820187415524`*^9, 3.932482029440854*^9}},
 CellLabel->
  "In[1037]:=",ExpressionUUID->"1e00af3f-902a-4df9-8786-b1aff9353ead"],

Cell[BoxData[
 GraphicsBox[{
   {AbsoluteThickness[1.3], 
    {RGBColor[0.800498, 0.201504, 0.192061], 
     LineBox[{{{1.681129704782622, 0.6748510757681407}, {1.4776567256159554`, 
      0.3224255378840704}}, {{1.5772066563284892`, 0.7348510757681408}, {
      1.3737336771618227`, 0.3824255378840704}}}], 
     LineBox[{{1.4256952013888888`, -0.3524255378840703}, {
      1.6291681805555556`, -0.7048510757681405}}]}, 
    {RGBColor[0.4, 0.4, 0.4], 
     LineBox[{{{1.4776567256159554`, 0.3224255378840704}, {
      1.2741837464492887`, -0.02999999999999994}}, {{1.3737336771618227`, 
      0.3824255378840704}, {1.170260697995156, 0.030000000000000065`}}}], 
     LineBox[{{1.2222222222222223`, 6.167905692361982*^-17}, {
      1.4256952013888888`, -0.3524255378840703}}], 
     LineBox[{{1.2222222222222223`, 6.167905692361982*^-17}, {
      0.2222222222222226, -4.9343245538895844`*^-17}}], 
     LineBox[{{{
      0.2222222222222226, -4.9343245538895844`*^-17}, {-0.2777777777777782, \
-0.8660254037844393}}, {{
      0.06829917376808994, -0.02660254037844382}, {-0.3317008262319108, \
-0.7194228634059954}}}], 
     LineBox[{{-0.2777777777777782, -0.8660254037844393}, \
{-1.2777777777777781`, -0.8660254037844387}}], 
     LineBox[{{{-1.2777777777777781`, -0.8660254037844387}, \
{-1.777777777777778, 
      7.31214343758395*^-17}}, {{-1.2238547293236455`, -0.7194228634059949}, \
{-1.6238547293236452`, -0.026602540378443805`}}}], 
     LineBox[{{-1.777777777777778, 
      7.31214343758395*^-17}, {-1.2777777777777777`, 0.8660254037844389}}], 
     LineBox[{{{-1.2777777777777777`, 
      0.8660254037844389}, {-0.2777777777777774, 
      0.8660254037844388}}, {{-1.1777777777777776`, 
      0.7460254037844389}, {-0.3777777777777774, 0.7460254037844388}}}], 
     LineBox[{{-0.2777777777777774, 0.8660254037844388}, {
      0.2222222222222226, -4.9343245538895844`*^-17}}]}}, {
    TagBox[
     TooltipBox[
      {RGBColor[0.801, 0.202, 0.192], 
       FilledCurveBox[{{{1, 4, 3}, {1, 3, 3}, {1, 3, 3}, {1, 3, 3}, {1, 3, 
         3}, {1, 3, 3}, {1, 3, 3}, {1, 3, 3}, {1, 3, 3}, {1, 3, 3}, {1, 3, 
         3}}, {{1, 4, 3}, {1, 3, 3}, {1, 3, 3}, {1, 3, 3}, {1, 3, 3}, {1, 3, 
         3}, {1, 3, 3}, {1, 3, 3}, {1, 3, 3}}}, {CompressedData["
1:eJxTTMoPSmViYGBQAmIQHTVXTHn+y5/2jysftwjPf20P4/v96W4QOfzGfneh
b+YlgV/2mvMj2tcuf2v/4IXqOov4X/az/YQkHvm8s2efv1t+/tpf9nz/Tq8Q
+/TOPius2+uS0G/7BS/ji9a6vLfn8guKvtSH4PfGdjWwPkDwA2MCjlto/rFn
spyd91j2vb0v/yf/7Kw/9pX/6zM9LryzD7Fhfjpv9R/7D0dTUtY2vbO3+/5g
buDdP/aHHcwZa8Xe2ctte2/Z+v+P/fLpqU4but/a/yv5d3WH4l/7rneTmx8z
vLXPu8K65JLRX/tF3xn2ViW/gfOtuu3e1Gx+DecvvdKqKsr42t5isqHaJYW/
9r/O/0qsTnxl/6Dt7ctLf/7Y6zLrTV135aV9GYvru4s3/tgnmCWeeOj+0r56
+XWNy0v/2Oev0rDzuPvC/nTzHanLyX/so+Jbvj2c8sJeKOVN5CXFP/aO01JD
q31e2P/vUFScf+u3/Y71AXEeGi/sO7+17bXoQ/DX/G39nG2N4Ft3Rd/K/vjL
vgIUHgEv7C2lmk5bbPhl/00hRc1jwQt7s+zX/az5v+zLDxyy8fjwwr7DTsps
vu0v+zls9fOrY1/a64UGTmSV+WWfVCr39eHzl/ZXsjveZP/6aa/+ZK+XR9Er
eHyvST5ft44FEf+w9AAAcoMelA==
         "], CompressedData["
1:eJxTTMoPSmViYGCQAWIQ/dwtWHV+4i/7z/cqXGpmv7aH8Tn/6MVXH39l/znd
Slm+7pe9cu2u9mqFV/bcqzjk5bf/sjfMMoyoXvbSXvnNNSn5D7/sna8qNVXr
vLSvEHpmMd/8t/0p77is6vcv7Nnn75af34vgfxCJWm3xFME/PskkPUj3j/2h
twafRXRf2rfKhC14nfrHfsf6gDiPFS/t3VQ+GbXO+2O/6vPX/GrlV/YGyZ9u
X9r1x15tKYOcxyUEX+ZMG9PaLa/hfK7MWzseOb+x/7BQJ3DHuj/2FRX6Rx4e
eGPfMpX1d8u0P/Zdz/wWr9V+ay/eeW9JYN0f+8MO5oy1097aO15JZXsT9ce+
n2mihcfLt/bvGcwTgnT+2FuyvHMTU3lnP0eXY9eOv7/t90k2XXsQ986+pvLl
7+yTv+2XCYjO9ax5Z9+zVPZndj+Cz/bcbwarLYJvLMEtIf/tl/2lSSLe65zf
2YttP3Nxx65f9v7Nd1SrL721/y52MS6o/pf9meIlDB6Jb+Hx4fPulan7kjf2
6PEFAIAJ5aA=
         "]}]},
      "1"],
     Annotation[#, 1, "Tooltip"]& ], 
    TagBox[
     TooltipBox[
      {Opacity[0], EdgeForm[None], 
       DiskBox[{1.2222222222222223, 6.167905692361982*^-17}, 0.2]},
      "2"],
     Annotation[#, 2, "Tooltip"]& ], 
    TagBox[
     TooltipBox[{
       {RGBColor[0.800498, 0.201504, 0.192061], 
        FilledCurveBox[{{{1, 4, 3}, {1, 3, 3}, {1, 3, 3}, {1, 3, 3}, {1, 3, 
          3}, {1, 3, 3}, {1, 3, 3}, {1, 3, 3}, {1, 3, 3}, {1, 3, 3}, {1, 3, 
          3}}, {{1, 4, 3}, {1, 3, 3}, {1, 3, 3}, {1, 3, 3}, {1, 3, 3}, {1, 3, 
          3}, {1, 3, 3}, {1, 3, 3}, {1, 3, 3}}}, {CompressedData["
1:eJxTTMoPSmViYGBQAmIQHTVXTHn+y5/2JfJnvR+dfb0fxuecqxLwcOWr/bsL
fTMvCfyy1/sV7ulx9OX+By9U11nE/7Lf4zVvh7DCy/3s83fLz1/7y95r9hP1
+1Uv9meFdXtdEvptv219QJyHxov9XH5B0Zf6EPze2K4G1gcIfmBMwHELzT/2
oQmiSUL+L/b78n/yz876Y39vpkH62jkv9ofYMD+dt/qPffpl7xyPVy/2231/
MDfw7h/7KRGV5yvCXu6X2/besvX/H/sNjN59rg9f7v9X8u/qDsW/9mdWyfgK
5bzan3eFdcklo7/2WxauF67mfA3ny/IVPanYieBvOqK1+kH2m/0Wkw3VLin8
tY87uTWvivvt/gdtb19e+vPHXmtak7X7jLf7y1hc31288cf+e5I/h4jqu/3V
y69rXF76x/7Fu/ZJa/vf7T/dfEfqcvIf+7+WOreEb7zbL5TyJvKS4h97MWbv
6iqF9/v/dygqzr/1237+y/iitS7v93d+a9tr0Yfgr/nb+jnbGsG37oq+lf3x
FyQ8ZN7vt5RqOm2x4Zd9YoXPqrVn3u03y37dz5r/y/7BjbeT19a8299hJ2U2
3/aX/e5JhoZV/O/264UGTmSV+WX/VXnSbeHWt/uvZHe8yf71095g66fWtb/e
wON7jenDQPcMBB+WHgAhGizW
          "], CompressedData["
1:eJxTTMoPSmViYGCQAWIQ/dwtWHV+4i/7lF3mPZUXX++H8f3mNhZWLX2z/3O6
lbJ83S97E5lvHlU+b/dzr+KQl9/+y15Nv76i6tjb/cpvrknJf/hlL3Kk16/K
4d3+CqFnFvPNf9v3+galVdW+288+f7f8/F4E/4NI1GqLpwj+8Ukm6UG6f+yn
rK6/+8D+3f5WmbAFr1P/2M9/GV+09sjb/W4qn4xa5/2xX7t0V0KV59v9Bsmf
bl/a9cfe6Mv6TWtnvYHzbc5qnvPY8RrO9zW4Ji6s+Xr/h4U6gTvW/bF/oNDI
I7Lm1f6Wqay/W6b9sT+zKVHXw/HVfvHOe0sC64D2R1Ser7j2cr/jlVS2N1F/
7E9Mk5+xtvnl/vcM5glBOn/s5aYe6rzv8XL/HF2OXTv+/rafVa/3S4Tv5f6a
ype/s0/+tt/YMdt4zYcX+3uWyv7M7kfw2Z77zWC1RfCNJbgl5L/9sm9jm9Pq
rvlyv9j2Mxd37PplzyF2ZVXVrJf7v4tdjAuq/2XfpcpzYS33K3h8cK8+Omvd
CQQfFl8AoXv2CQ==
          "]}]}, 
       {RGBColor[0.801, 0.202, 0.192], 
        FilledCurveBox[{{{0, 2, 0}, {0, 1, 0}, {0, 1, 0}, {0, 1, 0}, {0, 1, 
         0}, {0, 1, 0}, {0, 1, 0}, {0, 1, 0}, {0, 1, 0}, {0, 1, 0}, {0, 1, 
         0}}}, {{{1.862407913888889, -0.973471487117772}, {
         1.862407913888889, -0.7587256537844387}, {
         1.8908262472222224`, -0.7587256537844387}, {
         1.8908262472222224`, -0.846908987117772}, {
         2.002446247222222, -0.846908987117772}, {
         2.002446247222222, -0.7587256537844387}, {
         2.030864580555556, -0.7587256537844387}, {
         2.030864580555556, -0.973471487117772}, {
         2.002446247222222, -0.973471487117772}, {
         2.002446247222222, -0.8722506537844387}, {
         1.8908262472222224`, -0.8722506537844387}, {
         1.8908262472222224`, -0.973471487117772}}}]}},
      "3"],
     Annotation[#, 3, "Tooltip"]& ], 
    TagBox[
     TooltipBox[
      {Opacity[0], EdgeForm[None], 
       DiskBox[{0.2222222222222226, -4.9343245538895844*^-17}, 0.2]},
      "4"],
     Annotation[#, 4, "Tooltip"]& ], 
    TagBox[
     TooltipBox[
      {Opacity[0], EdgeForm[None], 
       DiskBox[{-0.2777777777777782, -0.8660254037844393}, 0.2]},
      "5"],
     Annotation[#, 5, "Tooltip"]& ], 
    TagBox[
     TooltipBox[
      {Opacity[0], EdgeForm[None], 
       DiskBox[{-1.2777777777777781, -0.8660254037844387}, 0.2]},
      "6"],
     Annotation[#, 6, "Tooltip"]& ], 
    TagBox[
     TooltipBox[
      {Opacity[0], EdgeForm[None], 
       DiskBox[{-1.777777777777778, 7.31214343758395*^-17}, 0.2]},
      "7"],
     Annotation[#, 7, "Tooltip"]& ], 
    TagBox[
     TooltipBox[
      {Opacity[0], EdgeForm[None], 
       DiskBox[{-1.2777777777777777, 0.8660254037844389}, 0.2]},
      "8"],
     Annotation[#, 8, "Tooltip"]& ], 
    TagBox[
     TooltipBox[
      {Opacity[0], EdgeForm[None], 
       DiskBox[{-0.2777777777777774, 0.8660254037844388}, 0.2]},
      "9"],
     Annotation[#, 9, "Tooltip"]& ]}},
  DisplayFunction->Identity,
  ImageSizeRaw->245.01702290460153`]], "Output",
 CellChangeTimes->{3.932482029743413*^9},
 CellLabel->
  "Out[1037]=",ExpressionUUID->"8f043b06-5ea5-4105-bb7b-05ec8d5f0cfa"]
}, Open  ]],

Cell[BoxData[{
 RowBox[{
  RowBox[{
   RowBox[{"stripMetadata", "[", "expression_", "]"}], ":=", 
   RowBox[{"If", "[", 
    RowBox[{
     RowBox[{
      RowBox[{"Head", "[", "expression", "]"}], "===", "Rule"}], ",", 
     RowBox[{"Last", "[", "expression", "]"}], ",", "expression"}], "]"}]}], 
  ";"}], "\n", 
 RowBox[{
  RowBox[{"atom0", "=", 
   RowBox[{"Molecule", "[", 
    RowBox[{
     RowBox[{"{", 
      RowBox[{"\"\<C\>\"", ",", "\"\<C\>\""}], "}"}], ",", 
     RowBox[{"{", 
      RowBox[{"Bond", "[", 
       RowBox[{
        RowBox[{"{", 
         RowBox[{"1", ",", "2"}], "}"}], ",", "\"\<Double\>\""}], "]"}], 
      "}"}]}], "]"}]}], ";"}], "\n", 
 RowBox[{
  RowBox[{"atom1", "=", 
   RowBox[{"Molecule", "[", 
    RowBox[{
     RowBox[{"{", 
      RowBox[{"\"\<C\>\"", ",", "\"\<C\>\""}], "}"}], ",", 
     RowBox[{"{", 
      RowBox[{"Bond", "[", 
       RowBox[{
        RowBox[{"{", 
         RowBox[{"1", ",", "2"}], "}"}], ",", "\"\<Single\>\""}], "]"}], 
      "}"}]}], "]"}]}], ";"}], "\n", 
 RowBox[{
  RowBox[{"atom2", "=", 
   RowBox[{"Molecule", "[", 
    RowBox[{
     RowBox[{"{", 
      RowBox[{"\"\<C\>\"", ",", "\"\<O\>\""}], "}"}], ",", 
     RowBox[{"{", 
      RowBox[{"Bond", "[", 
       RowBox[{
        RowBox[{"{", 
         RowBox[{"1", ",", "2"}], "}"}], ",", "\"\<Double\>\""}], "]"}], 
      "}"}]}], "]"}]}], ";"}], "\n", 
 RowBox[{
  RowBox[{"atom3", "=", 
   RowBox[{"Molecule", "[", 
    RowBox[{
     RowBox[{"{", 
      RowBox[{"\"\<C\>\"", ",", "\"\<O\>\""}], "}"}], ",", 
     RowBox[{"{", 
      RowBox[{"Bond", "[", 
       RowBox[{
        RowBox[{"{", 
         RowBox[{"1", ",", "2"}], "}"}], ",", "\"\<Single\>\""}], "]"}], 
      "}"}]}], "]"}]}], ";"}], "\n", 
 RowBox[{
  RowBox[{"step1", "=", 
   RowBox[{
   "Import", "[", 
    "\"\<Z:\\\\group\\\\Keith Patarroyo\\\\Projects\\\\Deterministic \
Uncertainty\\\\repos\\\\assembly_new_versions\\\\assemblycalculator\\\\\
pathway_tools\\\\step_1.mol\>\"", "]"}]}], ";"}], "\n", 
 RowBox[{
  RowBox[{"step2", "=", 
   RowBox[{
   "Import", "[", 
    "\"\<Z:\\\\group\\\\Keith Patarroyo\\\\Projects\\\\Deterministic \
Uncertainty\\\\repos\\\\assembly_new_versions\\\\assemblycalculator\\\\\
pathway_tools\\\\step_2.mol\>\"", "]"}]}], ";"}], "\n", 
 RowBox[{
  RowBox[{"step3", "=", 
   RowBox[{
   "Import", "[", 
    "\"\<Z:\\\\group\\\\Keith Patarroyo\\\\Projects\\\\Deterministic \
Uncertainty\\\\repos\\\\assembly_new_versions\\\\assemblycalculator\\\\\
pathway_tools\\\\step_3.mol\>\"", "]"}]}], ";"}], "\n", 
 RowBox[{
  RowBox[{"step4", "=", 
   RowBox[{
   "Import", "[", 
    "\"\<Z:\\\\group\\\\Keith Patarroyo\\\\Projects\\\\Deterministic \
Uncertainty\\\\repos\\\\assembly_new_versions\\\\assemblycalculator\\\\\
pathway_tools\\\\step_4.mol\>\"", "]"}]}], ";"}], "\n", 
 RowBox[{
  RowBox[{"step5", "=", 
   RowBox[{
   "Import", "[", 
    "\"\<Z:\\\\group\\\\Keith Patarroyo\\\\Projects\\\\Deterministic \
Uncertainty\\\\repos\\\\assembly_new_versions\\\\assemblycalculator\\\\\
pathway_tools\\\\step_5.mol\>\"", "]"}]}], ";"}], "\n", 
 RowBox[{
  RowBox[{"step6", "=", 
   RowBox[{
   "Import", "[", 
    "\"\<Z:\\\\group\\\\Keith Patarroyo\\\\Projects\\\\Deterministic \
Uncertainty\\\\repos\\\\assembly_new_versions\\\\assemblycalculator\\\\\
pathway_tools\\\\step_6.mol\>\"", "]"}]}], ";"}], "\n", 
 RowBox[{
  RowBox[{"v", "=", 
   RowBox[{"{", 
    RowBox[{
    "atom0", ",", "atom1", ",", "atom2", ",", "atom3", ",", "step1", ",", 
     "step2", ",", "step3", ",", "step4", ",", "step5", ",", "step6"}], 
    "}"}]}], ";"}], "\n", 
 RowBox[{
  RowBox[{"e", "=", 
   RowBox[{"{", 
    RowBox[{
     RowBox[{"atom1", "\[DirectedEdge]", "step1"}], ",", 
     RowBox[{"atom0", "\[DirectedEdge]", "step1"}], ",", 
     RowBox[{"step1", "\[DirectedEdge]", "step2"}], ",", 
     RowBox[{"atom1", "\[DirectedEdge]", "step2"}], ",", 
     RowBox[{"atom0", "\[DirectedEdge]", "step3"}], ",", 
     RowBox[{"step2", "\[DirectedEdge]", "step3"}], ",", 
     RowBox[{"step3", "\[DirectedEdge]", "step4"}], ",", 
     RowBox[{"step2", "\[DirectedEdge]", "step4"}], ",", 
     RowBox[{"step4", "\[DirectedEdge]", "step5"}], ",", 
     RowBox[{"atom3", "\[DirectedEdge]", "step5"}], ",", 
     RowBox[{"step5", "\[DirectedEdge]", "step6"}], ",", 
     RowBox[{"atom2", "\[DirectedEdge]", "step6"}]}], "}"}]}], ";"}], "\n", 
 RowBox[{
  RowBox[{"v1", "=", 
   RowBox[{"Table", "[", 
    RowBox[{
     RowBox[{"MoleculePlot", "[", 
      RowBox[{
       RowBox[{
        RowBox[{"VertexList", "[", "e", "]"}], "[", 
        RowBox[{"[", "i", "]"}], "]"}], ",", 
       RowBox[{"ImageSize", "->", 
        RowBox[{
         RowBox[{
          RowBox[{"(", 
           RowBox[{"Log", "[", 
            RowBox[{
             RowBox[{"BondCount", "[", 
              RowBox[{
               RowBox[{"VertexList", "[", "e", "]"}], "[", 
               RowBox[{"[", "i", "]"}], "]"}], "]"}], "+", "1"}], "]"}], 
           ")"}], "^", "2"}], "*", "10"}]}], ",", 
       RowBox[{"IncludeHydrogens", "->", "None"}]}], "]"}], ",", 
     RowBox[{"{", 
      RowBox[{"i", ",", 
       RowBox[{"Length", "[", 
        RowBox[{"VertexList", "[", "e", "]"}], "]"}]}], "}"}]}], "]"}]}], 
  ";"}], "\[IndentingNewLine]", 
 RowBox[{
  RowBox[{"c", "=", 
   RowBox[{"Transpose", "[", 
    RowBox[{"{", 
     RowBox[{
      RowBox[{"VertexList", "[", "e", "]"}], ",", "v1"}], "}"}], "]"}]}], ";", 
  RowBox[{"map", "=", 
   RowBox[{"Table", "[", 
    RowBox[{
     RowBox[{
      RowBox[{
       RowBox[{"c", "[", 
        RowBox[{"[", "i", "]"}], "]"}], "[", 
       RowBox[{"[", "1", "]"}], "]"}], "->", 
      RowBox[{
       RowBox[{"c", "[", 
        RowBox[{"[", "i", "]"}], "]"}], "[", 
       RowBox[{"[", "2", "]"}], "]"}]}], ",", 
     RowBox[{"{", 
      RowBox[{"i", ",", 
       RowBox[{"Length", "[", "c", "]"}]}], "}"}]}], "]"}]}], ";", 
  RowBox[{"eim", "=", 
   RowBox[{"e", "/.", " ", "map"}]}], ";"}], "\n", 
 RowBox[{
  RowBox[{"gim", "=", 
   RowBox[{"Graph", "[", 
    RowBox[{"eim", ",", 
     RowBox[{"{", 
      RowBox[{
       RowBox[{"AspectRatio", "->", "1.5"}], ",", 
       RowBox[{"EdgeStyle", "->", 
        RowBox[{"{", 
         RowBox[{"Directive", "[", 
          RowBox[{"{", 
           RowBox[{
            RowBox[{"Hue", "[", 
             RowBox[{"0.75", ",", "0", ",", "0.35"}], "]"}], ",", 
            RowBox[{"Dashing", "[", "None", "]"}], ",", 
            RowBox[{"AbsoluteThickness", "[", "1", "]"}]}], "}"}], "]"}], 
         "}"}]}], ",", 
       RowBox[{"FormatType", "->", "TraditionalForm"}], ",", 
       RowBox[{"GraphLayout", "->", 
        RowBox[{"{", 
         RowBox[{"\"\<Dimension\>\"", "->", "2"}], "}"}]}], ",", 
       RowBox[{"PerformanceGoal", "->", "\"\<Quality\>\""}], ",", 
       RowBox[{"VertexShapeFunction", "->", 
        RowBox[{"{", 
         RowBox[{
          RowBox[{"Text", "[", 
           RowBox[{
            RowBox[{"Framed", "[", 
             RowBox[{
              RowBox[{"Style", "[", 
               RowBox[{
                RowBox[{"stripMetadata", "[", "#2", "]"}], ",", 
                RowBox[{"Hue", "[", 
                 RowBox[{"0.62", ",", "1", ",", "0.48"}], "]"}]}], "]"}], ",", 
              RowBox[{"Background", "->", 
               RowBox[{"Directive", "[", 
                RowBox[{
                 RowBox[{"Opacity", "[", "0.2", "]"}], ",", 
                 RowBox[{"Hue", "[", 
                  RowBox[{"0.62", ",", "0.45", ",", "0.87"}], "]"}]}], 
                "]"}]}], ",", 
              RowBox[{"FrameMargins", "->", 
               RowBox[{"{", 
                RowBox[{
                 RowBox[{"{", 
                  RowBox[{"2", ",", "2"}], "}"}], ",", 
                 RowBox[{"{", 
                  RowBox[{"0", ",", "0"}], "}"}]}], "}"}]}], ",", 
              RowBox[{"RoundingRadius", "->", "0"}], ",", 
              RowBox[{"FrameStyle", "->", 
               RowBox[{"Directive", "[", 
                RowBox[{
                 RowBox[{"Opacity", "[", "0.5", "]"}], ",", 
                 RowBox[{"Hue", "[", 
                  RowBox[{"0.62", ",", "0.52", ",", "0.82"}], "]"}]}], 
                "]"}]}]}], "]"}], ",", "#1", ",", 
            RowBox[{"{", 
             RowBox[{"0", ",", "0"}], "}"}]}], "]"}], "&"}], "}"}]}]}], 
      "}"}]}], "]"}]}], ";"}], "\n", 
 RowBox[{
  RowBox[{"atoms", "=", 
   RowBox[{
    RowBox[{
     RowBox[{"MoleculePlot", "[", 
      RowBox[{"#", ",", 
       RowBox[{"ImageSize", "->", 
        RowBox[{
         RowBox[{
          RowBox[{"(", 
           RowBox[{"Log", "[", 
            RowBox[{
             RowBox[{"BondCount", "[", "#", "]"}], "+", "1"}], "]"}], ")"}], 
          "^", "2"}], "*", "10"}]}], ",", 
       RowBox[{"IncludeHydrogens", "->", "None"}]}], "]"}], "&"}], "/@", 
    RowBox[{"{", 
     RowBox[{"atom0", ",", "atom1", ",", "atom2", ",", "atom3"}], "}"}]}]}], 
  ";"}], "\n", 
 RowBox[{"output", "=", 
  RowBox[{"LayeredGraphPlot", "[", 
   RowBox[{"gim", ",", 
    RowBox[{"atoms", "->", "Left"}], ",", 
    RowBox[{"AspectRatio", "->", "0.2"}]}], "]"}]}]}], "Input",
 CellChangeTimes->{{3.9324823149331055`*^9, 3.932482340968442*^9}, 
   3.9324826210316625`*^9, {3.93248268742152*^9, 3.93248270073411*^9}, {
   3.932482734946039*^9, 3.9324827763346744`*^9}, 3.9324829324680986`*^9, {
   3.9324830714328604`*^9, 3.932483072469297*^9}},
 CellLabel->
  "In[1248]:=",ExpressionUUID->"36a64fff-236c-41b7-a33d-c7686ca47fcf"],

Cell[BoxData[
 GraphicsBox[{
   NamespaceBox[{
     {Hue[0.75, 0, 0.35], AbsoluteThickness[1], Opacity[0.7], Dashing[None], 
      Arrowheads[Medium], 
      ArrowBox[{
       DynamicLocation["VertexID$1", Automatic, Center], DynamicLocation[
        "VertexID$2", Automatic, Center]}], 
      ArrowBox[{
       DynamicLocation["VertexID$2", Automatic, Center], DynamicLocation[
        "VertexID$4", Automatic, Center]}], 
      ArrowBox[{
       DynamicLocation["VertexID$3", Automatic, Center], DynamicLocation[
        "VertexID$2", Automatic, Center]}], 
      ArrowBox[{
       DynamicLocation["VertexID$4", Automatic, Center], DynamicLocation[
        "VertexID$5", Automatic, Center]}], 
      ArrowBox[{
       DynamicLocation["VertexID$5", Automatic, Center], DynamicLocation[
        "VertexID$6", Automatic, Center]}], 
      ArrowBox[{
       DynamicLocation["VertexID$6", Automatic, Center], DynamicLocation[
        "VertexID$7", Automatic, Center]}], 
      ArrowBox[{
       DynamicLocation["VertexID$7", Automatic, Center], DynamicLocation[
        "VertexID$9", Automatic, Center]}]}, 
     {Hue[0.6, 0.2, 0.8], EdgeForm[{GrayLevel[0], Opacity[0.7]}], 
      TagBox[InsetBox[
        FrameBox[
         StyleBox[
          GraphicsBox[{
            {AbsoluteThickness[1.3], 
             {RGBColor[0.4, 0.4, 0.4], 
              LineBox[{{-0.43301270189221935`, -0.24999999999999992`}, {
               0.43301270189221935`, 0.24999999999999992`}}]}}, {
             TagBox[
              TooltipBox[
               {Opacity[0], EdgeForm[None], 
                DiskBox[{-0.43301270189221935, -0.24999999999999992}, 0.2]},
               "1"],
              Annotation[#, 1, "Tooltip"]& ], 
             TagBox[
              TooltipBox[
               {Opacity[0], EdgeForm[None], 
                DiskBox[{0.43301270189221935, 0.24999999999999992}, 0.2]},
               "2"],
              Annotation[#, 2, "Tooltip"]& ]}},
           DisplayFunction->Identity,
           ImageSize->{31.658659202086675`, Automatic}],
          StripOnInput->False,
          LineColor->Hue[0.62, 1, 0.48],
          FrontFaceColor->Hue[0.62, 1, 0.48],
          BackFaceColor->Hue[0.62, 1, 0.48],
          GraphicsColor->Hue[0.62, 1, 0.48],
          FontColor->Hue[0.62, 1, 0.48]],
         Background->Directive[
           Opacity[0.2], 
           Hue[0.62, 0.45, 0.87]],
         FrameMargins->{{2, 2}, {0, 0}},
         FrameStyle->Directive[
           Opacity[0.5], 
           Hue[0.62, 0.52, 0.82]],
         RoundingRadius->0,
         StripOnInput->False], {-6.003646031177825, 0.40000002679489716}, 
        NCache[ImageScaled[{Rational[1, 2], Rational[1, 2]}], 
         ImageScaled[{0.5, 0.5}]]],
       "DynamicName",
       BoxID -> "VertexID$1"], 
      TagBox[InsetBox[
        FrameBox[
         StyleBox[
          GraphicsBox[{
            {AbsoluteThickness[1.3], 
             {RGBColor[0.4, 0.4, 0.4], LineBox[{{1.5, 0.}, {0.75, 1.299}}], 
              LineBox[{{{0.75, 1.2090009900108902`}, {-0.75, 
               1.2090009900108902`}}, {{0.75, 1.3889990099891096`}, {-0.75, 
               1.3889990099891096`}}}]}}, {
             TagBox[
              TooltipBox[
               {Opacity[0], EdgeForm[None], DiskBox[{1.5, 0.}, 0.2]},
               "1"],
              Annotation[#, 1, "Tooltip"]& ], 
             TagBox[
              TooltipBox[
               {Opacity[0], EdgeForm[None], DiskBox[{0.75, 1.299}, 0.2]},
               "2"],
              Annotation[#, 2, "Tooltip"]& ], 
             TagBox[
              TooltipBox[
               {Opacity[0], EdgeForm[None], DiskBox[{-0.75, 1.299}, 0.2]},
               "3"],
              Annotation[#, 3, "Tooltip"]& ]}},
           DisplayFunction->Identity,
           ImageSize->{34.312993028717955`, Automatic}],
          StripOnInput->False,
          LineColor->Hue[0.62, 1, 0.48],
          FrontFaceColor->Hue[0.62, 1, 0.48],
          BackFaceColor->Hue[0.62, 1, 0.48],
          GraphicsColor->Hue[0.62, 1, 0.48],
          FontColor->Hue[0.62, 1, 0.48]],
         Background->Directive[
           Opacity[0.2], 
           Hue[0.62, 0.45, 0.87]],
         FrameMargins->{{2, 2}, {0, 0}},
         FrameStyle->Directive[
           Opacity[0.5], 
           Hue[0.62, 0.52, 0.82]],
         RoundingRadius->0,
         StripOnInput->False], {-5.0036460579727216, 0.2421952333519033}, 
        NCache[ImageScaled[{Rational[1, 2], Rational[1, 2]}], 
         ImageScaled[{0.5, 0.5}]]],
       "DynamicName",
       BoxID -> "VertexID$2"], 
      TagBox[InsetBox[
        FrameBox[
         StyleBox[
          GraphicsBox[{
            {AbsoluteThickness[1.3], 
             {RGBColor[0.4, 0.4, 0.4], 
              LineBox[{{{-0.4630127018922193, -0.1980384757729336}, {
               0.4030127018922194, 
               0.30196152422706624`}}, {{-0.4030127018922194, \
-0.30196152422706624`}, {0.4630127018922193, 0.1980384757729336}}}]}}, {
             TagBox[
              TooltipBox[
               {Opacity[0], EdgeForm[None], 
                DiskBox[{-0.43301270189221935, -0.24999999999999992}, 0.2]},
               "1"],
              Annotation[#, 1, "Tooltip"]& ], 
             TagBox[
              TooltipBox[
               {Opacity[0], EdgeForm[None], 
                DiskBox[{0.43301270189221935, 0.24999999999999992}, 0.2]},
               "2"],
              Annotation[#, 2, "Tooltip"]& ]}},
           DisplayFunction->Identity,
           ImageSize->NCache[10 Log[6]^2, 32.10401995568401]],
          StripOnInput->False,
          LineColor->Hue[0.62, 1, 0.48],
          FrontFaceColor->Hue[0.62, 1, 0.48],
          BackFaceColor->Hue[0.62, 1, 0.48],
          GraphicsColor->Hue[0.62, 1, 0.48],
          FontColor->Hue[0.62, 1, 0.48]],
         Background->Directive[
           Opacity[0.2], 
           Hue[0.62, 0.45, 0.87]],
         FrameMargins->{{2, 2}, {0, 0}},
         FrameStyle->Directive[
           Opacity[0.5], 
           Hue[0.62, 0.52, 0.82]],
         RoundingRadius->0,
         StripOnInput->False], {-6.0036460847676185, 0.08074442480802038}, 
        NCache[ImageScaled[{Rational[1, 2], Rational[1, 2]}], 
         ImageScaled[{0.5, 0.5}]]],
       "DynamicName",
       BoxID -> "VertexID$3"], 
      TagBox[InsetBox[
        FrameBox[
         StyleBox[
          GraphicsBox[{
            {AbsoluteThickness[1.3], 
             {RGBColor[0.4, 0.4, 0.4], LineBox[{{1.5, 0.}, {0.75, 1.299}}], 
              LineBox[{{{0.75, 1.299}, {-0.75, 1.299}}, {{0.65, 
               1.1190039600435608`}, {-0.65, 1.1190039600435608`}}}], 
              LineBox[{{-0.75, 1.299}, {-1.5, 0.}}]}}, {
             TagBox[
              TooltipBox[
               {Opacity[0], EdgeForm[None], DiskBox[{1.5, 0.}, 0.2]},
               "1"],
              Annotation[#, 1, "Tooltip"]& ], 
             TagBox[
              TooltipBox[
               {Opacity[0], EdgeForm[None], DiskBox[{0.75, 1.299}, 0.2]},
               "2"],
              Annotation[#, 2, "Tooltip"]& ], 
             TagBox[
              TooltipBox[
               {Opacity[0], EdgeForm[None], DiskBox[{-0.75, 1.299}, 0.2]},
               "3"],
              Annotation[#, 3, "Tooltip"]& ], 
             TagBox[
              TooltipBox[
               {Opacity[0], EdgeForm[None], DiskBox[{-1.5, 0.}, 0.2]},
               "4"],
              Annotation[#, 4, "Tooltip"]& ]}},
           DisplayFunction->Identity,
           ImageSize->{49.000638258577965`, Automatic}],
          StripOnInput->False,
          LineColor->Hue[0.62, 1, 0.48],
          FrontFaceColor->Hue[0.62, 1, 0.48],
          BackFaceColor->Hue[0.62, 1, 0.48],
          GraphicsColor->Hue[0.62, 1, 0.48],
          FontColor->Hue[0.62, 1, 0.48]],
         Background->Directive[
           Opacity[0.2], 
           Hue[0.62, 0.45, 0.87]],
         FrameMargins->{{2, 2}, {0, 0}},
         FrameStyle->Directive[
           Opacity[0.5], 
           Hue[0.62, 0.52, 0.82]],
         RoundingRadius->0,
         StripOnInput->False], {-3.9999999999999987, 0.5349031642975268}, 
        NCache[
        ImageScaled[{Rational[1, 2], Rational[1, 2]}], 
         ImageScaled[{0.5, 0.5}]]],
       "DynamicName",
       BoxID -> "VertexID$4"], 
      TagBox[InsetBox[
        FrameBox[
         StyleBox[
          GraphicsBox[{
            {AbsoluteThickness[1.3], 
             {RGBColor[0.4, 0.4, 0.4], 
              LineBox[{{{1.57794, -0.04499999999999999}, {
               0.82794, -1.3439999999999999`}}, {{1.42206, 
               0.04499999999999999}, {0.67206, -1.254}}}], 
              LineBox[{{1.5, 0.}, {0.75, 1.299}}], 
              LineBox[{{{0.75, 1.299}, {-0.75, 1.299}}, {{0.65, 
               1.1190039600435608`}, {-0.65, 1.1190039600435608`}}}], 
              LineBox[{{-0.75, 1.299}, {-1.5, 0.}}]}}, {
             TagBox[
              TooltipBox[
               {Opacity[0], EdgeForm[None], DiskBox[{1.5, 0.}, 0.2]},
               "1"],
              Annotation[#, 1, "Tooltip"]& ], 
             TagBox[
              TooltipBox[
               {Opacity[0], EdgeForm[None], DiskBox[{0.75, -1.299}, 0.2]},
               "2"],
              Annotation[#, 2, "Tooltip"]& ], 
             TagBox[
              TooltipBox[
               {Opacity[0], EdgeForm[None], DiskBox[{0.75, 1.299}, 0.2]},
               "3"],
              Annotation[#, 3, "Tooltip"]& ], 
             TagBox[
              TooltipBox[
               {Opacity[0], EdgeForm[None], DiskBox[{-0.75, 1.299}, 0.2]},
               "4"],
              Annotation[#, 4, "Tooltip"]& ], 
             TagBox[
              TooltipBox[
               {Opacity[0], EdgeForm[None], DiskBox[{-1.5, 0.}, 0.2]},
               "5"],
              Annotation[#, 5, "Tooltip"]& ]}},
           DisplayFunction->Identity,
           ImageSize->{51.21569011925966, Automatic}],
          StripOnInput->False,
          LineColor->Hue[0.62, 1, 0.48],
          FrontFaceColor->Hue[0.62, 1, 0.48],
          BackFaceColor->Hue[0.62, 1, 0.48],
          GraphicsColor->Hue[0.62, 1, 0.48],
          FontColor->Hue[0.62, 1, 0.48]],
         Background->Directive[
           Opacity[0.2], 
           Hue[0.62, 0.45, 0.87]],
         FrameMargins->{{2, 2}, {0, 0}},
         FrameStyle->Directive[
           Opacity[0.5], 
           Hue[0.62, 0.52, 0.82]],
         RoundingRadius->0,
         StripOnInput->False], {-3.2515761780649033, 0.21667299903017984}, 
        NCache[ImageScaled[{Rational[1, 2], Rational[1, 2]}], 
         ImageScaled[{0.5, 0.5}]]],
       "DynamicName",
       BoxID -> "VertexID$5"], 
      TagBox[InsetBox[
        FrameBox[
         StyleBox[
          GraphicsBox[{
            {AbsoluteThickness[1.3], 
             {RGBColor[0.4, 0.4, 0.4], 
              LineBox[{{{1.5, 0.}, {0.75, -1.299}}, {{1.2941188999636988`, 
               0.0033980947371261006`}, {
               0.6441211000363013, -1.122398094737126}}}], 
              LineBox[{{1.5, 0.}, {0.75, 1.299}}], 
              LineBox[{{{0.75, 1.299}, {-0.75, 1.299}}, {{0.65, 
               1.1190039600435608`}, {-0.65, 1.1190039600435608`}}}], 
              LineBox[{{-0.75, 1.299}, {-1.5, 0.}}], 
              LineBox[{{0.75, -1.299}, {-0.75, -1.299}}], 
              LineBox[{{{-0.75, -1.299}, {-1.5, 
               0.}}, {{-0.6441211000363013, -1.122398094737126}, \
{-1.2941188999636988`, 0.0033980947371261006`}}}], 
              LineBox[{{-1.5, 0.}, {-3., 0.}}]}}, {
             TagBox[
              TooltipBox[
               {Opacity[0], EdgeForm[None], DiskBox[{1.5, 0.}, 0.2]},
               "1"],
              Annotation[#, 1, "Tooltip"]& ], 
             TagBox[
              TooltipBox[
               {Opacity[0], EdgeForm[None], DiskBox[{0.75, -1.299}, 0.2]},
               "2"],
              Annotation[#, 2, "Tooltip"]& ], 
             TagBox[
              TooltipBox[
               {Opacity[0], EdgeForm[None], DiskBox[{0.75, 1.299}, 0.2]},
               "3"],
              Annotation[#, 3, "Tooltip"]& ], 
             TagBox[
              TooltipBox[
               {Opacity[0], EdgeForm[None], DiskBox[{-0.75, -1.299}, 0.2]},
               "4"],
              Annotation[#, 4, "Tooltip"]& ], 
             TagBox[
              TooltipBox[
               {Opacity[0], EdgeForm[None], DiskBox[{-0.75, 1.299}, 0.2]},
               "5"],
              Annotation[#, 5, "Tooltip"]& ], 
             TagBox[
              TooltipBox[
               {Opacity[0], EdgeForm[None], DiskBox[{-1.5, 0.}, 0.2]},
               "6"],
              Annotation[#, 6, "Tooltip"]& ], 
             TagBox[
              TooltipBox[
               {Opacity[0], EdgeForm[None], DiskBox[{-3., 0.}, 0.2]},
               "7"],
              Annotation[#, 7, "Tooltip"]& ]}},
           DisplayFunction->Identity,
           ImageSize->NCache[10 Log[16]^2, 76.87248222691223]],
          StripOnInput->False,
          LineColor->Hue[0.62, 1, 0.48],
          FrontFaceColor->Hue[0.62, 1, 0.48],
          BackFaceColor->Hue[0.62, 1, 0.48],
          GraphicsColor->Hue[0.62, 1, 0.48],
          FontColor->Hue[0.62, 1, 0.48]],
         Background->Directive[
           Opacity[0.2], 
           Hue[0.62, 0.45, 0.87]],
         FrameMargins->{{2, 2}, {0, 0}},
         FrameStyle->Directive[
           Opacity[0.5], 
           Hue[0.62, 0.52, 0.82]],
         RoundingRadius->0,
         StripOnInput->False], {-1.9999999999999993, 0.39999999464102054}, 
        NCache[ImageScaled[{Rational[1, 2], Rational[1, 2]}], 
         ImageScaled[{0.5, 0.5}]]],
       "DynamicName",
       BoxID -> "VertexID$6"], 
      TagBox[InsetBox[
        FrameBox[
         StyleBox[
          GraphicsBox[{
            {AbsoluteThickness[1.3], 
             {RGBColor[0.4, 0.4, 0.4], 
              LineBox[{{{1.5, 0.}, {0.75, -1.299}}, {{1.2941188999636988`, 
               0.0033980947371261006`}, {
               0.6441211000363013, -1.122398094737126}}}], 
              LineBox[{{1.5, 0.}, {0.75, 1.299}}], 
              LineBox[{{{0.75, 1.299}, {-0.75, 1.299}}, {{0.65, 
               1.1190039600435608`}, {-0.65, 1.1190039600435608`}}}], 
              LineBox[{{-0.75, 1.299}, {-1.5, 0.}}], 
              LineBox[{{0.75, -1.299}, {-0.75, -1.299}}], 
              LineBox[{{{-0.75, -1.299}, {-1.5, 
               0.}}, {{-0.6441211000363013, -1.122398094737126}, \
{-1.2941188999636988`, 0.0033980947371261006`}}}], 
              LineBox[{{-1.5, 0.}, {-3., 0.}}], 
              LineBox[{{-3., 0.}, {-3.30520946875, -0.5286227998749999}}]}, 
             {RGBColor[0.800498, 0.201504, 0.192061], 
              LineBox[{{-3.30520946875, -0.5286227998749999}, {-3.6104189375, \
-1.0572455997499999`}}]}}, {
             TagBox[
              TooltipBox[
               {Opacity[0], EdgeForm[None], DiskBox[{1.5, 0.}, 0.2]},
               "1"],
              Annotation[#, 1, "Tooltip"]& ], 
             TagBox[
              TooltipBox[
               {Opacity[0], EdgeForm[None], DiskBox[{0.75, -1.299}, 0.2]},
               "2"],
              Annotation[#, 2, "Tooltip"]& ], 
             TagBox[
              TooltipBox[
               {Opacity[0], EdgeForm[None], DiskBox[{0.75, 1.299}, 0.2]},
               "3"],
              Annotation[#, 3, "Tooltip"]& ], 
             TagBox[
              TooltipBox[
               {Opacity[0], EdgeForm[None], DiskBox[{-0.75, -1.299}, 0.2]},
               "4"],
              Annotation[#, 4, "Tooltip"]& ], 
             TagBox[
              TooltipBox[
               {Opacity[0], EdgeForm[None], DiskBox[{-0.75, 1.299}, 0.2]},
               "5"],
              Annotation[#, 5, "Tooltip"]& ], 
             TagBox[
              TooltipBox[
               {Opacity[0], EdgeForm[None], DiskBox[{-1.5, 0.}, 0.2]},
               "6"],
              Annotation[#, 6, "Tooltip"]& ], 
             TagBox[
              TooltipBox[
               {Opacity[0], EdgeForm[None], DiskBox[{-3., 0.}, 0.2]},
               "7"],
              Annotation[#, 7, "Tooltip"]& ], 
             TagBox[
              TooltipBox[{
                {RGBColor[0.801, 0.202, 0.192], 
                 FilledCurveBox[{{{0, 2, 0}, {0, 1, 0}, {0, 1, 0}, {0, 1, 
                  0}, {0, 1, 0}, {0, 1, 0}, {0, 1, 0}, {0, 1, 0}, {0, 1, 0}, {
                  0, 1, 0}, {0, 1, 
                  0}}}, {{{-4.214710776025535, -1.4601655792402461`}, \
{-4.214710776025535, -1.1380539159307008`}, {-4.17208496382435, \
-1.1380539159307008`}, {-4.17208496382435, -1.2703260058486894`}, \
{-4.00465689736337, -1.2703260058486894`}, {-4.00465689736337, \
-1.1380539159307008`}, {-3.962031585151186, -1.1380539159307008`}, \
{-3.962031585151186, -1.4601655792402461`}, {-4.00465689736337, \
-1.4601655792402461`}, {-4.00465689736337, -1.3083376695644902`}, \
{-4.17208496382435, -1.3083376695644902`}, {-4.17208496382435, \
-1.4601655792402461`}}}]}, 
                {RGBColor[0.800498, 0.201504, 0.192061], 
                 FilledCurveBox[{{{1, 4, 3}, {1, 3, 3}, {1, 3, 3}, {1, 3, 
                   3}, {1, 3, 3}, {1, 3, 3}, {1, 3, 3}, {1, 3, 3}, {1, 3, 
                   3}, {1, 3, 3}, {1, 3, 3}}, {{1, 4, 3}, {1, 3, 3}, {1, 3, 
                   3}, {1, 3, 3}, {1, 3, 3}, {1, 3, 3}, {1, 3, 3}, {1, 3, 
                   3}, {1, 3, 3}}}, {CompressedData["
1:eJxTTMoPSmViYGBQAmIQfTOcd1mhNf+B7bcXrHK89WU/jC/Jt1TT6f/n/b8f
ZkVyyfEfmLBob/SF4M/7j9+3iLd7zHdg8vrrC19e/7R/yl221KIVfAem7/n4
nCnm036b369Tu2P4DixcI6glJPdpv6fSb4ae/7xwfprckiXLDiH4uWZ8Uge6
eQ9c9v/cpGn9ab/i/UMbbkbxHnDLvFMUW/pp/4w/DNO/aPIe2NV0NGni+k/7
Odj6i9ay8B448F/TYivD5/17IjmNOF7zHEjdrG94LuPz/rUWvxYmXuQ5wJ1u
qvX8wuf9qis+RfYd4TngV/FG5KvbFzhfXkR/86dTCL6Ltt/x/QFf96/KvbWE
7xJQfllCbtGJr/s/NSu85n3Lc+DD3x153Ebf9v/h+9DAx8F74GCoYMGS2d/2
q1ndjfXV4z3gzFWmMv31t/3f3v1SOBvPe6Bc+nn3Y8Xv+48tlnjiM5H3QPaq
YjODiO/7pzyPTtt8jPeASsk8j7Di7/vnulpH/P+P4HtXHtguYccH55/YpzFn
RinfAVapmuyw0O/7RcVKWOuX8R1ofxz0JUzy+/7E3P15qdf5Dnjq81mF3/22
v/ku+4zCP3wHPDaLqRV2f9tvf/vahSWi/Adc3rb/XqL8bf/vG0s5b+jxH3BU
/3nhxu6v8PgO9LM+weOH4MPSAwAWCxyi
                   "], CompressedData["
1:eJxTTMoPSmViYGCQAWIQXRFkwVT4kO+A2jE+8c93vuyH8dvuH737qfrrftZG
Ln2hM3wHfnoe5zL6+XX/1C+zXwYu5DvQ9Kdh1caQb/vVMnSXTCzjO+BpKM9u
uOHb/qL2y0c/OfAd6OP6c+3D3W/7P2ZUry9iQPAz+uue7t/HC+cndD9Zv7aD
98C27l+f9q7/tl/0hfJ+qzjeA+4Cd56HB3/bf8ol+dxxY94DM4Ruyn/69nX/
IQu7db1yvAe0fMOibhYj+P+3HVzMd+oLnC8de//rsrgv++1fWncuVOc9UPKm
0+QFw5f9mxJUFhyz5D3QVL3uwPkNn/e/8pnG9tab9wCn4oG1WxI+71+4RdW1
Ko33gHzSkblzlD7vF1H25Mnt5D2wNXtqUNO3T/vbJ+Zcjl/De+BSXOWyrFOf
9l+69Zx95mXeAzfyIgxjtnza//XfrpUS/xF8l33SLM9s+OD8jA/7bgkV8R14
0bao8MK9T/uTpi7RnT+P70D9WeXgbcaf98dadTVon+Y7ICay1GROx2d4fKhx
+TPEiCHiBxZfACEk8l4=
                   "]}]}},
               "8"],
              Annotation[#, 8, "Tooltip"]& ]}},
           DisplayFunction->Identity,
           ImageSize->NCache[10 Log[17]^2, 80.27097852938206]],
          StripOnInput->False,
          LineColor->Hue[0.62, 1, 0.48],
          FrontFaceColor->Hue[0.62, 1, 0.48],
          BackFaceColor->Hue[0.62, 1, 0.48],
          GraphicsColor->Hue[0.62, 1, 0.48],
          FontColor->Hue[0.62, 1, 0.48]],
         Background->Directive[
           Opacity[0.2], 
           Hue[0.62, 0.45, 0.87]],
         FrameMargins->{{2, 2}, {0, 0}},
         FrameStyle->Directive[
           Opacity[0.5], 
           Hue[0.62, 0.52, 0.82]],
         RoundingRadius->0,
         StripOnInput->False], {-0.9999999732051026, 0.6999999879422962}, 
        NCache[ImageScaled[{Rational[1, 2], Rational[1, 2]}], 
         ImageScaled[{0.5, 0.5}]]],
       "DynamicName",
       BoxID -> "VertexID$7"], 
      TagBox[InsetBox[
        FrameBox[
         StyleBox[
          GraphicsBox[{
            {AbsoluteThickness[1.3], 
             {RGBColor[0.4, 0.4, 0.4], 
              LineBox[{{-0.43301270189221935`, -0.24999999999999992`}, \
{-0.07694016143617116, -0.04442142291666665}}]}, 
             {RGBColor[0.800498, 0.201504, 0.192061], 
              LineBox[{{-0.07694016143617116, -0.04442142291666665}, {
               0.2791323790198771, 0.16115715416666662`}}]}}, {
             TagBox[
              TooltipBox[
               {Opacity[0], EdgeForm[None], 
                DiskBox[{-0.43301270189221935, -0.24999999999999992}, 0.2]},
               "1"],
              Annotation[#, 1, "Tooltip"]& ], 
             TagBox[
              TooltipBox[{
                {RGBColor[0.800498, 0.201504, 0.192061], 
                 FilledCurveBox[{{{1, 4, 3}, {1, 3, 3}, {1, 3, 3}, {1, 3, 
                   3}, {1, 3, 3}, {1, 3, 3}, {1, 3, 3}, {1, 3, 3}, {1, 3, 
                   3}, {1, 3, 3}, {1, 3, 3}}, {{1, 4, 3}, {1, 3, 3}, {1, 3, 
                   3}, {1, 3, 3}, {1, 3, 3}, {1, 3, 3}, {1, 3, 3}, {1, 3, 
                   3}, {1, 3, 3}}}, {CompressedData["
1:eJxTTMoPSmViYGBQAmIQ3Xqv8pmwylX7m1t0ipIWnbeH8Z3i0w2MJS/ZcxiE
/n9w4Kr9jyUMdqmPLtvP4dkuVPXrmv0d5pL4czpX7c2f8t4UNrlhfzDpeYN5
+TX7Q4d8Wh6cuGn/zJJfJFXmur3bwozjD3bchvMD7nvErP17B85PuJVQXqV0
z37VjVaei+eu2Qcsez7TRf2+/YxUf6bZxtfszXTFyjnFHti3fZL4kTLjqj3X
4osv8iof2Ou82GvIcuCK/SmF9wrX9j6w/zJVakvWqsv2nfN4Im2ZHtrvcS43
uzjlkn1mrPTXApWH9q9DA1f+j7wI55v+msHP8eU8nP9AftuXDK2z9v9uFf3M
Z3hob8Tb9YxxzSl7v0OvGgp3PLBnuBW2+VzFCfvKvTM78wse2J9Zptww2/WY
fQvz/n+FXA/sOcodw01nH7F3q5h49DHPffstXhss5lQetk/9eeHgA5Z79gFq
plsYIw7ZS/QuvSf84o69Xs/D66bHD9rbOVsHVG27DeefiTfXcM++BeezT+o9
7OZ8097g9DwWs/RD9oyX1Duq7G7YqwTq/zBZftj+k+jZmWstr9trnF8ZaPr8
iL11coeRSMk1+73PZ91hmnPM/vLelPlr3161v7JIwnjO0RP2WRKOPO7pV+1f
xU7rNH1/Ch7fv6PvRJ6zOGuPnh4AFTANgw==
                   "], CompressedData["
1:eJxTTMoPSmViYGCQAWIQvaMl570wy3V7Sc+mAtYp5+1h/KK9UbcZXc7Yv+Dg
fC5cdt3+5sGOWqYVJ+3dBZ2uCUfdsBcoS9nPeOC4/TLJ6qPCdjftI5S00plu
HLX/s2m7rUjMLfuSP+IcTE+O2Js/5b0pvOU2nH97Tzt7ldBdON9iy8dvD4zu
2Ye3JGln3Dpqr3e7/Lar6H17vZ6H102PH7c3+vVcdc33+/ZfZpfJMW05af+u
6ktKockD+0eJC6+Z5J+B83f/3Zlx4sd5OH+XBcvC81IX7fN+ZPjbyDywnxa+
bvtZkUv2mvtN3VZfv2+/2/htaeqrS/ZlvTPf3i27b6/zYq8hy4HL9nK7thW7
v7xnfyS7cMGs1Cv213J+33qgd89eIl97r9ntK/Z98g5OVSV37RVnBd85HXDV
nsf/qKf74jv2H9srM+d2X7X3+T/Vzn33bTjfhDV699rCW3D+s5Peu4TDbtp7
9lQcTZO6al/kGrSwKuOGvUsuRzWDxRX7b0eSrz6oum5v7zfDYFboZXh82Dmr
zp5x+6I9enwBAP7839U=
                   "]}]}, 
                {RGBColor[0.801, 0.202, 0.192], 
                 FilledCurveBox[{{{0, 2, 0}, {0, 1, 0}, {0, 1, 0}, {0, 1, 
                  0}, {0, 1, 0}, {0, 1, 0}, {0, 1, 0}, {0, 1, 0}, {0, 1, 0}, {
                  0, 1, 0}, {0, 1, 0}}}, {{{0.573198393558886, 
                  0.1425539166666666}, {0.573198393558886, 
                  0.3572997499999999}, {0.6016167268922193, 
                  0.3572997499999999}, {0.6016167268922193, 
                  0.2691164166666666}, {0.7132367268922193, 
                  0.2691164166666666}, {0.7132367268922193, 
                  0.3572997499999999}, {0.7416550602255527, 
                  0.3572997499999999}, {0.7416550602255527, 
                  0.1425539166666666}, {0.7132367268922193, 
                  0.1425539166666666}, {0.7132367268922193, 
                  0.24377474999999993`}, {0.6016167268922193, 
                  0.24377474999999993`}, {0.6016167268922193, 
                  0.1425539166666666}}}]}},
               "2"],
              Annotation[#, 2, "Tooltip"]& ]}},
           DisplayFunction->Identity,
           ImageSize->NCache[10 Log[6]^2, 32.10401995568401]],
          StripOnInput->False,
          LineColor->Hue[0.62, 1, 0.48],
          FrontFaceColor->Hue[0.62, 1, 0.48],
          BackFaceColor->Hue[0.62, 1, 0.48],
          GraphicsColor->Hue[0.62, 1, 0.48],
          FontColor->Hue[0.62, 1, 0.48]],
         Background->Directive[
           Opacity[0.2], 
           Hue[0.62, 0.45, 0.87]],
         FrameMargins->{{2, 2}, {0, 0}},
         FrameStyle->Directive[
           Opacity[0.5], 
           Hue[0.62, 0.52, 0.82]],
         RoundingRadius->0,
         StripOnInput->False], {-5.999999973205101, 0.7000000281346419}, 
        NCache[ImageScaled[{Rational[1, 2], Rational[1, 2]}], 
         ImageScaled[{0.5, 0.5}]]],
       "DynamicName",
       BoxID -> "VertexID$8"], 
      TagBox[InsetBox[
        FrameBox[
         StyleBox[
          GraphicsBox[{
            {AbsoluteThickness[1.3], 
             {RGBColor[0.4, 0.4, 0.4], 
              LineBox[{{{1.5, 0.}, {0.75, -1.299}}, {{1.2941188999636988`, 
               0.0033980947371261006`}, {
               0.6441211000363013, -1.122398094737126}}}], 
              LineBox[{{1.5, 0.}, {0.75, 1.299}}], 
              LineBox[{{{0.75, 1.299}, {-0.75, 1.299}}, {{0.65, 
               1.1190039600435608`}, {-0.65, 1.1190039600435608`}}}], 
              LineBox[{{-0.75, 1.299}, {-1.5, 0.}}], 
              LineBox[{{0.75, -1.299}, {-0.75, -1.299}}], 
              LineBox[{{{-0.75, -1.299}, {-1.5, 
               0.}}, {{-0.6441211000363013, -1.122398094737126}, \
{-1.2941188999636988`, 0.0033980947371261006`}}}], 
              LineBox[{{-1.5, 0.}, {-3., 0.}}], 
              LineBox[{{-3., 0.}, {-3.30520946875, -0.5286227998749999}}], 
              LineBox[{{{-3.07794, -0.045000000000000005`}, {-3.38314946875, 
               0.48362279987499995`}}, {{-2.92206, 
               0.045000000000000005`}, {-3.2272694687500003`, 
               0.573622799875}}}]}, 
             {RGBColor[0.800498, 0.201504, 0.192061], 
              LineBox[{{-3.30520946875, -0.5286227998749999}, {-3.6104189375, \
-1.0572455997499999`}}], 
              LineBox[{{{-3.38314946875, 
               0.48362279987499995`}, {-3.6883589375, 
               1.01224559975}}, {{-3.2272694687500003`, 
               0.573622799875}, {-3.5324789375, 1.1022455997499998`}}}]}}, {
             TagBox[
              TooltipBox[
               {Opacity[0], EdgeForm[None], DiskBox[{1.5, 0.}, 0.2]},
               "1"],
              Annotation[#, 1, "Tooltip"]& ], 
             TagBox[
              TooltipBox[
               {Opacity[0], EdgeForm[None], DiskBox[{0.75, -1.299}, 0.2]},
               "2"],
              Annotation[#, 2, "Tooltip"]& ], 
             TagBox[
              TooltipBox[
               {Opacity[0], EdgeForm[None], DiskBox[{0.75, 1.299}, 0.2]},
               "3"],
              Annotation[#, 3, "Tooltip"]& ], 
             TagBox[
              TooltipBox[
               {Opacity[0], EdgeForm[None], DiskBox[{-0.75, -1.299}, 0.2]},
               "4"],
              Annotation[#, 4, "Tooltip"]& ], 
             TagBox[
              TooltipBox[
               {Opacity[0], EdgeForm[None], DiskBox[{-0.75, 1.299}, 0.2]},
               "5"],
              Annotation[#, 5, "Tooltip"]& ], 
             TagBox[
              TooltipBox[
               {Opacity[0], EdgeForm[None], DiskBox[{-1.5, 0.}, 0.2]},
               "6"],
              Annotation[#, 6, "Tooltip"]& ], 
             TagBox[
              TooltipBox[
               {Opacity[0], EdgeForm[None], DiskBox[{-3., 0.}, 0.2]},
               "7"],
              Annotation[#, 7, "Tooltip"]& ], 
             TagBox[
              TooltipBox[
               {RGBColor[0.801, 0.202, 0.192], 
                FilledCurveBox[{{{1, 4, 3}, {1, 3, 3}, {1, 3, 3}, {1, 3, 3}, {
                  1, 3, 3}, {1, 3, 3}, {1, 3, 3}, {1, 3, 3}, {1, 3, 3}, {1, 3,
                   3}, {1, 3, 3}}, {{1, 4, 3}, {1, 3, 3}, {1, 3, 3}, {1, 3, 
                  3}, {1, 3, 3}, {1, 3, 3}, {1, 3, 3}, {1, 3, 3}, {1, 3, 
                  3}}}, {CompressedData["
1:eJxTTMoPSmViYGBQAmIQbcrf0VlozX+A15X/hNr2L/Yw/mohbk+1SV/tnyx2
sueW4z9gUvdJbIbtN3v+1PQHdo/5DhgW3rhQt/ObfWT6v/iiFXwHdFP2daWa
frdnrQnM7YnhO6BcMs8jrPi7vdGTS896/vPC+W9Vtz9adgjBn1p1as+Bbt4D
Hy/seW8X9t2+e85FmdtRvAfqtl/+zyXz3d7OtW3zF03eA1zzXvFff/jNvujw
3HvrWHgPsCi2WW2e8M0+aVGfH8drngPxuQ2OszS+2Qc31u9LvMhzYOfOKo/G
A1/tT38oL+s7wnOgbMXh2GIvBH8pT+P+0mNf4PyGr4mrVzh8sQ/cFn+Q7xJQ
vsqf9duJz/Yzzixl53vLc+CK0nfm2PjP9ovDS+fycfAeYD49j+nI10/2Z5qS
qnz1eA80iln5XVz6yX6OeYPt2XjeA76sJ5+15H+yf/f8SpvvRN4DkWU2NhaW
n+yl3+ct2XyM98CCNYJaQnKf7Jd6tMowMPDB+cV7a6Ik7RB8AZdw2ZmlfAf2
s5mwC9l8st8d91OxfhnfAVvb2DrBik/2bhaaHqnX+Q5Uf1xoIbjlkz3XU6lr
hX/4DtTkzvT5zvrZ/qlyzNslovwHGow1yg/nfrY/mDSX5YYe/4Hmn9sW9l/9
DI/v4kslq6KdEfEPSw8Aq9oDIw==
                  "], CompressedData["
1:eJxTTMoPSmViYGCQAWIQ7Xh5LmfRQ74D86IWRpdu+WIP49s5vppSKvrF/hQX
k5bQGb4Dp6+9SDeb8dn+TuWprKCFfAecVPRPbLP5bP/+xaTVk8r4DlS/n5Bt
/vCTvcSFiEefHPgOmIltmV2+Gchfax5UzIDgT7hs1XFgHy+c7xbm17m2g/cA
39St9auA+ncbrLxtFcd7oFbgSpeA3Wf7gt4Xr44b8x7Q4bseVDbrs31G4+FT
vXK8B2ZdjpTol/0C5x/NfHcu8jiCv/LwhZqDRl/tnxoeXLpQnfdAgImaXcOE
r/aycsY8Jyx5DzgtZdw048FX+xCupUXvvHkP7P7//shmg2/2GnssmqvSeA8s
3ff6yum8b/bRK8p7czt5D/BvlVJ4Nuubff+UbdMT1vAe+HTQ7MzfY9/sd8/Z
/3bmZd4DbzaGO/Lc/Wa/r15ho+R/BP8V20KFZzZ8cL7vbo0tQkV8B+7M5GWc
sQlon/wcjfnz+A64BvfIb4r9Zv/Ece4+7dN8B9bxcNud4fgGj495YolFPNVf
7dHjCwB53eIB
                  "]}]},
               "8"],
              Annotation[#, 8, "Tooltip"]& ], 
             TagBox[
              TooltipBox[{
                {RGBColor[0.801, 0.202, 0.192], 
                 FilledCurveBox[{{{0, 2, 0}, {0, 1, 0}, {0, 1, 0}, {0, 1, 
                  0}, {0, 1, 0}, {0, 1, 0}, {0, 1, 0}, {0, 1, 0}, {0, 1, 0}, {
                  0, 1, 0}, {0, 1, 
                  0}}}, {{{-4.214710776025535, -1.4601655792402461`}, \
{-4.214710776025535, -1.1380539159307008`}, {-4.17208496382435, \
-1.1380539159307008`}, {-4.17208496382435, -1.2703260058486894`}, \
{-4.00465689736337, -1.2703260058486894`}, {-4.00465689736337, \
-1.1380539159307008`}, {-3.962031585151186, -1.1380539159307008`}, \
{-3.962031585151186, -1.4601655792402461`}, {-4.00465689736337, \
-1.4601655792402461`}, {-4.00465689736337, -1.3083376695644902`}, \
{-4.17208496382435, -1.3083376695644902`}, {-4.17208496382435, \
-1.4601655792402461`}}}]}, 
                {RGBColor[0.800498, 0.201504, 0.192061], 
                 FilledCurveBox[{{{1, 4, 3}, {1, 3, 3}, {1, 3, 3}, {1, 3, 
                   3}, {1, 3, 3}, {1, 3, 3}, {1, 3, 3}, {1, 3, 3}, {1, 3, 
                   3}, {1, 3, 3}, {1, 3, 3}}, {{1, 4, 3}, {1, 3, 3}, {1, 3, 
                   3}, {1, 3, 3}, {1, 3, 3}, {1, 3, 3}, {1, 3, 3}, {1, 3, 
                   3}, {1, 3, 3}}}, {CompressedData["
1:eJxTTMoPSmViYGBQAmIQfTOcd1mhNf+B7bcXrHK89WU/jC/Jt1TT6f/n/b8f
ZkVyyfEfmLBob/SF4M/7j9+3iLd7zHdg8vrrC19e/7R/yl221KIVfAem7/n4
nCnm036b369Tu2P4DixcI6glJPdpv6fSb4ae/7xwfprckiXLDiH4uWZ8Uge6
eQ9c9v/cpGn9ab/i/UMbbkbxHnDLvFMUW/pp/4w/DNO/aPIe2NV0NGni+k/7
Odj6i9ay8B448F/TYivD5/17IjmNOF7zHEjdrG94LuPz/rUWvxYmXuQ5wJ1u
qvX8wuf9qis+RfYd4TngV/FG5KvbFzhfXkR/86dTCL6Ltt/x/QFf96/KvbWE
7xJQfllCbtGJr/s/NSu85n3Lc+DD3x153Ebf9v/h+9DAx8F74GCoYMGS2d/2
q1ndjfXV4z3gzFWmMv31t/3f3v1SOBvPe6Bc+nn3Y8Xv+48tlnjiM5H3QPaq
YjODiO/7pzyPTtt8jPeASsk8j7Di7/vnulpH/P+P4HtXHtguYccH55/YpzFn
RinfAVapmuyw0O/7RcVKWOuX8R1ofxz0JUzy+/7E3P15qdf5Dnjq81mF3/22
v/ku+4zCP3wHPDaLqRV2f9tvf/vahSWi/Adc3rb/XqL8bf/vG0s5b+jxH3BU
/3nhxu6v8PgO9LM+weOH4MPSAwAWCxyi
                   "], CompressedData["
1:eJxTTMoPSmViYGCQAWIQXRFkwVT4kO+A2jE+8c93vuyH8dvuH737qfrrftZG
Ln2hM3wHfnoe5zL6+XX/1C+zXwYu5DvQ9Kdh1caQb/vVMnSXTCzjO+BpKM9u
uOHb/qL2y0c/OfAd6OP6c+3D3W/7P2ZUry9iQPAz+uue7t/HC+cndD9Zv7aD
98C27l+f9q7/tl/0hfJ+qzjeA+4Cd56HB3/bf8ol+dxxY94DM4Ruyn/69nX/
IQu7db1yvAe0fMOibhYj+P+3HVzMd+oLnC8de//rsrgv++1fWncuVOc9UPKm
0+QFw5f9mxJUFhyz5D3QVL3uwPkNn/e/8pnG9tab9wCn4oG1WxI+71+4RdW1
Ko33gHzSkblzlD7vF1H25Mnt5D2wNXtqUNO3T/vbJ+Zcjl/De+BSXOWyrFOf
9l+69Zx95mXeAzfyIgxjtnza//XfrpUS/xF8l33SLM9s+OD8jA/7bgkV8R14
0bao8MK9T/uTpi7RnT+P70D9WeXgbcaf98dadTVon+Y7ICay1GROx2d4fKhx
+TPEiCHiBxZfACEk8l4=
                   "]}]}},
               "9"],
              Annotation[#, 9, "Tooltip"]& ]}},
           DisplayFunction->Identity,
           ImageSize->NCache[10 Log[16]^2, 76.87248222691223]],
          StripOnInput->False,
          LineColor->Hue[0.62, 1, 0.48],
          FrontFaceColor->Hue[0.62, 1, 0.48],
          BackFaceColor->Hue[0.62, 1, 0.48],
          GraphicsColor->Hue[0.62, 1, 0.48],
          FontColor->Hue[0.62, 1, 0.48]],
         Background->Directive[
           Opacity[0.2], 
           Hue[0.62, 0.45, 0.87]],
         FrameMargins->{{2, 2}, {0, 0}},
         FrameStyle->Directive[
           Opacity[0.5], 
           Hue[0.62, 0.52, 0.82]],
         RoundingRadius->0,
         StripOnInput->False], {-0.010938039943685906, 0.9999999812435714}, 
        NCache[ImageScaled[{Rational[1, 2], Rational[1, 2]}], 
         ImageScaled[{0.5, 0.5}]]],
       "DynamicName",
       BoxID -> "VertexID$9"], 
      TagBox[InsetBox[
        FrameBox[
         StyleBox[
          GraphicsBox[{
            {AbsoluteThickness[1.3], 
             {RGBColor[0.4, 0.4, 0.4], 
              LineBox[{{{-0.4630127018922193, -0.1980384757729336}, \
{-0.10694016143617113`, 
               0.007540101310399672}}, {{-0.4030127018922194, \
-0.30196152422706624`}, {-0.04694016143617119, -0.09638294714373297}}}]}, 
             {RGBColor[0.800498, 0.201504, 0.192061], 
              LineBox[{{{-0.10694016143617113`, 0.007540101310399672}, {
               0.2491323790198771, 
               
               0.21311867839373294`}}, {{-0.04694016143617119, \
-0.09638294714373297}, {0.30913237901987706`, 0.1091956299396003}}}]}}, {
             TagBox[
              TooltipBox[
               {Opacity[0], EdgeForm[None], 
                DiskBox[{-0.43301270189221935, -0.24999999999999992}, 0.2]},
               "1"],
              Annotation[#, 1, "Tooltip"]& ], 
             TagBox[
              TooltipBox[
               {RGBColor[0.801, 0.202, 0.192], 
                FilledCurveBox[{{{1, 4, 3}, {1, 3, 3}, {1, 3, 3}, {1, 3, 3}, {
                  1, 3, 3}, {1, 3, 3}, {1, 3, 3}, {1, 3, 3}, {1, 3, 3}, {1, 3,
                   3}, {1, 3, 3}}, {{1, 4, 3}, {1, 3, 3}, {1, 3, 3}, {1, 3, 
                  3}, {1, 3, 3}, {1, 3, 3}, {1, 3, 3}, {1, 3, 3}, {1, 3, 
                  3}}}, {CompressedData["
1:eJxTTMoPSmViYGBQAmIQ3Xqv8pmwylX7m1t0ipIWnbeH8Z3i0w2MJS/ZcxiE
/n9w4Kr9jyUMdqmPLtvP4dkuVPXrmv0d5pL4czpX7c2f8t4UNrlhfzDpeYN5
+TX7Q4d8Wh6cuGn/zJJfJFXmur3bwozjD3bchvMD7nvErP17B85PuJVQXqV0
z37VjVaei+eu2Qcsez7TRf2+/YxUf6bZxtfszXTFyjnFHti3fZL4kTLjqj3X
4osv8iof2Ou82GvIcuCK/SmF9wrX9j6w/zJVakvWqsv2nfN4Im2ZHtrvcS43
uzjlkn1mrPTXApWH9q9DA1f+j7wI55v+msHP8eU8nP9AftuXDK2z9v9uFf3M
Z3hob8Tb9YxxzSl7v0OvGgp3PLBnuBW2+VzFCfvKvTM78wse2J9Zptww2/WY
fQvz/n+FXA/sOcodw01nH7F3q5h49DHPffstXhss5lQetk/9eeHgA5Z79gFq
plsYIw7ZS/QuvSf84o69Xs/D66bHD9rbOVsHVG27DeefiTfXcM++BeezT+o9
7OZ8097g9DwWs/RD9oyX1Duq7G7YqwTq/zBZftj+k+jZmWstr9trnF8ZaPr8
iL11coeRSMk1+73PZ91hmnPM/vLelPlr3161v7JIwnjO0RP2WRKOPO7pV+1f
xU7rNH1/Ch7fv6PvRJ6zOGuPnh4AFTANgw==
                  "], CompressedData["
1:eJxTTMoPSmViYGCQAWIQvaMl570wy3V7Sc+mAtYp5+1h/KK9UbcZXc7Yv+Dg
fC5cdt3+5sGOWqYVJ+3dBZ2uCUfdsBcoS9nPeOC4/TLJ6qPCdjftI5S00plu
HLX/s2m7rUjMLfuSP+IcTE+O2Js/5b0pvOU2nH97Tzt7ldBdON9iy8dvD4zu
2Ye3JGln3Dpqr3e7/Lar6H17vZ6H102PH7c3+vVcdc33+/ZfZpfJMW05af+u
6ktKockD+0eJC6+Z5J+B83f/3Zlx4sd5OH+XBcvC81IX7fN+ZPjbyDywnxa+
bvtZkUv2mvtN3VZfv2+/2/htaeqrS/ZlvTPf3i27b6/zYq8hy4HL9nK7thW7
v7xnfyS7cMGs1Cv213J+33qgd89eIl97r9ntK/Z98g5OVSV37RVnBd85HXDV
nsf/qKf74jv2H9srM+d2X7X3+T/Vzn33bTjfhDV699rCW3D+s5Peu4TDbtp7
9lQcTZO6al/kGrSwKuOGvUsuRzWDxRX7b0eSrz6oum5v7zfDYFboZXh82Dmr
zp5x+6I9enwBAP7839U=
                  "]}]},
               "2"],
              Annotation[#, 2, "Tooltip"]& ]}},
           DisplayFunction->Identity,
           ImageSize->{30.65410671824218, Automatic}],
          StripOnInput->False,
          LineColor->Hue[0.62, 1, 0.48],
          FrontFaceColor->Hue[0.62, 1, 0.48],
          BackFaceColor->Hue[0.62, 1, 0.48],
          GraphicsColor->Hue[0.62, 1, 0.48],
          FontColor->Hue[0.62, 1, 0.48]],
         Background->Directive[
           Opacity[0.2], 
           Hue[0.62, 0.45, 0.87]],
         FrameMargins->{{2, 2}, {0, 0}},
         FrameStyle->Directive[
           Opacity[0.5], 
           Hue[0.62, 0.52, 0.82]],
         RoundingRadius->0,
         StripOnInput->False], {-5.999999946410204, 1.0000000294743867}, 
        NCache[ImageScaled[{Rational[1, 2], Rational[1, 2]}], 
         ImageScaled[{0.5, 0.5}]]],
       "DynamicName",
       BoxID -> "VertexID$10"]}}], 
   {Hue[0.75, 0, 0.35], AbsoluteThickness[1], Opacity[0.7], Arrowheads[
    Medium], 
    {Hue[0.75, 0, 0.35], AbsoluteThickness[1], Opacity[0.7], Arrowheads[
     Medium], ArrowBox[{
      Scaled[{0.049058875870839416`, 0.27296703012922197`}], 
       Scaled[{0.41249525718439223`, 0.305882588859004}]}]}}, 
   {Hue[0.75, 0, 0.35], AbsoluteThickness[1], Opacity[0.7], Arrowheads[
    Medium], 
    {Hue[0.75, 0, 0.35], AbsoluteThickness[1], Opacity[0.7], Arrowheads[
     Medium], ArrowBox[{
      Scaled[{0.04944778585619368, 0.5143477941476247}], 
       Scaled[{0.29504444160740667`, 0.5877748097756001}]}]}}, 
   {Hue[0.75, 0, 0.35], AbsoluteThickness[1], Opacity[0.7], Arrowheads[
    Medium], 
    {Hue[0.75, 0, 0.35], AbsoluteThickness[1], Opacity[0.7], Arrowheads[
     Medium], 
     {Hue[0.75, 0, 0.35], AbsoluteThickness[1], Opacity[0.7], Arrowheads[
      Medium], 
      {Hue[0.75, 0, 0.35], AbsoluteThickness[1], Opacity[0.7], Arrowheads[
       Medium], 
       ArrowBox[{
        Scaled[{0.3824519608157759, 0.6035581437981778}], 
         Scaled[{0.5930467178851061, 0.5427909584508872}]}]}}}}, 
   {Hue[0.75, 0, 0.35], AbsoluteThickness[1], Opacity[0.7], Arrowheads[
    Medium], 
    {Hue[0.75, 0, 0.35], AbsoluteThickness[1], Opacity[0.7], Arrowheads[
     Medium], 
     {Hue[0.75, 0, 0.35], AbsoluteThickness[1], Opacity[0.7], Arrowheads[
      Medium], 
      {Hue[0.75, 0, 0.35], AbsoluteThickness[1], Opacity[0.7], Arrowheads[
       Medium], 
       ArrowBox[{
        Scaled[{0.05032283332324085, 0.7158086389535887}], 
         Scaled[{0.7515275369169655, 0.7310004352904109}]}]}}}}, 
   {Hue[0.75, 0, 0.35], AbsoluteThickness[1], Opacity[0.7], Arrowheads[
    Medium], 
    {Hue[0.75, 0, 0.35], AbsoluteThickness[1], Opacity[0.7], Arrowheads[
     Medium], 
     {Hue[0.75, 0, 0.35], AbsoluteThickness[1], Opacity[0.7], Arrowheads[
      Medium], 
      {Hue[0.75, 0, 0.35], AbsoluteThickness[1], Opacity[0.7], Arrowheads[
       Medium], 
       ArrowBox[{
        Scaled[{0.04896164837450094, 0.9192099121299349}], 
         Scaled[{0.9146752757730761, 0.9217418781860718}]}]}}}}},
  FormatType->TraditionalForm,
  FrameTicks->None,
  ImagePadding->{{7.463862, 28.463867}, {0.728124, 9.22812}},
  ImageSize->{678.75, Automatic},
  PlotRange->{{-6.1250000558227, 0.1250000558227021}, {-0.31999999088973474`, 
   1.1200000316179783`}},
  PlotRangePadding->Automatic]], "Input",
 CellChangeTimes->{{3.9324831766319075`*^9, 3.932483176771902*^9}, {
  3.9324833091389246`*^9, 3.932483401015171*^9}, {3.9324834333974333`*^9, 
  3.9324835463369856`*^9}, {3.932483792885621*^9, 
  3.9324838744190464`*^9}},ExpressionUUID->"c9d48d25-d4ac-495b-8781-\
03537b594621"],

Cell[CellGroupData[{

Cell[BoxData["atoms"], "Input",
 CellChangeTimes->{{3.93248415869977*^9, 3.932484159288273*^9}},
 CellLabel->
  "In[1266]:=",ExpressionUUID->"1477c113-1edc-44a0-8569-2f2b6a1fe120"],

Cell[BoxData[
 RowBox[{"{", 
  RowBox[{
   GraphicsBox[{
     {AbsoluteThickness[1.3], 
      {RGBColor[0.4, 0.4, 0.4], 
       LineBox[{{{-0.4630127018922193, -0.1980384757729336}, {
        0.4030127018922194, 
        0.30196152422706624`}}, {{-0.4030127018922194, \
-0.30196152422706624`}, {0.4630127018922193, 0.1980384757729336}}}]}}, {
      TagBox[
       TooltipBox[
        {Opacity[0], EdgeForm[None], 
         DiskBox[{-0.43301270189221935, -0.24999999999999992}, 0.2]},
        "1"],
       Annotation[#, 1, "Tooltip"]& ], 
      TagBox[
       TooltipBox[
        {Opacity[0], EdgeForm[None], 
         DiskBox[{0.43301270189221935, 0.24999999999999992}, 0.2]},
        "2"],
       Annotation[#, 2, "Tooltip"]& ]}},
    DisplayFunction->Identity,
    ImageSize->NCache[10 Log[6]^2, 32.10401995568401]], ",", 
   GraphicsBox[{
     {AbsoluteThickness[1.3], 
      {RGBColor[0.4, 0.4, 0.4], 
       LineBox[{{-0.43301270189221935`, -0.24999999999999992`}, {
        0.43301270189221935`, 0.24999999999999992`}}]}}, {
      TagBox[
       TooltipBox[
        {Opacity[0], EdgeForm[None], 
         DiskBox[{-0.43301270189221935, -0.24999999999999992}, 0.2]},
        "1"],
       Annotation[#, 1, "Tooltip"]& ], 
      TagBox[
       TooltipBox[
        {Opacity[0], EdgeForm[None], 
         DiskBox[{0.43301270189221935, 0.24999999999999992}, 0.2]},
        "2"],
       Annotation[#, 2, "Tooltip"]& ]}},
    DisplayFunction->Identity,
    ImageSize->{38.74077125263812, Automatic}], ",", 
   GraphicsBox[{
     {AbsoluteThickness[1.3], 
      {RGBColor[0.4, 0.4, 0.4], 
       LineBox[{{{-0.4630127018922193, -0.1980384757729336}, \
{-0.10694016143617113`, 
        0.007540101310399672}}, {{-0.4030127018922194, \
-0.30196152422706624`}, {-0.04694016143617119, -0.09638294714373297}}}]}, 
      {RGBColor[0.800498, 0.201504, 0.192061], 
       LineBox[{{{-0.10694016143617113`, 0.007540101310399672}, {
        0.2491323790198771, 
        0.21311867839373294`}}, {{-0.04694016143617119, \
-0.09638294714373297}, {0.30913237901987706`, 0.1091956299396003}}}]}}, {
      TagBox[
       TooltipBox[
        {Opacity[0], EdgeForm[None], 
         DiskBox[{-0.43301270189221935, -0.24999999999999992}, 0.2]},
        "1"],
       Annotation[#, 1, "Tooltip"]& ], 
      TagBox[
       TooltipBox[
        {RGBColor[0.801, 0.202, 0.192], 
         FilledCurveBox[{{{1, 4, 3}, {1, 3, 3}, {1, 3, 3}, {1, 3, 3}, {1, 3, 
           3}, {1, 3, 3}, {1, 3, 3}, {1, 3, 3}, {1, 3, 3}, {1, 3, 3}, {1, 3, 
           3}}, {{1, 4, 3}, {1, 3, 3}, {1, 3, 3}, {1, 3, 3}, {1, 3, 3}, {1, 3,
            3}, {1, 3, 3}, {1, 3, 3}, {1, 3, 3}}}, {CompressedData["
1:eJxTTMoPSmViYGBQAmIQ3Xqv8pmwylX7m1t0ipIWnbeH8Z3i0w2MJS/ZcxiE
/n9w4Kr9jyUMdqmPLtvP4dkuVPXrmv0d5pL4czpX7c2f8t4UNrlhfzDpeYN5
+TX7Q4d8Wh6cuGn/zJJfJFXmur3bwozjD3bchvMD7nvErP17B85PuJVQXqV0
z37VjVaei+eu2Qcsez7TRf2+/YxUf6bZxtfszXTFyjnFHti3fZL4kTLjqj3X
4osv8iof2Ou82GvIcuCK/SmF9wrX9j6w/zJVakvWqsv2nfN4Im2ZHtrvcS43
uzjlkn1mrPTXApWH9q9DA1f+j7wI55v+msHP8eU8nP9AftuXDK2z9v9uFf3M
Z3hob8Tb9YxxzSl7v0OvGgp3PLBnuBW2+VzFCfvKvTM78wse2J9Zptww2/WY
fQvz/n+FXA/sOcodw01nH7F3q5h49DHPffstXhss5lQetk/9eeHgA5Z79gFq
plsYIw7ZS/QuvSf84o69Xs/D66bHD9rbOVsHVG27DeefiTfXcM++BeezT+o9
7OZ8097g9DwWs/RD9oyX1Duq7G7YqwTq/zBZftj+k+jZmWstr9trnF8ZaPr8
iL11coeRSMk1+73PZ91hmnPM/vLelPlr3161v7JIwnjO0RP2WRKOPO7pV+1f
xU7rNH1/Ch7fv6PvRJ6zOGuPnh4AFTANgw==
           "], CompressedData["
1:eJxTTMoPSmViYGCQAWIQvaMl570wy3V7Sc+mAtYp5+1h/KK9UbcZXc7Yv+Dg
fC5cdt3+5sGOWqYVJ+3dBZ2uCUfdsBcoS9nPeOC4/TLJ6qPCdjftI5S00plu
HLX/s2m7rUjMLfuSP+IcTE+O2Js/5b0pvOU2nH97Tzt7ldBdON9iy8dvD4zu
2Ye3JGln3Dpqr3e7/Lar6H17vZ6H102PH7c3+vVcdc33+/ZfZpfJMW05af+u
6ktKockD+0eJC6+Z5J+B83f/3Zlx4sd5OH+XBcvC81IX7fN+ZPjbyDywnxa+
bvtZkUv2mvtN3VZfv2+/2/htaeqrS/ZlvTPf3i27b6/zYq8hy4HL9nK7thW7
v7xnfyS7cMGs1Cv213J+33qgd89eIl97r9ntK/Z98g5OVSV37RVnBd85HXDV
nsf/qKf74jv2H9srM+d2X7X3+T/Vzn33bTjfhDV699rCW3D+s5Peu4TDbtp7
9lQcTZO6al/kGrSwKuOGvUsuRzWDxRX7b0eSrz6oum5v7zfDYFboZXh82Dmr
zp5x+6I9enwBAP7839U=
           "]}]},
        "2"],
       Annotation[#, 2, "Tooltip"]& ]}},
    DisplayFunction->Identity,
    ImageSize->{31.218120556728056`, Automatic}], ",", 
   GraphicsBox[{
     {AbsoluteThickness[1.3], 
      {RGBColor[0.4, 0.4, 0.4], 
       LineBox[{{-0.43301270189221935`, -0.24999999999999992`}, \
{-0.07694016143617116, -0.04442142291666665}}]}, 
      {RGBColor[0.800498, 0.201504, 0.192061], 
       LineBox[{{-0.07694016143617116, -0.04442142291666665}, {
        0.2791323790198771, 0.16115715416666662`}}]}}, {
      TagBox[
       TooltipBox[
        {Opacity[0], EdgeForm[None], 
         DiskBox[{-0.43301270189221935, -0.24999999999999992}, 0.2]},
        "1"],
       Annotation[#, 1, "Tooltip"]& ], 
      TagBox[
       TooltipBox[{
         {RGBColor[0.800498, 0.201504, 0.192061], 
          FilledCurveBox[{{{1, 4, 3}, {1, 3, 3}, {1, 3, 3}, {1, 3, 3}, {1, 3, 
            3}, {1, 3, 3}, {1, 3, 3}, {1, 3, 3}, {1, 3, 3}, {1, 3, 3}, {1, 3, 
            3}}, {{1, 4, 3}, {1, 3, 3}, {1, 3, 3}, {1, 3, 3}, {1, 3, 3}, {1, 
            3, 3}, {1, 3, 3}, {1, 3, 3}, {1, 3, 3}}}, {CompressedData["
1:eJxTTMoPSmViYGBQAmIQ3Xqv8pmwylX7m1t0ipIWnbeH8Z3i0w2MJS/ZcxiE
/n9w4Kr9jyUMdqmPLtvP4dkuVPXrmv0d5pL4czpX7c2f8t4UNrlhfzDpeYN5
+TX7Q4d8Wh6cuGn/zJJfJFXmur3bwozjD3bchvMD7nvErP17B85PuJVQXqV0
z37VjVaei+eu2Qcsez7TRf2+/YxUf6bZxtfszXTFyjnFHti3fZL4kTLjqj3X
4osv8iof2Ou82GvIcuCK/SmF9wrX9j6w/zJVakvWqsv2nfN4Im2ZHtrvcS43
uzjlkn1mrPTXApWH9q9DA1f+j7wI55v+msHP8eU8nP9AftuXDK2z9v9uFf3M
Z3hob8Tb9YxxzSl7v0OvGgp3PLBnuBW2+VzFCfvKvTM78wse2J9Zptww2/WY
fQvz/n+FXA/sOcodw01nH7F3q5h49DHPffstXhss5lQetk/9eeHgA5Z79gFq
plsYIw7ZS/QuvSf84o69Xs/D66bHD9rbOVsHVG27DeefiTfXcM++BeezT+o9
7OZ8097g9DwWs/RD9oyX1Duq7G7YqwTq/zBZftj+k+jZmWstr9trnF8ZaPr8
iL11coeRSMk1+73PZ91hmnPM/vLelPlr3161v7JIwnjO0RP2WRKOPO7pV+1f
xU7rNH1/Ch7fv6PvRJ6zOGuPnh4AFTANgw==
            "], CompressedData["
1:eJxTTMoPSmViYGCQAWIQvaMl570wy3V7Sc+mAtYp5+1h/KK9UbcZXc7Yv+Dg
fC5cdt3+5sGOWqYVJ+3dBZ2uCUfdsBcoS9nPeOC4/TLJ6qPCdjftI5S00plu
HLX/s2m7rUjMLfuSP+IcTE+O2Js/5b0pvOU2nH97Tzt7ldBdON9iy8dvD4zu
2Ye3JGln3Dpqr3e7/Lar6H17vZ6H102PH7c3+vVcdc33+/ZfZpfJMW05af+u
6ktKockD+0eJC6+Z5J+B83f/3Zlx4sd5OH+XBcvC81IX7fN+ZPjbyDywnxa+
bvtZkUv2mvtN3VZfv2+/2/htaeqrS/ZlvTPf3i27b6/zYq8hy4HL9nK7thW7
v7xnfyS7cMGs1Cv213J+33qgd89eIl97r9ntK/Z98g5OVSV37RVnBd85HXDV
nsf/qKf74jv2H9srM+d2X7X3+T/Vzn33bTjfhDV699rCW3D+s5Peu4TDbtp7
9lQcTZO6al/kGrSwKuOGvUsuRzWDxRX7b0eSrz6oum5v7zfDYFboZXh82Dmr
zp5x+6I9enwBAP7839U=
            "]}]}, 
         {RGBColor[0.801, 0.202, 0.192], 
          FilledCurveBox[{{{0, 2, 0}, {0, 1, 0}, {0, 1, 0}, {0, 1, 0}, {0, 1, 
           0}, {0, 1, 0}, {0, 1, 0}, {0, 1, 0}, {0, 1, 0}, {0, 1, 0}, {0, 1, 
           0}}}, {{{0.573198393558886, 0.1425539166666666}, {
           0.573198393558886, 0.3572997499999999}, {0.6016167268922193, 
           0.3572997499999999}, {0.6016167268922193, 0.2691164166666666}, {
           0.7132367268922193, 0.2691164166666666}, {0.7132367268922193, 
           0.3572997499999999}, {0.7416550602255527, 0.3572997499999999}, {
           0.7416550602255527, 0.1425539166666666}, {0.7132367268922193, 
           0.1425539166666666}, {0.7132367268922193, 0.24377474999999993`}, {
           0.6016167268922193, 0.24377474999999993`}, {0.6016167268922193, 
           0.1425539166666666}}}]}},
        "2"],
       Annotation[#, 2, "Tooltip"]& ]}},
    DisplayFunction->Identity,
    ImageSize->NCache[10 Log[6]^2, 32.10401995568401]]}], "}"}]], "Output",
 CellChangeTimes->{3.9324841598322763`*^9},
 CellLabel->
  "Out[1266]=",ExpressionUUID->"8a1a02a6-7cd4-4efd-8236-be1573897cd5"]
}, Open  ]],

Cell[CellGroupData[{

Cell[BoxData[
 RowBox[{"v1", "[", 
  RowBox[{"[", "9", "]"}], "]"}]], "Input",
 CellChangeTimes->{{3.9324842701283216`*^9, 3.9324842899795303`*^9}},
 CellLabel->
  "In[1272]:=",ExpressionUUID->"4e67a5a9-ec5f-4b66-bc5a-c3b99454b397"],

Cell[BoxData[
 GraphicsBox[{
   {AbsoluteThickness[1.3], 
    {RGBColor[0.4, 0.4, 0.4], 
     LineBox[{{{1.5, 0.}, {0.75, -1.299}}, {{1.2941188999636988`, 
      0.0033980947371261006`}, {0.6441211000363013, -1.122398094737126}}}], 
     LineBox[{{1.5, 0.}, {0.75, 1.299}}], 
     LineBox[{{{0.75, 1.299}, {-0.75, 1.299}}, {{0.65, 
      1.1190039600435608`}, {-0.65, 1.1190039600435608`}}}], 
     LineBox[{{-0.75, 1.299}, {-1.5, 0.}}], 
     LineBox[{{0.75, -1.299}, {-0.75, -1.299}}], 
     LineBox[{{{-0.75, -1.299}, {-1.5, 
      0.}}, {{-0.6441211000363013, -1.122398094737126}, {-1.2941188999636988`,
       0.0033980947371261006`}}}], LineBox[{{-1.5, 0.}, {-3., 0.}}], 
     LineBox[{{-3., 0.}, {-3.30520946875, -0.5286227998749999}}], 
     LineBox[{{{-3.07794, -0.045000000000000005`}, {-3.38314946875, 
      0.48362279987499995`}}, {{-2.92206, 
      0.045000000000000005`}, {-3.2272694687500003`, 0.573622799875}}}]}, 
    {RGBColor[0.800498, 0.201504, 0.192061], 
     LineBox[{{-3.30520946875, -0.5286227998749999}, {-3.6104189375, \
-1.0572455997499999`}}], 
     LineBox[{{{-3.38314946875, 0.48362279987499995`}, {-3.6883589375, 
      1.01224559975}}, {{-3.2272694687500003`, 
      0.573622799875}, {-3.5324789375, 1.1022455997499998`}}}]}}, {
    TagBox[
     TooltipBox[
      {Opacity[0], EdgeForm[None], DiskBox[{1.5, 0.}, 0.2]},
      "1"],
     Annotation[#, 1, "Tooltip"]& ], 
    TagBox[
     TooltipBox[
      {Opacity[0], EdgeForm[None], DiskBox[{0.75, -1.299}, 0.2]},
      "2"],
     Annotation[#, 2, "Tooltip"]& ], 
    TagBox[
     TooltipBox[
      {Opacity[0], EdgeForm[None], DiskBox[{0.75, 1.299}, 0.2]},
      "3"],
     Annotation[#, 3, "Tooltip"]& ], 
    TagBox[
     TooltipBox[
      {Opacity[0], EdgeForm[None], DiskBox[{-0.75, -1.299}, 0.2]},
      "4"],
     Annotation[#, 4, "Tooltip"]& ], 
    TagBox[
     TooltipBox[
      {Opacity[0], EdgeForm[None], DiskBox[{-0.75, 1.299}, 0.2]},
      "5"],
     Annotation[#, 5, "Tooltip"]& ], 
    TagBox[
     TooltipBox[
      {Opacity[0], EdgeForm[None], DiskBox[{-1.5, 0.}, 0.2]},
      "6"],
     Annotation[#, 6, "Tooltip"]& ], 
    TagBox[
     TooltipBox[
      {Opacity[0], EdgeForm[None], DiskBox[{-3., 0.}, 0.2]},
      "7"],
     Annotation[#, 7, "Tooltip"]& ], 
    TagBox[
     TooltipBox[
      {RGBColor[0.801, 0.202, 0.192], 
       FilledCurveBox[{{{1, 4, 3}, {1, 3, 3}, {1, 3, 3}, {1, 3, 3}, {1, 3, 
         3}, {1, 3, 3}, {1, 3, 3}, {1, 3, 3}, {1, 3, 3}, {1, 3, 3}, {1, 3, 
         3}}, {{1, 4, 3}, {1, 3, 3}, {1, 3, 3}, {1, 3, 3}, {1, 3, 3}, {1, 3, 
         3}, {1, 3, 3}, {1, 3, 3}, {1, 3, 3}}}, {CompressedData["
1:eJxTTMoPSmViYGBQAmIQbcrf0VlozX+A15X/hNr2L/Yw/mohbk+1SV/tnyx2
sueW4z9gUvdJbIbtN3v+1PQHdo/5DhgW3rhQt/ObfWT6v/iiFXwHdFP2daWa
frdnrQnM7YnhO6BcMs8jrPi7vdGTS896/vPC+W9Vtz9adgjBn1p1as+Bbt4D
Hy/seW8X9t2+e85FmdtRvAfqtl/+zyXz3d7OtW3zF03eA1zzXvFff/jNvujw
3HvrWHgPsCi2WW2e8M0+aVGfH8drngPxuQ2OszS+2Qc31u9LvMhzYOfOKo/G
A1/tT38oL+s7wnOgbMXh2GIvBH8pT+P+0mNf4PyGr4mrVzh8sQ/cFn+Q7xJQ
vsqf9duJz/Yzzixl53vLc+CK0nfm2PjP9ovDS+fycfAeYD49j+nI10/2Z5qS
qnz1eA80iln5XVz6yX6OeYPt2XjeA76sJ5+15H+yf/f8SpvvRN4DkWU2NhaW
n+yl3+ct2XyM98CCNYJaQnKf7Jd6tMowMPDB+cV7a6Ik7RB8AZdw2ZmlfAf2
s5mwC9l8st8d91OxfhnfAVvb2DrBik/2bhaaHqnX+Q5Uf1xoIbjlkz3XU6lr
hX/4DtTkzvT5zvrZ/qlyzNslovwHGow1yg/nfrY/mDSX5YYe/4Hmn9sW9l/9
DI/v4kslq6KdEfEPSw8Aq9oDIw==
         "], CompressedData["
1:eJxTTMoPSmViYGCQAWIQ7Xh5LmfRQ74D86IWRpdu+WIP49s5vppSKvrF/hQX
k5bQGb4Dp6+9SDeb8dn+TuWprKCFfAecVPRPbLP5bP/+xaTVk8r4DlS/n5Bt
/vCTvcSFiEefHPgOmIltmV2+Gchfax5UzIDgT7hs1XFgHy+c7xbm17m2g/cA
39St9auA+ncbrLxtFcd7oFbgSpeA3Wf7gt4Xr44b8x7Q4bseVDbrs31G4+FT
vXK8B2ZdjpTol/0C5x/NfHcu8jiCv/LwhZqDRl/tnxoeXLpQnfdAgImaXcOE
r/aycsY8Jyx5DzgtZdw048FX+xCupUXvvHkP7P7//shmg2/2GnssmqvSeA8s
3ff6yum8b/bRK8p7czt5D/BvlVJ4Nuubff+UbdMT1vAe+HTQ7MzfY9/sd8/Z
/3bmZd4DbzaGO/Lc/Wa/r15ho+R/BP8V20KFZzZ8cL7vbo0tQkV8B+7M5GWc
sQlon/wcjfnz+A64BvfIb4r9Zv/Ece4+7dN8B9bxcNud4fgGj495YolFPNVf
7dHjCwB53eIB
         "]}]},
      "8"],
     Annotation[#, 8, "Tooltip"]& ], 
    TagBox[
     TooltipBox[{
       {RGBColor[0.801, 0.202, 0.192], 
        FilledCurveBox[{{{0, 2, 0}, {0, 1, 0}, {0, 1, 0}, {0, 1, 0}, {0, 1, 
         0}, {0, 1, 0}, {0, 1, 0}, {0, 1, 0}, {0, 1, 0}, {0, 1, 0}, {0, 1, 
         0}}}, {{{-4.214710776025535, -1.4601655792402461`}, \
{-4.214710776025535, -1.1380539159307008`}, {-4.17208496382435, \
-1.1380539159307008`}, {-4.17208496382435, -1.2703260058486894`}, \
{-4.00465689736337, -1.2703260058486894`}, {-4.00465689736337, \
-1.1380539159307008`}, {-3.962031585151186, -1.1380539159307008`}, \
{-3.962031585151186, -1.4601655792402461`}, {-4.00465689736337, \
-1.4601655792402461`}, {-4.00465689736337, -1.3083376695644902`}, \
{-4.17208496382435, -1.3083376695644902`}, {-4.17208496382435, \
-1.4601655792402461`}}}]}, 
       {RGBColor[0.800498, 0.201504, 0.192061], 
        FilledCurveBox[{{{1, 4, 3}, {1, 3, 3}, {1, 3, 3}, {1, 3, 3}, {1, 3, 
          3}, {1, 3, 3}, {1, 3, 3}, {1, 3, 3}, {1, 3, 3}, {1, 3, 3}, {1, 3, 
          3}}, {{1, 4, 3}, {1, 3, 3}, {1, 3, 3}, {1, 3, 3}, {1, 3, 3}, {1, 3, 
          3}, {1, 3, 3}, {1, 3, 3}, {1, 3, 3}}}, {CompressedData["
1:eJxTTMoPSmViYGBQAmIQfTOcd1mhNf+B7bcXrHK89WU/jC/Jt1TT6f/n/b8f
ZkVyyfEfmLBob/SF4M/7j9+3iLd7zHdg8vrrC19e/7R/yl221KIVfAem7/n4
nCnm036b369Tu2P4DixcI6glJPdpv6fSb4ae/7xwfprckiXLDiH4uWZ8Uge6
eQ9c9v/cpGn9ab/i/UMbbkbxHnDLvFMUW/pp/4w/DNO/aPIe2NV0NGni+k/7
Odj6i9ay8B448F/TYivD5/17IjmNOF7zHEjdrG94LuPz/rUWvxYmXuQ5wJ1u
qvX8wuf9qis+RfYd4TngV/FG5KvbFzhfXkR/86dTCL6Ltt/x/QFf96/KvbWE
7xJQfllCbtGJr/s/NSu85n3Lc+DD3x153Ebf9v/h+9DAx8F74GCoYMGS2d/2
q1ndjfXV4z3gzFWmMv31t/3f3v1SOBvPe6Bc+nn3Y8Xv+48tlnjiM5H3QPaq
YjODiO/7pzyPTtt8jPeASsk8j7Di7/vnulpH/P+P4HtXHtguYccH55/YpzFn
RinfAVapmuyw0O/7RcVKWOuX8R1ofxz0JUzy+/7E3P15qdf5Dnjq81mF3/22
v/ku+4zCP3wHPDaLqRV2f9tvf/vahSWi/Adc3rb/XqL8bf/vG0s5b+jxH3BU
/3nhxu6v8PgO9LM+weOH4MPSAwAWCxyi
          "], CompressedData["
1:eJxTTMoPSmViYGCQAWIQXRFkwVT4kO+A2jE+8c93vuyH8dvuH737qfrrftZG
Ln2hM3wHfnoe5zL6+XX/1C+zXwYu5DvQ9Kdh1caQb/vVMnSXTCzjO+BpKM9u
uOHb/qL2y0c/OfAd6OP6c+3D3W/7P2ZUry9iQPAz+uue7t/HC+cndD9Zv7aD
98C27l+f9q7/tl/0hfJ+qzjeA+4Cd56HB3/bf8ol+dxxY94DM4Ruyn/69nX/
IQu7db1yvAe0fMOibhYj+P+3HVzMd+oLnC8de//rsrgv++1fWncuVOc9UPKm
0+QFw5f9mxJUFhyz5D3QVL3uwPkNn/e/8pnG9tab9wCn4oG1WxI+71+4RdW1
Ko33gHzSkblzlD7vF1H25Mnt5D2wNXtqUNO3T/vbJ+Zcjl/De+BSXOWyrFOf
9l+69Zx95mXeAzfyIgxjtnza//XfrpUS/xF8l33SLM9s+OD8jA/7bgkV8R14
0bao8MK9T/uTpi7RnT+P70D9WeXgbcaf98dadTVon+Y7ICay1GROx2d4fKhx
+TPEiCHiBxZfACEk8l4=
          "]}]}},
      "9"],
     Annotation[#, 9, "Tooltip"]& ]}},
  DisplayFunction->Identity,
  ImageSize->{142.4974822269122, Automatic}]], "Output",
 CellChangeTimes->{{3.932484271529656*^9, 3.932484290285613*^9}},
 CellLabel->
  "Out[1272]=",ExpressionUUID->"16d66ff5-db87-4e25-92c6-7309badfee8b"]
}, Open  ]],

Cell[CellGroupData[{

Cell[BoxData[
 RowBox[{"baseDirectory", "=", 
  RowBox[{"NotebookDirectory", "[", "]"}]}]], "Input",
 CellLabel->
  "In[1273]:=",ExpressionUUID->"666031f6-87c5-4eeb-b482-4e76c8b71f98"],

Cell[BoxData["\<\"Z:\\\\group\\\\0-Papers in Progress\\\\Combinatorial \
Assembly Algorithms -Ian\\\\images\\\\\"\>"], "Output",
 CellChangeTimes->{3.932485502477586*^9},
 CellLabel->
  "Out[1273]=",ExpressionUUID->"8f5c069b-4cad-4032-82bd-9dd870694ffa"]
}, Open  ]],

Cell[CellGroupData[{

Cell[BoxData[
 RowBox[{"Export", "[", 
  RowBox[{
   RowBox[{"baseDirectory", "<>", "\"\<atoms.svg\>\""}], ",", 
   RowBox[{"{", 
    RowBox[{
     GraphicsBox[{
       {AbsoluteThickness[1.3], 
        {RGBColor[0.4, 0.4, 0.4], 
         LineBox[{{{-0.4630127018922193, -0.1980384757729336}, {
          0.4030127018922194, 
          0.30196152422706624`}}, {{-0.4030127018922194, \
-0.30196152422706624`}, {0.4630127018922193, 0.1980384757729336}}}]}}, {
        TagBox[
         TooltipBox[
          {Opacity[0], EdgeForm[None], 
           DiskBox[{-0.43301270189221935, -0.24999999999999992}, 0.2]},
          "1"],
         Annotation[#, 1, "Tooltip"]& ], 
        TagBox[
         TooltipBox[
          {Opacity[0], EdgeForm[None], 
           DiskBox[{0.43301270189221935, 0.24999999999999992}, 0.2]},
          "2"],
         Annotation[#, 2, "Tooltip"]& ]}},
      DisplayFunction->Identity,
      ImageSize->NCache[10 Log[6]^2, 32.10401995568401]], ",", 
     GraphicsBox[{
       {AbsoluteThickness[1.3], 
        {RGBColor[0.4, 0.4, 0.4], 
         LineBox[{{-0.43301270189221935`, -0.24999999999999992`}, {
          0.43301270189221935`, 0.24999999999999992`}}]}}, {
        TagBox[
         TooltipBox[
          {Opacity[0], EdgeForm[None], 
           DiskBox[{-0.43301270189221935, -0.24999999999999992}, 0.2]},
          "1"],
         Annotation[#, 1, "Tooltip"]& ], 
        TagBox[
         TooltipBox[
          {Opacity[0], EdgeForm[None], 
           DiskBox[{0.43301270189221935, 0.24999999999999992}, 0.2]},
          "2"],
         Annotation[#, 2, "Tooltip"]& ]}},
      DisplayFunction->Identity,
      ImageSize->{38.74077125263812, Automatic}], ",", 
     GraphicsBox[{
       {AbsoluteThickness[1.3], 
        {RGBColor[0.4, 0.4, 0.4], 
         LineBox[{{{-0.4630127018922193, -0.1980384757729336}, \
{-0.10694016143617113`, 
          0.007540101310399672}}, {{-0.4030127018922194, \
-0.30196152422706624`}, {-0.04694016143617119, -0.09638294714373297}}}]}, 
        {RGBColor[0.800498, 0.201504, 0.192061], 
         LineBox[{{{-0.10694016143617113`, 0.007540101310399672}, {
          0.2491323790198771, 
          0.21311867839373294`}}, {{-0.04694016143617119, \
-0.09638294714373297}, {0.30913237901987706`, 0.1091956299396003}}}]}}, {
        TagBox[
         TooltipBox[
          {Opacity[0], EdgeForm[None], 
           DiskBox[{-0.43301270189221935, -0.24999999999999992}, 0.2]},
          "1"],
         Annotation[#, 1, "Tooltip"]& ], 
        TagBox[
         TooltipBox[
          {RGBColor[0.801, 0.202, 0.192], 
           FilledCurveBox[{{{1, 4, 3}, {1, 3, 3}, {1, 3, 3}, {1, 3, 3}, {1, 3,
              3}, {1, 3, 3}, {1, 3, 3}, {1, 3, 3}, {1, 3, 3}, {1, 3, 3}, {1, 
             3, 3}}, {{1, 4, 3}, {1, 3, 3}, {1, 3, 3}, {1, 3, 3}, {1, 3, 3}, {
             1, 3, 3}, {1, 3, 3}, {1, 3, 3}, {1, 3, 3}}}, {CompressedData["
1:eJxTTMoPSmViYGBQAmIQ3Xqv8pmwylX7m1t0ipIWnbeH8Z3i0w2MJS/ZcxiE
/n9w4Kr9jyUMdqmPLtvP4dkuVPXrmv0d5pL4czpX7c2f8t4UNrlhfzDpeYN5
+TX7Q4d8Wh6cuGn/zJJfJFXmur3bwozjD3bchvMD7nvErP17B85PuJVQXqV0
z37VjVaei+eu2Qcsez7TRf2+/YxUf6bZxtfszXTFyjnFHti3fZL4kTLjqj3X
4osv8iof2Ou82GvIcuCK/SmF9wrX9j6w/zJVakvWqsv2nfN4Im2ZHtrvcS43
uzjlkn1mrPTXApWH9q9DA1f+j7wI55v+msHP8eU8nP9AftuXDK2z9v9uFf3M
Z3hob8Tb9YxxzSl7v0OvGgp3PLBnuBW2+VzFCfvKvTM78wse2J9Zptww2/WY
fQvz/n+FXA/sOcodw01nH7F3q5h49DHPffstXhss5lQetk/9eeHgA5Z79gFq
plsYIw7ZS/QuvSf84o69Xs/D66bHD9rbOVsHVG27DeefiTfXcM++BeezT+o9
7OZ8097g9DwWs/RD9oyX1Duq7G7YqwTq/zBZftj+k+jZmWstr9trnF8ZaPr8
iL11coeRSMk1+73PZ91hmnPM/vLelPlr3161v7JIwnjO0RP2WRKOPO7pV+1f
xU7rNH1/Ch7fv6PvRJ6zOGuPnh4AFTANgw==
             "], CompressedData["
1:eJxTTMoPSmViYGCQAWIQvaMl570wy3V7Sc+mAtYp5+1h/KK9UbcZXc7Yv+Dg
fC5cdt3+5sGOWqYVJ+3dBZ2uCUfdsBcoS9nPeOC4/TLJ6qPCdjftI5S00plu
HLX/s2m7rUjMLfuSP+IcTE+O2Js/5b0pvOU2nH97Tzt7ldBdON9iy8dvD4zu
2Ye3JGln3Dpqr3e7/Lar6H17vZ6H102PH7c3+vVcdc33+/ZfZpfJMW05af+u
6ktKockD+0eJC6+Z5J+B83f/3Zlx4sd5OH+XBcvC81IX7fN+ZPjbyDywnxa+
bvtZkUv2mvtN3VZfv2+/2/htaeqrS/ZlvTPf3i27b6/zYq8hy4HL9nK7thW7
v7xnfyS7cMGs1Cv213J+33qgd89eIl97r9ntK/Z98g5OVSV37RVnBd85HXDV
nsf/qKf74jv2H9srM+d2X7X3+T/Vzn33bTjfhDV699rCW3D+s5Peu4TDbtp7
9lQcTZO6al/kGrSwKuOGvUsuRzWDxRX7b0eSrz6oum5v7zfDYFboZXh82Dmr
zp5x+6I9enwBAP7839U=
             "]}]},
          "2"],
         Annotation[#, 2, "Tooltip"]& ]}},
      DisplayFunction->Identity,
      ImageSize->{31.218120556728056`, Automatic}], ",", 
     GraphicsBox[{
       {AbsoluteThickness[1.3], 
        {RGBColor[0.4, 0.4, 0.4], 
         LineBox[{{-0.43301270189221935`, -0.24999999999999992`}, \
{-0.07694016143617116, -0.04442142291666665}}]}, 
        {RGBColor[0.800498, 0.201504, 0.192061], 
         LineBox[{{-0.07694016143617116, -0.04442142291666665}, {
          0.2791323790198771, 0.16115715416666662`}}]}}, {
        TagBox[
         TooltipBox[
          {Opacity[0], EdgeForm[None], 
           DiskBox[{-0.43301270189221935, -0.24999999999999992}, 0.2]},
          "1"],
         Annotation[#, 1, "Tooltip"]& ], 
        TagBox[
         TooltipBox[{
           {RGBColor[0.800498, 0.201504, 0.192061], 
            FilledCurveBox[{{{1, 4, 3}, {1, 3, 3}, {1, 3, 3}, {1, 3, 3}, {1, 
              3, 3}, {1, 3, 3}, {1, 3, 3}, {1, 3, 3}, {1, 3, 3}, {1, 3, 3}, {
              1, 3, 3}}, {{1, 4, 3}, {1, 3, 3}, {1, 3, 3}, {1, 3, 3}, {1, 3, 
              3}, {1, 3, 3}, {1, 3, 3}, {1, 3, 3}, {1, 3, 
              3}}}, {CompressedData["
1:eJxTTMoPSmViYGBQAmIQ3Xqv8pmwylX7m1t0ipIWnbeH8Z3i0w2MJS/ZcxiE
/n9w4Kr9jyUMdqmPLtvP4dkuVPXrmv0d5pL4czpX7c2f8t4UNrlhfzDpeYN5
+TX7Q4d8Wh6cuGn/zJJfJFXmur3bwozjD3bchvMD7nvErP17B85PuJVQXqV0
z37VjVaei+eu2Qcsez7TRf2+/YxUf6bZxtfszXTFyjnFHti3fZL4kTLjqj3X
4osv8iof2Ou82GvIcuCK/SmF9wrX9j6w/zJVakvWqsv2nfN4Im2ZHtrvcS43
uzjlkn1mrPTXApWH9q9DA1f+j7wI55v+msHP8eU8nP9AftuXDK2z9v9uFf3M
Z3hob8Tb9YxxzSl7v0OvGgp3PLBnuBW2+VzFCfvKvTM78wse2J9Zptww2/WY
fQvz/n+FXA/sOcodw01nH7F3q5h49DHPffstXhss5lQetk/9eeHgA5Z79gFq
plsYIw7ZS/QuvSf84o69Xs/D66bHD9rbOVsHVG27DeefiTfXcM++BeezT+o9
7OZ8097g9DwWs/RD9oyX1Duq7G7YqwTq/zBZftj+k+jZmWstr9trnF8ZaPr8
iL11coeRSMk1+73PZ91hmnPM/vLelPlr3161v7JIwnjO0RP2WRKOPO7pV+1f
xU7rNH1/Ch7fv6PvRJ6zOGuPnh4AFTANgw==
              "], CompressedData["
1:eJxTTMoPSmViYGCQAWIQvaMl570wy3V7Sc+mAtYp5+1h/KK9UbcZXc7Yv+Dg
fC5cdt3+5sGOWqYVJ+3dBZ2uCUfdsBcoS9nPeOC4/TLJ6qPCdjftI5S00plu
HLX/s2m7rUjMLfuSP+IcTE+O2Js/5b0pvOU2nH97Tzt7ldBdON9iy8dvD4zu
2Ye3JGln3Dpqr3e7/Lar6H17vZ6H102PH7c3+vVcdc33+/ZfZpfJMW05af+u
6ktKockD+0eJC6+Z5J+B83f/3Zlx4sd5OH+XBcvC81IX7fN+ZPjbyDywnxa+
bvtZkUv2mvtN3VZfv2+/2/htaeqrS/ZlvTPf3i27b6/zYq8hy4HL9nK7thW7
v7xnfyS7cMGs1Cv213J+33qgd89eIl97r9ntK/Z98g5OVSV37RVnBd85HXDV
nsf/qKf74jv2H9srM+d2X7X3+T/Vzn33bTjfhDV699rCW3D+s5Peu4TDbtp7
9lQcTZO6al/kGrSwKuOGvUsuRzWDxRX7b0eSrz6oum5v7zfDYFboZXh82Dmr
zp5x+6I9enwBAP7839U=
              "]}]}, 
           {RGBColor[0.801, 0.202, 0.192], 
            FilledCurveBox[{{{0, 2, 0}, {0, 1, 0}, {0, 1, 0}, {0, 1, 0}, {0, 
             1, 0}, {0, 1, 0}, {0, 1, 0}, {0, 1, 0}, {0, 1, 0}, {0, 1, 0}, {0,
              1, 0}}}, {{{0.573198393558886, 0.1425539166666666}, {
             0.573198393558886, 0.3572997499999999}, {0.6016167268922193, 
             0.3572997499999999}, {0.6016167268922193, 0.2691164166666666}, {
             0.7132367268922193, 0.2691164166666666}, {0.7132367268922193, 
             0.3572997499999999}, {0.7416550602255527, 0.3572997499999999}, {
             0.7416550602255527, 0.1425539166666666}, {0.7132367268922193, 
             0.1425539166666666}, {0.7132367268922193, 
             0.24377474999999993`}, {0.6016167268922193, 
             0.24377474999999993`}, {0.6016167268922193, 
             0.1425539166666666}}}]}},
          "2"],
         Annotation[#, 2, "Tooltip"]& ]}},
      DisplayFunction->Identity,
      ImageSize->NCache[10 Log[6]^2, 32.10401995568401]]}], "}"}]}], 
  "]"}]], "Input",
 CellChangeTimes->{{3.93248550598518*^9, 3.9324855355959454`*^9}},
 CellLabel->
  "In[1274]:=",ExpressionUUID->"c9c1453c-d37c-433f-b5c8-f2f184e6c640"],

Cell[BoxData["\<\"Z:\\\\group\\\\0-Papers in Progress\\\\Combinatorial \
Assembly Algorithms -Ian\\\\images\\\\atoms.svg\"\>"], "Output",
 CellChangeTimes->{3.9324855376128473`*^9},
 CellLabel->
  "Out[1274]=",ExpressionUUID->"930922bc-2da1-42ac-a9e5-3c4c910d0d13"]
}, Open  ]]
},
WindowSize->{1440., 747.75},
WindowMargins->{{-6, Automatic}, {Automatic, -6}},
FrontEndVersion->"13.1 for Microsoft Windows (64-bit) (June 16, 2022)",
StyleDefinitions->"Default.nb",
ExpressionUUID->"9c12fc2c-aa8e-4c15-abbe-936304ca0206"
]
(* End of Notebook Content *)

(* Internal cache information *)
(*CellTagsOutline
CellTagsIndex->{}
*)
(*CellTagsIndex
CellTagsIndex->{}
*)
(*NotebookFileOutline
Notebook[{
Cell[558, 20, 290, 6, 28, "Input",ExpressionUUID->"7eadb52c-e4da-415d-97c3-d13e0f1d7435"],
Cell[CellGroupData[{
Cell[873, 30, 288, 6, 28, "Input",ExpressionUUID->"1e00af3f-902a-4df9-8786-b1aff9353ead"],
Cell[1164, 38, 7667, 163, 165, "Output",ExpressionUUID->"8f043b06-5ea5-4105-bb7b-05ec8d5f0cfa"]
}, Open  ]],
Cell[8846, 204, 9417, 259, 428, "Input",ExpressionUUID->"36a64fff-236c-41b7-a33d-c7686ca47fcf"],
Cell[18266, 465, 38516, 853, 171, InheritFromParent,ExpressionUUID->"c9d48d25-d4ac-495b-8781-03537b594621"],
Cell[CellGroupData[{
Cell[56807, 1322, 180, 3, 28, "Input",ExpressionUUID->"1477c113-1edc-44a0-8569-2f2b6a1fe120"],
Cell[56990, 1327, 7531, 159, 60, "Output",ExpressionUUID->"8a1a02a6-7cd4-4efd-8236-be1573897cd5"]
}, Open  ]],
Cell[CellGroupData[{
Cell[64558, 1491, 232, 5, 28, "Input",ExpressionUUID->"4e67a5a9-ec5f-4b66-bc5a-c3b99454b397"],
Cell[64793, 1498, 6733, 141, 105, "Output",ExpressionUUID->"16d66ff5-db87-4e25-92c6-7309badfee8b"]
}, Open  ]],
Cell[CellGroupData[{
Cell[71563, 1644, 184, 4, 28, "Input",ExpressionUUID->"666031f6-87c5-4eeb-b482-4e76c8b71f98"],
Cell[71750, 1650, 254, 4, 46, "Output",ExpressionUUID->"8f5c069b-4cad-4032-82bd-9dd870694ffa"]
}, Open  ]],
Cell[CellGroupData[{
Cell[72041, 1659, 7907, 165, 42, "Input",ExpressionUUID->"c9c1453c-d37c-433f-b5c8-f2f184e6c640"],
Cell[79951, 1826, 265, 4, 95, "Output",ExpressionUUID->"930922bc-2da1-42ac-a9e5-3c4c910d0d13"]
}, Open  ]]
}
]
*)
