# Supplementary material for: Rapid Exploration of the Assembly Chemical Space of Molecular Graphs
Source: J Chem Inf Model. 2025 Dec 7;65(24):13203–14. doi: 10.1021/acs.jcim.5c01964 (PMC12728931; doi:10.1021/acs.jcim.5c01964)
Supplement: Supplementary file 2 [file ci5c01964_si_002.zip › Data/JAO calculations/tanimoto_mol.py]

from rdkit import Chem
from rdkit.Chem import AllChem
from rdkit.DataStructs import TanimotoSimilarity
from rdkit.Chem.Draw import rdMolDraw2D
from rdkit.Chem import rdFMCS
import sys

def compute_tanimoto(mol1, mol2, radius, nBits=2048):

    if mol1 is None or mol2 is None:
        raise ValueError("Invalid SMILES string(s)")

    fp1 = AllChem.GetMorganFingerprintAsBitVect(mol1, radius, nBits)
    fp2 = AllChem.GetMorganFingerprintAsBitVect(mol2, radius, nBits)

    return TanimotoSimilarity(fp1, fp2)

def save_molfile(mol, filename):
    molblock = Chem.MolToMolBlock(mol)
    with open(filename, 'w') as f:
        f.write(molblock)
    print(f"Saved Molfile to: {filename}")

def save_svg(mol, filename, size=(300, 300)):
    AllChem.Compute2DCoords(mol)
    drawer = rdMolDraw2D.MolDraw2DSVG(size[0], size[1])
    drawer.DrawMolecule(mol)
    drawer.FinishDrawing()
    svg = drawer.GetDrawingText()
    with open(filename, 'w') as f:
        f.write(svg)
    print(f"Saved SVG to: {filename}")

if __name__ == "__main__":
    molfilePath1 = sys.argv[1]
    molfilePath2 = sys.argv[2]

    output_name = "output"
    if len(sys.argv) > 3:
        output_name = sys.argv[3]
        
    
    mol1 = Chem.MolFromMolFile(molfilePath1)
    mol2 = Chem.MolFromMolFile(molfilePath2)

    similarity = compute_tanimoto(mol1, mol2, 2)
    similarity3 = compute_tanimoto(mol1, mol2, 3)

    mcs_result = rdFMCS.FindMCS([mol1, mol2],
                            completeRingsOnly=True,
                            ringMatchesRingOnly=True,
                            atomCompare=rdFMCS.AtomCompare.CompareElements,
                            bondCompare=rdFMCS.BondCompare.CompareOrder)
    
    
    # Get the SMARTS of the MCS
    mcs_smarts = mcs_result.smartsString
    mcs_mol = Chem.MolFromSmarts(mcs_smarts)

    # Count the number of atoms in the MCS and in each molecule
    mcs_num_bonds = mcs_mol.GetNumBonds()
    mol1_num_bonds = mol1.GetNumBonds()
    mol2_num_bonds = mol2.GetNumBonds()
    
    mcs_similarity = mcs_num_bonds / (mol1_num_bonds + mol2_num_bonds - mcs_num_bonds)
    
    with open(output_name, 'a') as f:
        print(f"{similarity:.3f} {similarity3:.3f} {mcs_similarity:.3f}", file=f)

    print(f"Tanimoto similarity (ECFP-4, ECFP-6) between 1 and 2 is: {similarity:.3f}, {similarity3:.3f}")
    print(f"MCS similarity between 1 and 2 is: {mcs_similarity:.3f}")
