# Supplementary material for: Rapid Exploration of the Assembly Chemical Space of Molecular Graphs
Source: J Chem Inf Model. 2025 Dec 7;65(24):13203–14. doi: 10.1021/acs.jcim.5c01964 (PMC12728931; doi:10.1021/acs.jcim.5c01964)
Supplement: Supplementary file 2 [file ci5c01964_si_002.zip › Data/JAO calculations/JAO generator.py]

#!/usr/bin/env python3

import re
import os
import sys
import subprocess
import time

def extract_last_integer_from_first_line(filename):
    with open(filename, 'r') as file:
        first_line = file.readline()
        numbers = re.findall(r'-?\d+', first_line)
        if numbers:
            return int(numbers[-1])
        else:
            raise ValueError(f"No integers found in the first line of {filename}")
        
def main():
    if len(sys.argv) < 3:
        print("Usage: python this_script.py <executable> <input>")
        sys.exit(1)

    executable = sys.argv[1]
    input_file = sys.argv[2]

    output_name = "output"

    file_pairs = []
    with open(input_file, 'r') as f:
        for line in f:
            words = line.split(' ')
            words[1] = words[1].rsplit()[0]
            pair = [words[0]] + [words[1]]
            file_pairs.append(pair)

    for file_pair in file_pairs:
        assemblyCpp_command1 = [executable] + [file_pair[0]] + ["-algoType=4"]
        print(f"Running: {' '.join(assemblyCpp_command1)}")
        subprocess.run(assemblyCpp_command1)

        #time.sleep(1)
        assemblyCpp_command2 = [executable] + [file_pair[1]] + ["-algoType=4"]
        print(f"Running: {' '.join(assemblyCpp_command2)}")
        subprocess.run(assemblyCpp_command2)
        
        #time.sleep(1)
        fileMol1 = file_pair[0] + ".mol"
        fileMol2 = file_pair[1] + ".mol"
        concatenate_command = ["python"] + ["concatenator.py"] + [fileMol1] + [fileMol2]
        print(f"Running: {' '.join(concatenate_command)}")
        subprocess.run(concatenate_command)

        
        tanimoto_command = ["python"] + ["tanimoto_mol.py"] + [fileMol1] + [fileMol2]
        print(f"Running: {' '.join(tanimoto_command)}")
        subprocess.run(tanimoto_command)

        concatenated_name = file_pair[0] + "+" + file_pair[1]
        #concatenatedMol = concatenated_name + ".mol"


        assemblyCpp_command3 = [executable] + [concatenated_name] + ["-algoType=4"] + ["-runTime=300000"]
        print(f"Running: {' '.join(assemblyCpp_command3)}")
        subprocess.run(assemblyCpp_command3)

        file1Out = file_pair[0] + "Out"
        file2Out = file_pair[1] + "Out"
        ConcatOut = concatenated_name + "Out"

        a = extract_last_integer_from_first_line(file1Out)
        b = extract_last_integer_from_first_line(file2Out)
        ab = extract_last_integer_from_first_line(ConcatOut)
        JAO = (a + b - ab)/(ab)
        
        with open(output_name, 'a') as f:
            print(f"{JAO:.3f}\n", file=f)

if __name__ == "__main__":
    main()
