# Supplementary material for: Rapid Exploration of the Assembly Chemical Space of Molecular Graphs
Source: J Chem Inf Model. 2025 Dec 7;65(24):13203–14. doi: 10.1021/acs.jcim.5c01964 (PMC12728931; doi:10.1021/acs.jcim.5c01964)
Supplement: Supplementary file 2 [file ci5c01964_si_002.zip › Data/JAO calculations/concatenator.py]

from rdkit import Chem
import argparse

def concatenate_mol_files(file1_path, file2_path, sanitize=True):
    """
    Concatenate two .mol files into a single structure file.
    """
    # Read the mol files without sanitization
    supplier1 = Chem.ForwardSDMolSupplier(file1_path, sanitize=sanitize, removeHs=False)
    supplier2 = Chem.ForwardSDMolSupplier(file2_path, sanitize=sanitize, removeHs=False)
    
    mol1 = next(supplier1)
    mol2 = next(supplier2)
    
    if mol1 is None or mol2 is None:
        raise ValueError("Failed to read one or both mol files")
    
    # Create an empty molecule
    combined = Chem.RWMol()
    
    # Add atoms from first molecule
    for atom in mol1.GetAtoms():
        combined.AddAtom(Chem.Atom(atom.GetAtomicNum()))
    
    # Add bonds from first molecule
    for bond in mol1.GetBonds():
        combined.AddBond(bond.GetBeginAtomIdx(), 
                        bond.GetEndAtomIdx(), 
                        bond.GetBondType())
    
    # Get number of atoms in first molecule
    offset = mol1.GetNumAtoms()
    
    # Add atoms from second molecule
    for atom in mol2.GetAtoms():
        combined.AddAtom(Chem.Atom(atom.GetAtomicNum()))
    
    # Add bonds from second molecule (with offset)
    for bond in mol2.GetBonds():
        combined.AddBond(bond.GetBeginAtomIdx() + offset,
                        bond.GetEndAtomIdx() + offset,
                        bond.GetBondType())
    
    # Convert to regular molecule
    combined_mol = combined.GetMol()
    
    file1_only = file1_path.split('.')[0]
    file2_only = file2_path.split('.')[0]
    output_path = file1_only + "+" + file2_only + ".mol"
    # Write to file as molfile (V2000) format to avoid sanitization
    with open(output_path, 'w') as f:
        f.write(Chem.MolToMolBlock(combined_mol, kekulize=False))
    
    return combined_mol, output_path

if __name__ == "__main__":
    parser = argparse.ArgumentParser(description='Concatenate two .mol files')
    parser.add_argument('file1', help='Path to first .mol file')
    parser.add_argument('file2', help='Path to second .mol file')
    #parser.add_argument('output', help='Path for output .mol file')
    parser.add_argument('--no-sanitize', action='store_true', help='Disable sanitization')
    
    args = parser.parse_args()
    
    try:
        combined_mol, output_path = concatenate_mol_files(args.file1, args.file2,
                                           sanitize=not args.no_sanitize)
        print(f"Successfully combined molecules and saved to {output_path}")
    except Exception as e:
        print(f"Error: {str(e)}")
