# Supplementary material for: Rapid Exploration of the Assembly Chemical Space of Molecular Graphs
Source: J Chem Inf Model. 2025 Dec 7;65(24):13203–14. doi: 10.1021/acs.jcim.5c01964 (PMC12728931; doi:10.1021/acs.jcim.5c01964)
Supplement: Supplementary file 2 [file ci5c01964_si_002.zip › Data/JAO calculations/peptides/HIK+HKI.mol]

     RDKit          2D

 56 56  0  0  0  0  0  0  0  0999 V2000
    2.7760   -2.5981    0.0000 N   0  0  0  0  0  0  0  0  0  0  0  0
    3.5260   -1.2990    0.0000 C   0  0  0  0  0  0  0  0  0  0  0  0
    5.0260   -1.2990    0.0000 C   0  0  0  0  0  0  0  0  0  0  0  0
    5.7760    0.0000    0.0000 O   0  0  0  0  0  0  0  0  0  0  0  0
    2.7760    0.0000    0.0000 C   0  0  0  0  0  0  0  0  0  0  0  0
    1.2760    0.0000    0.0000 C   0  0  0  0  0  0  0  0  0  0  0  0
    0.3943    1.2135    0.0000 N   0  0  0  0  0  0  0  0  0  0  0  0
    0.3943   -1.2135    0.0000 C   0  0  0  0  0  0  0  0  0  0  0  0
   -1.0323    0.7500    0.0000 C   0  0  0  0  0  0  0  0  0  0  0  0
   -1.0323   -0.7500    0.0000 N   0  0  0  0  0  0  0  0  0  0  0  0
    5.7760   -2.5981    0.0000 N   0  0  0  0  0  0  0  0  0  0  0  0
    7.2760   -2.5981    0.0000 C   0  0  0  0  0  0  0  0  0  0  0  0
    8.0260   -3.8971    0.0000 C   0  0  0  0  0  0  0  0  0  0  0  0
    7.2760   -5.1962    0.0000 O   0  0  0  0  0  0  0  0  0  0  0  0
    8.0260   -1.2990    0.0000 C   0  0  0  0  0  0  0  0  0  0  0  0
    9.5260   -1.2990    0.0000 C   0  0  0  0  0  0  0  0  0  0  0  0
    7.2760    0.0000    0.0000 C   0  0  0  0  0  0  0  0  0  0  0  0
    8.0260    1.2990    0.0000 C   0  0  0  0  0  0  0  0  0  0  0  0
    9.5260   -3.8971    0.0000 N   0  0  0  0  0  0  0  0  0  0  0  0
   10.2760   -5.1962    0.0000 C   0  0  0  0  0  0  0  0  0  0  0  0
    9.5260   -6.4952    0.0000 C   0  0  0  0  0  0  0  0  0  0  0  0
   10.2760   -7.7942    0.0000 O   0  0  0  0  0  0  0  0  0  0  0  0
   11.7760   -5.1962    0.0000 C   0  0  0  0  0  0  0  0  0  0  0  0
   12.5260   -6.4952    0.0000 C   0  0  0  0  0  0  0  0  0  0  0  0
   14.0260   -6.4952    0.0000 C   0  0  0  0  0  0  0  0  0  0  0  0
   14.7760   -7.7942    0.0000 C   0  0  0  0  0  0  0  0  0  0  0  0
   16.2760   -7.7942    0.0000 N   0  0  0  0  0  0  0  0  0  0  0  0
    8.0260   -6.4952    0.0000 O   0  0  0  0  0  0  0  0  0  0  0  0
    2.7760    6.1962    0.0000 N   0  0  0  0  0  0  0  0  0  0  0  0
    3.5260    7.4952    0.0000 C   0  0  0  0  0  0  0  0  0  0  0  0
    5.0260    7.4952    0.0000 C   0  0  0  0  0  0  0  0  0  0  0  0
    5.7760    8.7942    0.0000 O   0  0  0  0  0  0  0  0  0  0  0  0
    2.7760    8.7942    0.0000 C   0  0  0  0  0  0  0  0  0  0  0  0
    1.2760    8.7942    0.0000 C   0  0  0  0  0  0  0  0  0  0  0  0
    0.3943   10.0078    0.0000 N   0  0  0  0  0  0  0  0  0  0  0  0
    0.3943    7.5807    0.0000 C   0  0  0  0  0  0  0  0  0  0  0  0
   -1.0323    9.5442    0.0000 C   0  0  0  0  0  0  0  0  0  0  0  0
   -1.0323    8.0442    0.0000 N   0  0  0  0  0  0  0  0  0  0  0  0
    5.7760    6.1962    0.0000 N   0  0  0  0  0  0  0  0  0  0  0  0
    7.2760    6.1962    0.0000 C   0  0  0  0  0  0  0  0  0  0  0  0
    8.0260    7.4952    0.0000 C   0  0  0  0  0  0  0  0  0  0  0  0
    7.2760    8.7942    0.0000 O   0  0  0  0  0  0  0  0  0  0  0  0
    8.0260    4.8971    0.0000 C   0  0  0  0  0  0  0  0  0  0  0  0
    9.5260    4.8971    0.0000 C   0  0  0  0  0  0  0  0  0  0  0  0
   10.2760    3.5981    0.0000 C   0  0  0  0  0  0  0  0  0  0  0  0
   11.7760    3.5981    0.0000 C   0  0  0  0  0  0  0  0  0  0  0  0
   12.5260    2.2990    0.0000 N   0  0  0  0  0  0  0  0  0  0  0  0
    9.5260    7.4952    0.0000 N   0  0  0  0  0  0  0  0  0  0  0  0
   10.2760    8.7942    0.0000 C   0  0  0  0  0  0  0  0  0  0  0  0
   11.7760    8.7942    0.0000 C   0  0  0  0  0  0  0  0  0  0  0  0
   12.5260   10.0933    0.0000 O   0  0  0  0  0  0  0  0  0  0  0  0
    9.5260   10.0933    0.0000 C   0  0  0  0  0  0  0  0  0  0  0  0
   10.2760   11.3923    0.0000 C   0  0  0  0  0  0  0  0  0  0  0  0
    8.0260   10.0933    0.0000 C   0  0  0  0  0  0  0  0  0  0  0  0
    7.2760   11.3923    0.0000 C   0  0  0  0  0  0  0  0  0  0  0  0
   12.5260    7.4952    0.0000 O   0  0  0  0  0  0  0  0  0  0  0  0
  2  1  1  0
  2  3  1  0
  3  4  2  0
  2  5  1  0
  5  6  1  0
  6  7  4  0
  7  9  4  0
  9 10  4  0
 10  8  4  0
  8  6  4  0
 12 11  1  0
 12 13  1  0
 13 14  2  0
 12 15  1  0
 15 16  1  0
 15 17  1  0
 17 18  1  0
  3 11  1  0
 19 20  1  0
 20 21  1  0
 21 22  2  0
 20 23  1  0
 23 24  1  0
 24 25  1  0
 25 26  1  0
 26 27  1  0
 13 19  1  0
 21 28  1  0
 30 29  1  0
 30 31  1  0
 31 32  2  0
 30 33  1  0
 33 34  1  0
 34 35  4  0
 35 37  4  0
 37 38  4  0
 38 36  4  0
 36 34  4  0
 39 40  1  0
 40 41  1  0
 41 42  2  0
 40 43  1  0
 43 44  1  0
 44 45  1  0
 45 46  1  0
 46 47  1  0
 31 39  1  0
 49 48  1  0
 49 50  1  0
 50 51  2  0
 49 52  1  0
 52 53  1  0
 52 54  1  0
 54 55  1  0
 41 48  1  0
 50 56  1  0
M  END
