# Supplementary material for: Rapid Exploration of the Assembly Chemical Space of Molecular Graphs
Source: J Chem Inf Model. 2025 Dec 7;65(24):13203–14. doi: 10.1021/acs.jcim.5c01964 (PMC12728931; doi:10.1021/acs.jcim.5c01964)
Supplement: Supplementary file 2 [file ci5c01964_si_002.zip › Data/JAO calculations/peptides/HKI.mol]

     RDKit          2D

 28 28  0  0  0  0  0  0  0  0999 V2000
    4.0493    2.0621    0.0000 N   0  0  0  0  0  0  0  0  0  0  0  0
    3.5154    0.6603    0.0000 C   0  0  0  0  0  0  0  0  0  0  0  0
    2.0345    0.4218    0.0000 C   0  0  0  0  0  0  0  0  0  0  0  0
    1.5007   -0.9800    0.0000 O   0  0  0  0  0  0  0  0  0  0  0  0
    4.4625   -0.5029    0.0000 C   0  0  0  0  0  0  0  0  0  0  0  0
    5.9434   -0.2643    0.0000 C   0  0  0  0  0  0  0  0  0  0  0  0
    7.0069   -1.3222    0.0000 N   0  0  0  0  0  0  0  0  0  0  0  0
    6.6209    1.0740    0.0000 C   0  0  0  0  0  0  0  0  0  0  0  0
    8.3416   -0.6376    0.0000 C   0  0  0  0  0  0  0  0  0  0  0  0
    8.1030    0.8433    0.0000 N   0  0  0  0  0  0  0  0  0  0  0  0
    1.0875    1.5850    0.0000 N   0  0  0  0  0  0  0  0  0  0  0  0
   -0.3934    1.3464    0.0000 C   0  0  0  0  0  0  0  0  0  0  0  0
   -0.9273   -0.0554    0.0000 C   0  0  0  0  0  0  0  0  0  0  0  0
    0.0198   -1.2186    0.0000 O   0  0  0  0  0  0  0  0  0  0  0  0
   -1.3405    2.5096    0.0000 C   0  0  0  0  0  0  0  0  0  0  0  0
   -2.8214    2.2710    0.0000 C   0  0  0  0  0  0  0  0  0  0  0  0
   -3.7685    3.4342    0.0000 C   0  0  0  0  0  0  0  0  0  0  0  0
   -5.2494    3.1957    0.0000 C   0  0  0  0  0  0  0  0  0  0  0  0
   -6.1964    4.3589    0.0000 N   0  0  0  0  0  0  0  0  0  0  0  0
   -2.4082   -0.2940    0.0000 N   0  0  0  0  0  0  0  0  0  0  0  0
   -2.9420   -1.6958    0.0000 C   0  0  0  0  0  0  0  0  0  0  0  0
   -1.9950   -2.8590    0.0000 C   0  0  0  0  0  0  0  0  0  0  0  0
   -0.5140   -2.6204    0.0000 O   0  0  0  0  0  0  0  0  0  0  0  0
   -4.4229   -1.9343    0.0000 C   0  0  0  0  0  0  0  0  0  0  0  0
   -4.9568   -3.3361    0.0000 C   0  0  0  0  0  0  0  0  0  0  0  0
   -5.3700   -0.7711    0.0000 C   0  0  0  0  0  0  0  0  0  0  0  0
   -6.8509   -1.0097    0.0000 C   0  0  0  0  0  0  0  0  0  0  0  0
   -2.5288   -4.2608    0.0000 O   0  0  0  0  0  0  0  0  0  0  0  0
  2  1  1  1
  2  3  1  0
  3  4  2  0
  2  5  1  0
  5  6  1  0
  6  7  1  0
  7  9  2  0
  9 10  1  0
 10  8  1  0
  8  6  2  0
 11 12  1  0
 12 13  1  0
 13 14  2  0
 12 15  1  6
 15 16  1  0
 16 17  1  0
 17 18  1  0
 18 19  1  0
  3 11  1  0
 21 20  1  6
 21 22  1  0
 22 23  2  0
 21 24  1  0
 24 25  1  1
 24 26  1  0
 26 27  1  0
 13 20  1  0
 22 28  1  0
M  END
