# Supplementary material for: Rapid Exploration of the Assembly Chemical Space of Molecular Graphs
Source: J Chem Inf Model. 2025 Dec 7;65(24):13203–14. doi: 10.1021/acs.jcim.5c01964 (PMC12728931; doi:10.1021/acs.jcim.5c01964)
Supplement: Supplementary file 2 [file ci5c01964_si_002.zip › Data/JAO calculations/peptides/PQR+PRQ.mol]

     RDKit          2D

 56 56  0  0  0  0  0  0  0  0999 V2000
    1.2760    0.0000    0.0000 N   0  0  0  0  0  0  0  0  0  0  0  0
    0.3943    1.2135    0.0000 C   0  0  0  0  0  0  0  0  0  0  0  0
    0.8578    2.6401    0.0000 C   0  0  0  0  0  0  0  0  0  0  0  0
   -0.1459    3.7548    0.0000 O   0  0  0  0  0  0  0  0  0  0  0  0
   -1.0323    0.7500    0.0000 C   0  0  0  0  0  0  0  0  0  0  0  0
   -1.0323   -0.7500    0.0000 C   0  0  0  0  0  0  0  0  0  0  0  0
    0.3943   -1.2135    0.0000 C   0  0  0  0  0  0  0  0  0  0  0  0
    2.3250    2.9520    0.0000 N   0  0  0  0  0  0  0  0  0  0  0  0
    2.7886    4.3786    0.0000 C   0  0  0  0  0  0  0  0  0  0  0  0
    1.7849    5.4933    0.0000 C   0  0  0  0  0  0  0  0  0  0  0  0
    0.3177    5.1814    0.0000 O   0  0  0  0  0  0  0  0  0  0  0  0
    4.2558    4.6904    0.0000 C   0  0  0  0  0  0  0  0  0  0  0  0
    4.7193    6.1170    0.0000 C   0  0  0  0  0  0  0  0  0  0  0  0
    6.1865    6.4289    0.0000 C   0  0  0  0  0  0  0  0  0  0  0  0
    7.1902    5.3142    0.0000 O   0  0  0  0  0  0  0  0  0  0  0  0
    6.6501    7.8555    0.0000 N   0  0  0  0  0  0  0  0  0  0  0  0
    2.2484    6.9199    0.0000 N   0  0  0  0  0  0  0  0  0  0  0  0
    1.2447    8.0346    0.0000 C   0  0  0  0  0  0  0  0  0  0  0  0
   -0.2225    7.7227    0.0000 C   0  0  0  0  0  0  0  0  0  0  0  0
   -1.2262    8.8374    0.0000 O   0  0  0  0  0  0  0  0  0  0  0  0
    1.7082    9.4612    0.0000 C   0  0  0  0  0  0  0  0  0  0  0  0
    0.7045   10.5759    0.0000 C   0  0  0  0  0  0  0  0  0  0  0  0
    1.1681   12.0025    0.0000 C   0  0  0  0  0  0  0  0  0  0  0  0
    0.1644   13.1172    0.0000 N   0  0  0  0  0  0  0  0  0  0  0  0
    0.6279   14.5438    0.0000 C   0  0  0  0  0  0  0  0  0  0  0  0
   -0.3758   15.6585    0.0000 N   0  0  0  0  0  0  0  0  0  0  0  0
    2.0951   14.8556    0.0000 N   0  0  0  0  0  0  0  0  0  0  0  0
   -0.6860    6.2961    0.0000 O   0  0  0  0  0  0  0  0  0  0  0  0
   10.6924    0.0000    0.0000 N   0  0  0  0  0  0  0  0  0  0  0  0
    9.8107    1.2135    0.0000 C   0  0  0  0  0  0  0  0  0  0  0  0
   10.2743    2.6401    0.0000 C   0  0  0  0  0  0  0  0  0  0  0  0
    9.2706    3.7548    0.0000 O   0  0  0  0  0  0  0  0  0  0  0  0
    8.3842    0.7500    0.0000 C   0  0  0  0  0  0  0  0  0  0  0  0
    8.3842   -0.7500    0.0000 C   0  0  0  0  0  0  0  0  0  0  0  0
    9.8107   -1.2135    0.0000 C   0  0  0  0  0  0  0  0  0  0  0  0
   11.7415    2.9520    0.0000 N   0  0  0  0  0  0  0  0  0  0  0  0
   12.2050    4.3786    0.0000 C   0  0  0  0  0  0  0  0  0  0  0  0
   11.2013    5.4933    0.0000 C   0  0  0  0  0  0  0  0  0  0  0  0
    9.7341    5.1814    0.0000 O   0  0  0  0  0  0  0  0  0  0  0  0
   13.6722    4.6904    0.0000 C   0  0  0  0  0  0  0  0  0  0  0  0
   14.1358    6.1170    0.0000 C   0  0  0  0  0  0  0  0  0  0  0  0
   15.6030    6.4289    0.0000 C   0  0  0  0  0  0  0  0  0  0  0  0
   16.0665    7.8555    0.0000 N   0  0  0  0  0  0  0  0  0  0  0  0
   17.5337    8.1673    0.0000 C   0  0  0  0  0  0  0  0  0  0  0  0
   17.9973    9.5939    0.0000 N   0  0  0  0  0  0  0  0  0  0  0  0
   18.5374    7.0526    0.0000 N   0  0  0  0  0  0  0  0  0  0  0  0
   11.6648    6.9199    0.0000 N   0  0  0  0  0  0  0  0  0  0  0  0
   10.6612    8.0346    0.0000 C   0  0  0  0  0  0  0  0  0  0  0  0
    9.1939    7.7227    0.0000 C   0  0  0  0  0  0  0  0  0  0  0  0
    8.1902    8.8374    0.0000 O   0  0  0  0  0  0  0  0  0  0  0  0
   11.1247    9.4612    0.0000 C   0  0  0  0  0  0  0  0  0  0  0  0
   10.1210   10.5759    0.0000 C   0  0  0  0  0  0  0  0  0  0  0  0
   10.5845   12.0025    0.0000 C   0  0  0  0  0  0  0  0  0  0  0  0
   12.0517   12.3143    0.0000 O   0  0  0  0  0  0  0  0  0  0  0  0
    9.5808   13.1172    0.0000 N   0  0  0  0  0  0  0  0  0  0  0  0
    8.7304    6.2961    0.0000 O   0  0  0  0  0  0  0  0  0  0  0  0
  1  2  1  0
  2  3  1  0
  3  4  2  0
  2  5  1  0
  5  6  1  0
  6  7  1  0
  7  1  1  0
  8  9  1  0
  9 10  1  0
 10 11  2  0
  9 12  1  0
 12 13  1  0
 13 14  1  0
 14 15  2  0
 14 16  1  0
  3  8  1  0
 17 18  1  0
 18 19  1  0
 19 20  2  0
 18 21  1  0
 21 22  1  0
 22 23  1  0
 23 24  1  0
 24 25  1  0
 25 26  2  0
 25 27  1  0
 10 17  1  0
 19 28  1  0
 29 30  1  0
 30 31  1  0
 31 32  2  0
 30 33  1  0
 33 34  1  0
 34 35  1  0
 35 29  1  0
 36 37  1  0
 37 38  1  0
 38 39  2  0
 37 40  1  0
 40 41  1  0
 41 42  1  0
 42 43  1  0
 43 44  1  0
 44 45  2  0
 44 46  1  0
 31 36  1  0
 47 48  1  0
 48 49  1  0
 49 50  2  0
 48 51  1  0
 51 52  1  0
 52 53  1  0
 53 54  2  0
 53 55  1  0
 38 47  1  0
 49 56  1  0
M  END
