# Supplementary material for: Rapid Exploration of the Assembly Chemical Space of Molecular Graphs
Source: J Chem Inf Model. 2025 Dec 7;65(24):13203–14. doi: 10.1021/acs.jcim.5c01964 (PMC12728931; doi:10.1021/acs.jcim.5c01964)
Supplement: Supplementary file 2 [file ci5c01964_si_002.zip › Data/JAO calculations/peptides/LMN+LNM.mol]

     RDKit          2D

 50 48  0  0  0  0  0  0  0  0999 V2000
    3.8971    2.2500    0.0000 N   0  0  0  0  0  0  0  0  0  0  0  0
    2.5981    3.0000    0.0000 C   0  0  0  0  0  0  0  0  0  0  0  0
    2.5981    4.5000    0.0000 C   0  0  0  0  0  0  0  0  0  0  0  0
    1.2990    5.2500    0.0000 O   0  0  0  0  0  0  0  0  0  0  0  0
    1.2990    2.2500    0.0000 C   0  0  0  0  0  0  0  0  0  0  0  0
    1.2990    0.7500    0.0000 C   0  0  0  0  0  0  0  0  0  0  0  0
    0.0000    0.0000    0.0000 C   0  0  0  0  0  0  0  0  0  0  0  0
    2.5981   -0.0000    0.0000 C   0  0  0  0  0  0  0  0  0  0  0  0
    3.8971    5.2500    0.0000 N   0  0  0  0  0  0  0  0  0  0  0  0
    3.8971    6.7500    0.0000 C   0  0  0  0  0  0  0  0  0  0  0  0
    2.5981    7.5000    0.0000 C   0  0  0  0  0  0  0  0  0  0  0  0
    1.2990    6.7500    0.0000 O   0  0  0  0  0  0  0  0  0  0  0  0
    5.1962    7.5000    0.0000 C   0  0  0  0  0  0  0  0  0  0  0  0
    5.1962    9.0000    0.0000 C   0  0  0  0  0  0  0  0  0  0  0  0
    6.4952    9.7500    0.0000 S   0  0  0  0  0  0  0  0  0  0  0  0
    6.4952   11.2500    0.0000 C   0  0  0  0  0  0  0  0  0  0  0  0
    2.5981    9.0000    0.0000 N   0  0  0  0  0  0  0  0  0  0  0  0
    1.2990    9.7500    0.0000 C   0  0  0  0  0  0  0  0  0  0  0  0
    0.0000    9.0000    0.0000 C   0  0  0  0  0  0  0  0  0  0  0  0
   -1.2990    9.7500    0.0000 O   0  0  0  0  0  0  0  0  0  0  0  0
    1.2990   11.2500    0.0000 C   0  0  0  0  0  0  0  0  0  0  0  0
    0.0000   12.0000    0.0000 C   0  0  0  0  0  0  0  0  0  0  0  0
   -1.2990   11.2500    0.0000 O   0  0  0  0  0  0  0  0  0  0  0  0
    0.0000   13.5000    0.0000 N   0  0  0  0  0  0  0  0  0  0  0  0
    0.0000    7.5000    0.0000 O   0  0  0  0  0  0  0  0  0  0  0  0
   12.6913    2.2500    0.0000 N   0  0  0  0  0  0  0  0  0  0  0  0
   11.3923    3.0000    0.0000 C   0  0  0  0  0  0  0  0  0  0  0  0
   11.3923    4.5000    0.0000 C   0  0  0  0  0  0  0  0  0  0  0  0
   10.0933    5.2500    0.0000 O   0  0  0  0  0  0  0  0  0  0  0  0
   10.0933    2.2500    0.0000 C   0  0  0  0  0  0  0  0  0  0  0  0
   10.0933    0.7500    0.0000 C   0  0  0  0  0  0  0  0  0  0  0  0
    8.7942    0.0000    0.0000 C   0  0  0  0  0  0  0  0  0  0  0  0
   11.3923   -0.0000    0.0000 C   0  0  0  0  0  0  0  0  0  0  0  0
   12.6913    5.2500    0.0000 N   0  0  0  0  0  0  0  0  0  0  0  0
   12.6913    6.7500    0.0000 C   0  0  0  0  0  0  0  0  0  0  0  0
   11.3923    7.5000    0.0000 C   0  0  0  0  0  0  0  0  0  0  0  0
   10.0933    6.7500    0.0000 O   0  0  0  0  0  0  0  0  0  0  0  0
   13.9904    7.5000    0.0000 C   0  0  0  0  0  0  0  0  0  0  0  0
   13.9904    9.0000    0.0000 C   0  0  0  0  0  0  0  0  0  0  0  0
   12.6913    9.7500    0.0000 O   0  0  0  0  0  0  0  0  0  0  0  0
   15.2894    9.7500    0.0000 N   0  0  0  0  0  0  0  0  0  0  0  0
   11.3923    9.0000    0.0000 N   0  0  0  0  0  0  0  0  0  0  0  0
   10.0933    9.7500    0.0000 C   0  0  0  0  0  0  0  0  0  0  0  0
    8.7942    9.0000    0.0000 C   0  0  0  0  0  0  0  0  0  0  0  0
    7.4952    9.7500    0.0000 O   0  0  0  0  0  0  0  0  0  0  0  0
   10.0933   11.2500    0.0000 C   0  0  0  0  0  0  0  0  0  0  0  0
    8.7942   12.0000    0.0000 C   0  0  0  0  0  0  0  0  0  0  0  0
    8.7942   13.5000    0.0000 S   0  0  0  0  0  0  0  0  0  0  0  0
    7.4952   14.2500    0.0000 C   0  0  0  0  0  0  0  0  0  0  0  0
    8.7942    7.5000    0.0000 O   0  0  0  0  0  0  0  0  0  0  0  0
  2  1  1  0
  2  3  1  0
  3  4  2  0
  2  5  1  0
  5  6  1  0
  6  7  1  0
  6  8  1  0
  9 10  1  0
 10 11  1  0
 11 12  2  0
 10 13  1  0
 13 14  1  0
 14 15  1  0
 15 16  1  0
  3  9  1  0
 17 18  1  0
 18 19  1  0
 19 20  2  0
 18 21  1  0
 21 22  1  0
 22 23  2  0
 22 24  1  0
 11 17  1  0
 19 25  1  0
 27 26  1  0
 27 28  1  0
 28 29  2  0
 27 30  1  0
 30 31  1  0
 31 32  1  0
 31 33  1  0
 34 35  1  0
 35 36  1  0
 36 37  2  0
 35 38  1  0
 38 39  1  0
 39 40  2  0
 39 41  1  0
 28 34  1  0
 42 43  1  0
 43 44  1  0
 44 45  2  0
 43 46  1  0
 46 47  1  0
 47 48  1  0
 48 49  1  0
 36 42  1  0
 44 50  1  0
M  END
