# Supplementary material for: Rapid Exploration of the Assembly Chemical Space of Molecular Graphs
Source: J Chem Inf Model. 2025 Dec 7;65(24):13203–14. doi: 10.1021/acs.jcim.5c01964 (PMC12728931; doi:10.1021/acs.jcim.5c01964)
Supplement: Supplementary file 2 [file ci5c01964_si_002.zip › Data/JAO calculations/peptides/STV+SVT.mol]

     RDKit          2D

 42 40  0  0  0  0  0  0  0  0999 V2000
    2.5981   -4.5000    0.0000 N   0  0  0  0  0  0  0  0  0  0  0  0
    3.8971   -3.7500    0.0000 C   0  0  0  0  0  0  0  0  0  0  0  0
    3.8971   -2.2500    0.0000 C   0  0  0  0  0  0  0  0  0  0  0  0
    5.1962   -1.5000    0.0000 O   0  0  0  0  0  0  0  0  0  0  0  0
    5.1962   -4.5000    0.0000 C   0  0  0  0  0  0  0  0  0  0  0  0
    5.1962   -6.0000    0.0000 O   0  0  0  0  0  0  0  0  0  0  0  0
    2.5981   -1.5000    0.0000 N   0  0  0  0  0  0  0  0  0  0  0  0
    2.5981   -0.0000    0.0000 C   0  0  0  0  0  0  0  0  0  0  0  0
    3.8971    0.7500    0.0000 C   0  0  0  0  0  0  0  0  0  0  0  0
    3.8971    2.2500    0.0000 O   0  0  0  0  0  0  0  0  0  0  0  0
    1.2990    0.7500    0.0000 C   0  0  0  0  0  0  0  0  0  0  0  0
    1.2990    2.2500    0.0000 O   0  0  0  0  0  0  0  0  0  0  0  0
    0.0000    0.0000    0.0000 C   0  0  0  0  0  0  0  0  0  0  0  0
    5.1962   -0.0000    0.0000 N   0  0  0  0  0  0  0  0  0  0  0  0
    6.4952    0.7500    0.0000 C   0  0  0  0  0  0  0  0  0  0  0  0
    7.7942   -0.0000    0.0000 C   0  0  0  0  0  0  0  0  0  0  0  0
    9.0933    0.7500    0.0000 O   0  0  0  0  0  0  0  0  0  0  0  0
    6.4952    2.2500    0.0000 C   0  0  0  0  0  0  0  0  0  0  0  0
    7.7942    3.0000    0.0000 C   0  0  0  0  0  0  0  0  0  0  0  0
    5.1962    3.0000    0.0000 C   0  0  0  0  0  0  0  0  0  0  0  0
    7.7942   -1.5000    0.0000 O   0  0  0  0  0  0  0  0  0  0  0  0
   -2.5981    8.5000    0.0000 N   0  0  0  0  0  0  0  0  0  0  0  0
   -1.2990    9.2500    0.0000 C   0  0  0  0  0  0  0  0  0  0  0  0
   -0.0000    8.5000    0.0000 C   0  0  0  0  0  0  0  0  0  0  0  0
    1.2990    9.2500    0.0000 O   0  0  0  0  0  0  0  0  0  0  0  0
   -1.2990   10.7500    0.0000 C   0  0  0  0  0  0  0  0  0  0  0  0
   -2.5981   11.5000    0.0000 O   0  0  0  0  0  0  0  0  0  0  0  0
   -0.0000    7.0000    0.0000 N   0  0  0  0  0  0  0  0  0  0  0  0
    1.2990    6.2500    0.0000 C   0  0  0  0  0  0  0  0  0  0  0  0
    2.5981    7.0000    0.0000 C   0  0  0  0  0  0  0  0  0  0  0  0
    3.8971    6.2500    0.0000 O   0  0  0  0  0  0  0  0  0  0  0  0
    1.2990    4.7500    0.0000 C   0  0  0  0  0  0  0  0  0  0  0  0
    0.0000    4.0000    0.0000 C   0  0  0  0  0  0  0  0  0  0  0  0
    2.5981    4.0000    0.0000 C   0  0  0  0  0  0  0  0  0  0  0  0
    2.5981    8.5000    0.0000 N   0  0  0  0  0  0  0  0  0  0  0  0
    3.8971    9.2500    0.0000 C   0  0  0  0  0  0  0  0  0  0  0  0
    3.8971   10.7500    0.0000 C   0  0  0  0  0  0  0  0  0  0  0  0
    5.1962   11.5000    0.0000 O   0  0  0  0  0  0  0  0  0  0  0  0
    5.1962    8.5000    0.0000 C   0  0  0  0  0  0  0  0  0  0  0  0
    5.1962    7.0000    0.0000 O   0  0  0  0  0  0  0  0  0  0  0  0
    6.4952    9.2500    0.0000 C   0  0  0  0  0  0  0  0  0  0  0  0
    2.5981   11.5000    0.0000 O   0  0  0  0  0  0  0  0  0  0  0  0
  2  1  1  0
  2  3  1  0
  3  4  2  0
  2  5  1  0
  5  6  1  0
  8  7  1  0
  8  9  1  0
  9 10  2  0
  8 11  1  0
 11 12  1  0
 11 13  1  0
  3  7  1  0
 15 14  1  0
 15 16  1  0
 16 17  2  0
 15 18  1  0
 18 19  1  0
 18 20  1  0
  9 14  1  0
 16 21  1  0
 23 22  1  0
 23 24  1  0
 24 25  2  0
 23 26  1  0
 26 27  1  0
 29 28  1  0
 29 30  1  0
 30 31  2  0
 29 32  1  0
 32 33  1  0
 32 34  1  0
 24 28  1  0
 36 35  1  0
 36 37  1  0
 37 38  2  0
 36 39  1  0
 39 40  1  0
 39 41  1  0
 30 35  1  0
 37 42  1  0
M  END
