# Supplementary material for: Rapid Exploration of the Assembly Chemical Space of Molecular Graphs
Source: J Chem Inf Model. 2025 Dec 7;65(24):13203–14. doi: 10.1021/acs.jcim.5c01964 (PMC12728931; doi:10.1021/acs.jcim.5c01964)
Supplement: Supplementary file 2 [file ci5c01964_si_002.zip › Data/JAO calculations/peptides/SVT.mol]

     RDKit          2D

 21 20  0  0  0  0  0  0  0  0999 V2000
    4.5200   -0.1553    0.0000 N   0  0  0  0  0  0  0  0  0  0  0  0
    3.2369   -0.9324    0.0000 C   0  0  0  0  0  0  0  0  0  0  0  0
    1.9224   -0.2097    0.0000 C   0  0  0  0  0  0  0  0  0  0  0  0
    0.6394   -0.9868    0.0000 O   0  0  0  0  0  0  0  0  0  0  0  0
    3.2684   -2.4320    0.0000 C   0  0  0  0  0  0  0  0  0  0  0  0
    4.5828   -3.1546    0.0000 O   0  0  0  0  0  0  0  0  0  0  0  0
    1.8910    1.2899    0.0000 N   0  0  0  0  0  0  0  0  0  0  0  0
    0.5765    2.0125    0.0000 C   0  0  0  0  0  0  0  0  0  0  0  0
   -0.7065    1.2355    0.0000 C   0  0  0  0  0  0  0  0  0  0  0  0
   -2.0210    1.9581    0.0000 O   0  0  0  0  0  0  0  0  0  0  0  0
    0.5451    3.5122    0.0000 C   0  0  0  0  0  0  0  0  0  0  0  0
    1.8281    4.2893    0.0000 C   0  0  0  0  0  0  0  0  0  0  0  0
   -0.7694    4.2348    0.0000 C   0  0  0  0  0  0  0  0  0  0  0  0
   -0.6751   -0.2642    0.0000 N   0  0  0  0  0  0  0  0  0  0  0  0
   -1.9581   -1.0413    0.0000 C   0  0  0  0  0  0  0  0  0  0  0  0
   -3.2726   -0.3187    0.0000 C   0  0  0  0  0  0  0  0  0  0  0  0
   -3.3040    1.1810    0.0000 O   0  0  0  0  0  0  0  0  0  0  0  0
   -1.9266   -2.5409    0.0000 C   0  0  0  0  0  0  0  0  0  0  0  0
   -0.6122   -3.2635    0.0000 O   0  0  0  0  0  0  0  0  0  0  0  0
   -3.2097   -3.3180    0.0000 C   0  0  0  0  0  0  0  0  0  0  0  0
   -4.5556   -1.0957    0.0000 O   0  0  0  0  0  0  0  0  0  0  0  0
  2  1  1  1
  2  3  1  0
  3  4  2  0
  2  5  1  0
  5  6  1  0
  8  7  1  6
  8  9  1  0
  9 10  2  0
  8 11  1  0
 11 12  1  0
 11 13  1  0
  3  7  1  0
 15 14  1  1
 15 16  1  0
 16 17  2  0
 15 18  1  0
 18 19  1  0
 18 20  1  6
  9 14  1  0
 16 21  1  0
M  END
