# Supplementary material for: Rapid Exploration of the Assembly Chemical Space of Molecular Graphs
Source: J Chem Inf Model. 2025 Dec 7;65(24):13203–14. doi: 10.1021/acs.jcim.5c01964 (PMC12728931; doi:10.1021/acs.jcim.5c01964)
Supplement: Supplementary file 2 [file ci5c01964_si_002.zip › Data/JAO calculations/peptides/PQR.mol]

     RDKit          2D

 28 28  0  0  0  0  0  0  0  0999 V2000
   -6.5324    0.2457    0.0000 N   0  0  0  0  0  0  0  0  0  0  0  0
   -5.3275    1.1391    0.0000 C   0  0  0  0  0  0  0  0  0  0  0  0
   -3.8965    0.6894    0.0000 C   0  0  0  0  0  0  0  0  0  0  0  0
   -2.7915    1.7039    0.0000 O   0  0  0  0  0  0  0  0  0  0  0  0
   -5.8048    2.5611    0.0000 C   0  0  0  0  0  0  0  0  0  0  0  0
   -7.3047    2.5466    0.0000 C   0  0  0  0  0  0  0  0  0  0  0  0
   -7.7544    1.1155    0.0000 C   0  0  0  0  0  0  0  0  0  0  0  0
   -3.5704   -0.7747    0.0000 N   0  0  0  0  0  0  0  0  0  0  0  0
   -2.1394   -1.2244    0.0000 C   0  0  0  0  0  0  0  0  0  0  0  0
   -1.0344   -0.2099    0.0000 C   0  0  0  0  0  0  0  0  0  0  0  0
   -1.3605    1.2542    0.0000 O   0  0  0  0  0  0  0  0  0  0  0  0
   -1.8133   -2.6885    0.0000 C   0  0  0  0  0  0  0  0  0  0  0  0
   -0.3822   -3.1381    0.0000 C   0  0  0  0  0  0  0  0  0  0  0  0
   -0.0562   -4.6023    0.0000 C   0  0  0  0  0  0  0  0  0  0  0  0
   -1.1611   -5.6167    0.0000 O   0  0  0  0  0  0  0  0  0  0  0  0
    1.3749   -5.0519    0.0000 N   0  0  0  0  0  0  0  0  0  0  0  0
    0.3966   -0.6596    0.0000 N   0  0  0  0  0  0  0  0  0  0  0  0
    1.5015    0.3549    0.0000 C   0  0  0  0  0  0  0  0  0  0  0  0
    1.1754    1.8190    0.0000 C   0  0  0  0  0  0  0  0  0  0  0  0
   -0.2556    2.2687    0.0000 O   0  0  0  0  0  0  0  0  0  0  0  0
    2.9325   -0.0948    0.0000 C   0  0  0  0  0  0  0  0  0  0  0  0
    4.0375    0.9197    0.0000 C   0  0  0  0  0  0  0  0  0  0  0  0
    5.4685    0.4701    0.0000 C   0  0  0  0  0  0  0  0  0  0  0  0
    6.5734    1.4845    0.0000 N   0  0  0  0  0  0  0  0  0  0  0  0
    8.0044    1.0349    0.0000 C   0  0  0  0  0  0  0  0  0  0  0  0
    8.3305   -0.4293    0.0000 N   0  0  0  0  0  0  0  0  0  0  0  0
    9.1093    2.0493    0.0000 N   0  0  0  0  0  0  0  0  0  0  0  0
    2.2804    2.8335    0.0000 O   0  0  0  0  0  0  0  0  0  0  0  0
  1  2  1  0
  2  3  1  1
  3  4  2  0
  2  5  1  0
  5  6  1  0
  6  7  1  0
  7  1  1  0
  8  9  1  0
  9 10  1  0
 10 11  2  0
  9 12  1  6
 12 13  1  0
 13 14  1  0
 14 15  2  0
 14 16  1  0
  3  8  1  0
 17 18  1  0
 18 19  1  0
 19 20  2  0
 18 21  1  6
 21 22  1  0
 22 23  1  0
 23 24  1  0
 24 25  1  0
 25 26  2  0
 25 27  1  0
 10 17  1  0
 19 28  1  0
M  END
