# Supplementary material for: Rapid Exploration of the Assembly Chemical Space of Molecular Graphs
Source: J Chem Inf Model. 2025 Dec 7;65(24):13203–14. doi: 10.1021/acs.jcim.5c01964 (PMC12728931; doi:10.1021/acs.jcim.5c01964)
Supplement: Supplementary file 2 [file ci5c01964_si_002.zip › Data/JAO calculations/peptides/WAY.mol]

     RDKit          2D

 32 34  0  0  0  0  0  0  0  0999 V2000
    4.0096    2.8107    0.0000 N   0  0  0  0  0  0  0  0  0  0  0  0
    3.1206    1.6025    0.0000 C   0  0  0  0  0  0  0  0  0  0  0  0
    1.6298    1.7683    0.0000 C   0  0  0  0  0  0  0  0  0  0  0  0
    0.7409    0.5601    0.0000 O   0  0  0  0  0  0  0  0  0  0  0  0
    3.7225    0.2286    0.0000 C   0  0  0  0  0  0  0  0  0  0  0  0
    5.2133    0.0628    0.0000 C   0  0  0  0  0  0  0  0  0  0  0  0
    6.2237    1.1715    0.0000 C   0  0  0  0  0  0  0  0  0  0  0  0
    5.9555   -1.2407    0.0000 C   0  0  0  0  0  0  0  0  0  0  0  0
    7.5903    0.5531    0.0000 N   0  0  0  0  0  0  0  0  0  0  0  0
    7.4245   -0.9377    0.0000 C   0  0  0  0  0  0  0  0  0  0  0  0
    5.4834   -2.6645    0.0000 C   0  0  0  0  0  0  0  0  0  0  0  0
    8.4215   -2.0584    0.0000 C   0  0  0  0  0  0  0  0  0  0  0  0
    6.4803   -3.7852    0.0000 C   0  0  0  0  0  0  0  0  0  0  0  0
    7.9494   -3.4822    0.0000 C   0  0  0  0  0  0  0  0  0  0  0  0
    1.0280    3.1423    0.0000 N   0  0  0  0  0  0  0  0  0  0  0  0
   -0.4628    3.3080    0.0000 C   0  0  0  0  0  0  0  0  0  0  0  0
   -1.3518    2.0998    0.0000 C   0  0  0  0  0  0  0  0  0  0  0  0
   -0.7500    0.7259    0.0000 O   0  0  0  0  0  0  0  0  0  0  0  0
   -1.0647    4.6820    0.0000 C   0  0  0  0  0  0  0  0  0  0  0  0
   -2.8426    2.2656    0.0000 N   0  0  0  0  0  0  0  0  0  0  0  0
   -3.7316    1.0574    0.0000 C   0  0  0  0  0  0  0  0  0  0  0  0
   -3.1297   -0.3166    0.0000 C   0  0  0  0  0  0  0  0  0  0  0  0
   -1.6389   -0.4823    0.0000 O   0  0  0  0  0  0  0  0  0  0  0  0
   -5.2224    1.2231    0.0000 C   0  0  0  0  0  0  0  0  0  0  0  0
   -6.1114    0.0149    0.0000 C   0  0  0  0  0  0  0  0  0  0  0  0
   -7.6022    0.1807    0.0000 C   0  0  0  0  0  0  0  0  0  0  0  0
   -5.5095   -1.3590    0.0000 C   0  0  0  0  0  0  0  0  0  0  0  0
   -8.4911   -1.0275    0.0000 C   0  0  0  0  0  0  0  0  0  0  0  0
   -6.3985   -2.5672    0.0000 C   0  0  0  0  0  0  0  0  0  0  0  0
   -7.8893   -2.4015    0.0000 C   0  0  0  0  0  0  0  0  0  0  0  0
   -8.7782   -3.6097    0.0000 O   0  0  0  0  0  0  0  0  0  0  0  0
   -4.0187   -1.5248    0.0000 O   0  0  0  0  0  0  0  0  0  0  0  0
  2  1  1  1
  2  3  1  0
  3  4  2  0
  2  5  1  0
  5  6  1  0
  6  7  2  0
  6  8  1  0
  7  9  1  0
  8 10  2  0
  8 11  1  0
  9 10  1  0
 10 12  1  0
 11 13  2  0
 12 14  2  0
 13 14  1  0
 15 16  1  0
 16 17  1  0
 17 18  2  0
 16 19  1  6
  3 15  1  0
 20 21  1  0
 21 22  1  0
 22 23  2  0
 21 24  1  6
 24 25  1  0
 25 26  2  0
 26 28  1  0
 28 30  2  0
 30 29  1  0
 29 27  2  0
 27 25  1  0
 30 31  1  0
 17 20  1  0
 22 32  1  0
M  END
