# Supplementary material for: Rapid Exploration of the Assembly Chemical Space of Molecular Graphs
Source: J Chem Inf Model. 2025 Dec 7;65(24):13203–14. doi: 10.1021/acs.jcim.5c01964 (PMC12728931; doi:10.1021/acs.jcim.5c01964)
Supplement: Supplementary file 2 [file ci5c01964_si_002.zip › Data/JAO calculations/peptides/EGF.mol]

     RDKit          2D

 25 25  0  0  0  0  0  0  0  0999 V2000
   -4.4248   -1.8604    0.0000 N   0  0  0  0  0  0  0  0  0  0  0  0
   -4.2369   -0.3722    0.0000 C   0  0  0  0  0  0  0  0  0  0  0  0
   -2.8542    0.2092    0.0000 C   0  0  0  0  0  0  0  0  0  0  0  0
   -2.6663    1.6973    0.0000 O   0  0  0  0  0  0  0  0  0  0  0  0
   -5.4318    0.5346    0.0000 C   0  0  0  0  0  0  0  0  0  0  0  0
   -6.8145   -0.0468    0.0000 C   0  0  0  0  0  0  0  0  0  0  0  0
   -8.0094    0.8600    0.0000 C   0  0  0  0  0  0  0  0  0  0  0  0
   -7.8215    2.3482    0.0000 O   0  0  0  0  0  0  0  0  0  0  0  0
   -9.3921    0.2787    0.0000 O   0  0  0  0  0  0  0  0  0  0  0  0
   -1.6593   -0.6976    0.0000 N   0  0  0  0  0  0  0  0  0  0  0  0
   -0.2766   -0.1163    0.0000 C   0  0  0  0  0  0  0  0  0  0  0  0
    0.9183   -1.0231    0.0000 C   0  0  0  0  0  0  0  0  0  0  0  0
    0.7304   -2.5113    0.0000 O   0  0  0  0  0  0  0  0  0  0  0  0
    2.3011   -0.4417    0.0000 N   0  0  0  0  0  0  0  0  0  0  0  0
    3.4959   -1.3485    0.0000 C   0  0  0  0  0  0  0  0  0  0  0  0
    3.3080   -2.8367    0.0000 C   0  0  0  0  0  0  0  0  0  0  0  0
    4.5029   -3.7435    0.0000 O   0  0  0  0  0  0  0  0  0  0  0  0
    4.8787   -0.7671    0.0000 C   0  0  0  0  0  0  0  0  0  0  0  0
    5.0666    0.7210    0.0000 C   0  0  0  0  0  0  0  0  0  0  0  0
    3.8717    1.6278    0.0000 C   0  0  0  0  0  0  0  0  0  0  0  0
    6.4493    1.3024    0.0000 C   0  0  0  0  0  0  0  0  0  0  0  0
    4.0596    3.1160    0.0000 C   0  0  0  0  0  0  0  0  0  0  0  0
    6.6372    2.7906    0.0000 C   0  0  0  0  0  0  0  0  0  0  0  0
    5.4423    3.6974    0.0000 C   0  0  0  0  0  0  0  0  0  0  0  0
    1.9253   -3.4181    0.0000 O   0  0  0  0  0  0  0  0  0  0  0  0
  2  1  1  1
  2  3  1  0
  3  4  2  0
  2  5  1  0
  5  6  1  0
  6  7  1  0
  7  8  2  0
  7  9  1  0
 10 11  1  0
 11 12  1  0
 12 13  2  0
  3 10  1  0
 14 15  1  0
 15 16  1  0
 16 17  2  0
 15 18  1  1
 18 19  1  0
 19 20  2  0
 20 22  1  0
 22 24  2  0
 24 23  1  0
 23 21  2  0
 21 19  1  0
 12 14  1  0
 16 25  1  0
M  END
