# Supplementary material for: Rapid Exploration of the Assembly Chemical Space of Molecular Graphs
Source: J Chem Inf Model. 2025 Dec 7;65(24):13203–14. doi: 10.1021/acs.jcim.5c01964 (PMC12728931; doi:10.1021/acs.jcim.5c01964)
Supplement: Supplementary file 2 [file ci5c01964_si_002.zip › Data/JAO calculations/peptides/LMN.mol]

     RDKit          2D

 25 24  0  0  0  0  0  0  0  0999 V2000
   -4.8239   -1.5228    0.0000 N   0  0  0  0  0  0  0  0  0  0  0  0
   -4.0086   -0.2637    0.0000 C   0  0  0  0  0  0  0  0  0  0  0  0
   -2.5106   -0.3401    0.0000 C   0  0  0  0  0  0  0  0  0  0  0  0
   -1.6954    0.9190    0.0000 O   0  0  0  0  0  0  0  0  0  0  0  0
   -4.6915    1.0719    0.0000 C   0  0  0  0  0  0  0  0  0  0  0  0
   -6.1895    1.1483    0.0000 C   0  0  0  0  0  0  0  0  0  0  0  0
   -6.8723    2.4839    0.0000 C   0  0  0  0  0  0  0  0  0  0  0  0
   -7.0047   -0.1108    0.0000 C   0  0  0  0  0  0  0  0  0  0  0  0
   -1.8278   -1.6757    0.0000 N   0  0  0  0  0  0  0  0  0  0  0  0
   -0.3297   -1.7522    0.0000 C   0  0  0  0  0  0  0  0  0  0  0  0
    0.4855   -0.4930    0.0000 C   0  0  0  0  0  0  0  0  0  0  0  0
   -0.1973    0.8425    0.0000 O   0  0  0  0  0  0  0  0  0  0  0  0
    0.3531   -3.0877    0.0000 C   0  0  0  0  0  0  0  0  0  0  0  0
    1.8511   -3.1642    0.0000 C   0  0  0  0  0  0  0  0  0  0  0  0
    2.5340   -4.4998    0.0000 S   0  0  0  0  0  0  0  0  0  0  0  0
    4.0320   -4.5762    0.0000 C   0  0  0  0  0  0  0  0  0  0  0  0
    1.9836   -0.5695    0.0000 N   0  0  0  0  0  0  0  0  0  0  0  0
    2.7988    0.6896    0.0000 C   0  0  0  0  0  0  0  0  0  0  0  0
    2.1160    2.0252    0.0000 C   0  0  0  0  0  0  0  0  0  0  0  0
    0.6179    2.1017    0.0000 O   0  0  0  0  0  0  0  0  0  0  0  0
    4.2968    0.6132    0.0000 C   0  0  0  0  0  0  0  0  0  0  0  0
    5.1121    1.8723    0.0000 C   0  0  0  0  0  0  0  0  0  0  0  0
    4.4292    3.2079    0.0000 O   0  0  0  0  0  0  0  0  0  0  0  0
    6.6101    1.7959    0.0000 N   0  0  0  0  0  0  0  0  0  0  0  0
    2.9312    3.2843    0.0000 O   0  0  0  0  0  0  0  0  0  0  0  0
  2  1  1  1
  2  3  1  0
  3  4  2  0
  2  5  1  0
  5  6  1  0
  6  7  1  0
  6  8  1  0
  9 10  1  0
 10 11  1  0
 11 12  2  0
 10 13  1  6
 13 14  1  0
 14 15  1  0
 15 16  1  0
  3  9  1  0
 17 18  1  0
 18 19  1  0
 19 20  2  0
 18 21  1  6
 21 22  1  0
 22 23  2  0
 22 24  1  0
 11 17  1  0
 19 25  1  0
M  END
