# Supplementary material for: Rapid Exploration of the Assembly Chemical Space of Molecular Graphs
Source: J Chem Inf Model. 2025 Dec 7;65(24):13203–14. doi: 10.1021/acs.jcim.5c01964 (PMC12728931; doi:10.1021/acs.jcim.5c01964)
Supplement: Supplementary file 2 [file ci5c01964_si_002.zip › Data/JAO calculations/peptides/EFG+EGF.mol]

     RDKit          2D

 50 50  0  0  0  0  0  0  0  0999 V2000
    1.5000   -5.1962    0.0000 N   0  0  0  0  0  0  0  0  0  0  0  0
    3.0000   -5.1962    0.0000 C   0  0  0  0  0  0  0  0  0  0  0  0
    3.7500   -3.8971    0.0000 C   0  0  0  0  0  0  0  0  0  0  0  0
    5.2500   -3.8971    0.0000 O   0  0  0  0  0  0  0  0  0  0  0  0
    3.7500   -6.4952    0.0000 C   0  0  0  0  0  0  0  0  0  0  0  0
    3.0000   -7.7942    0.0000 C   0  0  0  0  0  0  0  0  0  0  0  0
    3.7500   -9.0933    0.0000 C   0  0  0  0  0  0  0  0  0  0  0  0
    3.0000  -10.3923    0.0000 O   0  0  0  0  0  0  0  0  0  0  0  0
    5.2500   -9.0933    0.0000 O   0  0  0  0  0  0  0  0  0  0  0  0
    3.0000   -2.5981    0.0000 N   0  0  0  0  0  0  0  0  0  0  0  0
    3.7500   -1.2990    0.0000 C   0  0  0  0  0  0  0  0  0  0  0  0
    5.2500   -1.2990    0.0000 C   0  0  0  0  0  0  0  0  0  0  0  0
    6.0000    0.0000    0.0000 O   0  0  0  0  0  0  0  0  0  0  0  0
    3.0000    0.0000    0.0000 C   0  0  0  0  0  0  0  0  0  0  0  0
    1.5000    0.0000    0.0000 C   0  0  0  0  0  0  0  0  0  0  0  0
    0.7500   -1.2990    0.0000 C   0  0  0  0  0  0  0  0  0  0  0  0
    0.7500    1.2990    0.0000 C   0  0  0  0  0  0  0  0  0  0  0  0
   -0.7500   -1.2990    0.0000 C   0  0  0  0  0  0  0  0  0  0  0  0
   -0.7500    1.2990    0.0000 C   0  0  0  0  0  0  0  0  0  0  0  0
   -1.5000    0.0000    0.0000 C   0  0  0  0  0  0  0  0  0  0  0  0
    6.0000   -2.5981    0.0000 N   0  0  0  0  0  0  0  0  0  0  0  0
    7.5000   -2.5981    0.0000 C   0  0  0  0  0  0  0  0  0  0  0  0
    8.2500   -3.8971    0.0000 C   0  0  0  0  0  0  0  0  0  0  0  0
    9.7500   -3.8971    0.0000 O   0  0  0  0  0  0  0  0  0  0  0  0
    7.5000   -5.1962    0.0000 O   0  0  0  0  0  0  0  0  0  0  0  0
   17.5000   -9.0933    0.0000 N   0  0  0  0  0  0  0  0  0  0  0  0
   16.0000   -9.0933    0.0000 C   0  0  0  0  0  0  0  0  0  0  0  0
   15.2500   -7.7942    0.0000 C   0  0  0  0  0  0  0  0  0  0  0  0
   13.7500   -7.7942    0.0000 O   0  0  0  0  0  0  0  0  0  0  0  0
   15.2500  -10.3923    0.0000 C   0  0  0  0  0  0  0  0  0  0  0  0
   16.0000  -11.6913    0.0000 C   0  0  0  0  0  0  0  0  0  0  0  0
   15.2500  -12.9904    0.0000 C   0  0  0  0  0  0  0  0  0  0  0  0
   16.0000  -14.2894    0.0000 O   0  0  0  0  0  0  0  0  0  0  0  0
   13.7500  -12.9904    0.0000 O   0  0  0  0  0  0  0  0  0  0  0  0
   16.0000   -6.4952    0.0000 N   0  0  0  0  0  0  0  0  0  0  0  0
   15.2500   -5.1962    0.0000 C   0  0  0  0  0  0  0  0  0  0  0  0
   16.0000   -3.8971    0.0000 C   0  0  0  0  0  0  0  0  0  0  0  0
   17.5000   -3.8971    0.0000 O   0  0  0  0  0  0  0  0  0  0  0  0
   15.2500   -2.5981    0.0000 N   0  0  0  0  0  0  0  0  0  0  0  0
   16.0000   -1.2990    0.0000 C   0  0  0  0  0  0  0  0  0  0  0  0
   17.5000   -1.2990    0.0000 C   0  0  0  0  0  0  0  0  0  0  0  0
   18.2500   -2.5981    0.0000 O   0  0  0  0  0  0  0  0  0  0  0  0
   15.2500    0.0000    0.0000 C   0  0  0  0  0  0  0  0  0  0  0  0
   13.7500    0.0000    0.0000 C   0  0  0  0  0  0  0  0  0  0  0  0
   13.0000   -1.2990    0.0000 C   0  0  0  0  0  0  0  0  0  0  0  0
   13.0000    1.2990    0.0000 C   0  0  0  0  0  0  0  0  0  0  0  0
   11.5000   -1.2990    0.0000 C   0  0  0  0  0  0  0  0  0  0  0  0
   11.5000    1.2990    0.0000 C   0  0  0  0  0  0  0  0  0  0  0  0
   10.7500    0.0000    0.0000 C   0  0  0  0  0  0  0  0  0  0  0  0
   18.2500    0.0000    0.0000 O   0  0  0  0  0  0  0  0  0  0  0  0
  2  1  1  0
  2  3  1  0
  3  4  2  0
  2  5  1  0
  5  6  1  0
  6  7  1  0
  7  8  2  0
  7  9  1  0
 10 11  1  0
 11 12  1  0
 12 13  2  0
 11 14  1  0
 14 15  1  0
 15 16  4  0
 16 18  4  0
 18 20  4  0
 20 19  4  0
 19 17  4  0
 17 15  4  0
  3 10  1  0
 21 22  1  0
 22 23  1  0
 23 24  2  0
 12 21  1  0
 23 25  1  0
 27 26  1  0
 27 28  1  0
 28 29  2  0
 27 30  1  0
 30 31  1  0
 31 32  1  0
 32 33  2  0
 32 34  1  0
 35 36  1  0
 36 37  1  0
 37 38  2  0
 28 35  1  0
 39 40  1  0
 40 41  1  0
 41 42  2  0
 40 43  1  0
 43 44  1  0
 44 45  4  0
 45 47  4  0
 47 49  4  0
 49 48  4  0
 48 46  4  0
 46 44  4  0
 37 39  1  0
 41 50  1  0
M  END
