# Supplementary material for: Rapid Exploration of the Assembly Chemical Space of Molecular Graphs
Source: J Chem Inf Model. 2025 Dec 7;65(24):13203–14. doi: 10.1021/acs.jcim.5c01964 (PMC12728931; doi:10.1021/acs.jcim.5c01964)
Supplement: Supplementary file 2 [file ci5c01964_si_002.zip › Data/JAO calculations/peptides/EFG.mol]

     RDKit          2D

 25 25  0  0  0  0  0  0  0  0999 V2000
   -0.3291    2.8276    0.0000 N   0  0  0  0  0  0  0  0  0  0  0  0
   -1.1475    1.5706    0.0000 C   0  0  0  0  0  0  0  0  0  0  0  0
   -0.4682    0.2333    0.0000 C   0  0  0  0  0  0  0  0  0  0  0  0
   -1.2867   -1.0238    0.0000 O   0  0  0  0  0  0  0  0  0  0  0  0
   -2.6454    1.6509    0.0000 C   0  0  0  0  0  0  0  0  0  0  0  0
   -3.3248    2.9882    0.0000 C   0  0  0  0  0  0  0  0  0  0  0  0
   -4.8226    3.0686    0.0000 C   0  0  0  0  0  0  0  0  0  0  0  0
   -5.6411    1.8116    0.0000 O   0  0  0  0  0  0  0  0  0  0  0  0
   -5.5020    4.4059    0.0000 O   0  0  0  0  0  0  0  0  0  0  0  0
    1.0297    0.1529    0.0000 N   0  0  0  0  0  0  0  0  0  0  0  0
    1.7090   -1.1844    0.0000 C   0  0  0  0  0  0  0  0  0  0  0  0
    0.8905   -2.4414    0.0000 C   0  0  0  0  0  0  0  0  0  0  0  0
    1.5699   -3.7788    0.0000 O   0  0  0  0  0  0  0  0  0  0  0  0
    3.2069   -1.2647    0.0000 C   0  0  0  0  0  0  0  0  0  0  0  0
    4.0254   -0.0077    0.0000 C   0  0  0  0  0  0  0  0  0  0  0  0
    3.3460    1.3296    0.0000 C   0  0  0  0  0  0  0  0  0  0  0  0
    5.5232   -0.0880    0.0000 C   0  0  0  0  0  0  0  0  0  0  0  0
    4.1645    2.5866    0.0000 C   0  0  0  0  0  0  0  0  0  0  0  0
    6.3417    1.1690    0.0000 C   0  0  0  0  0  0  0  0  0  0  0  0
    5.6623    2.5063    0.0000 C   0  0  0  0  0  0  0  0  0  0  0  0
   -0.6073   -2.3611    0.0000 N   0  0  0  0  0  0  0  0  0  0  0  0
   -1.4258   -3.6181    0.0000 C   0  0  0  0  0  0  0  0  0  0  0  0
   -2.9236   -3.5378    0.0000 C   0  0  0  0  0  0  0  0  0  0  0  0
   -3.6030   -2.2004    0.0000 O   0  0  0  0  0  0  0  0  0  0  0  0
   -3.7421   -4.7948    0.0000 O   0  0  0  0  0  0  0  0  0  0  0  0
  2  1  1  6
  2  3  1  0
  3  4  2  0
  2  5  1  0
  5  6  1  0
  6  7  1  0
  7  8  2  0
  7  9  1  0
 10 11  1  0
 11 12  1  0
 12 13  2  0
 11 14  1  1
 14 15  1  0
 15 16  2  0
 16 18  1  0
 18 20  2  0
 20 19  1  0
 19 17  2  0
 17 15  1  0
  3 10  1  0
 21 22  1  0
 22 23  1  0
 23 24  2  0
 12 21  1  0
 23 25  1  0
M  END
