# Supplementary material for: Rapid Exploration of the Assembly Chemical Space of Molecular Graphs
Source: J Chem Inf Model. 2025 Dec 7;65(24):13203–14. doi: 10.1021/acs.jcim.5c01964 (PMC12728931; doi:10.1021/acs.jcim.5c01964)
Supplement: Supplementary file 2 [file ci5c01964_si_002.zip › Data/JAO calculations/peptides/WYA.mol]

     RDKit          2D

 32 34  0  0  0  0  0  0  0  0999 V2000
    2.5093    2.6719    0.0000 N   0  0  0  0  0  0  0  0  0  0  0  0
    2.2117    1.2018    0.0000 C   0  0  0  0  0  0  0  0  0  0  0  0
    0.7896    0.7245    0.0000 C   0  0  0  0  0  0  0  0  0  0  0  0
    0.4920   -0.7457    0.0000 O   0  0  0  0  0  0  0  0  0  0  0  0
    3.3360    0.2089    0.0000 C   0  0  0  0  0  0  0  0  0  0  0  0
    4.7581    0.6862    0.0000 C   0  0  0  0  0  0  0  0  0  0  0  0
    5.2078    2.1172    0.0000 C   0  0  0  0  0  0  0  0  0  0  0  0
    5.9801   -0.1837    0.0000 C   0  0  0  0  0  0  0  0  0  0  0  0
    6.7077    2.1317    0.0000 N   0  0  0  0  0  0  0  0  0  0  0  0
    7.1850    0.7097    0.0000 C   0  0  0  0  0  0  0  0  0  0  0  0
    6.1513   -1.6739    0.0000 C   0  0  0  0  0  0  0  0  0  0  0  0
    8.5612    0.1128    0.0000 C   0  0  0  0  0  0  0  0  0  0  0  0
    7.5274   -2.2707    0.0000 C   0  0  0  0  0  0  0  0  0  0  0  0
    8.7324   -1.3774    0.0000 C   0  0  0  0  0  0  0  0  0  0  0  0
   -0.3347    1.7173    0.0000 N   0  0  0  0  0  0  0  0  0  0  0  0
   -1.7568    1.2400    0.0000 C   0  0  0  0  0  0  0  0  0  0  0  0
   -2.0544   -0.2301    0.0000 C   0  0  0  0  0  0  0  0  0  0  0  0
   -0.9301   -1.2230    0.0000 O   0  0  0  0  0  0  0  0  0  0  0  0
   -2.8811    2.2329    0.0000 C   0  0  0  0  0  0  0  0  0  0  0  0
   -4.3032    1.7556    0.0000 C   0  0  0  0  0  0  0  0  0  0  0  0
   -5.4276    2.7485    0.0000 C   0  0  0  0  0  0  0  0  0  0  0  0
   -4.6008    0.2855    0.0000 C   0  0  0  0  0  0  0  0  0  0  0  0
   -6.8496    2.2712    0.0000 C   0  0  0  0  0  0  0  0  0  0  0  0
   -6.0229   -0.1918    0.0000 C   0  0  0  0  0  0  0  0  0  0  0  0
   -7.1473    0.8010    0.0000 C   0  0  0  0  0  0  0  0  0  0  0  0
   -8.5693    0.3237    0.0000 O   0  0  0  0  0  0  0  0  0  0  0  0
   -3.4765   -0.7074    0.0000 N   0  0  0  0  0  0  0  0  0  0  0  0
   -3.7741   -2.1776    0.0000 C   0  0  0  0  0  0  0  0  0  0  0  0
   -2.6498   -3.1705    0.0000 C   0  0  0  0  0  0  0  0  0  0  0  0
   -1.2277   -2.6932    0.0000 O   0  0  0  0  0  0  0  0  0  0  0  0
   -5.1962   -2.6549    0.0000 C   0  0  0  0  0  0  0  0  0  0  0  0
   -2.9474   -4.6406    0.0000 O   0  0  0  0  0  0  0  0  0  0  0  0
  2  1  1  1
  2  3  1  0
  3  4  2  0
  2  5  1  0
  5  6  1  0
  6  7  2  0
  6  8  1  0
  7  9  1  0
  8 10  2  0
  8 11  1  0
  9 10  1  0
 10 12  1  0
 11 13  2  0
 12 14  2  0
 13 14  1  0
 15 16  1  0
 16 17  1  0
 17 18  2  0
 16 19  1  6
 19 20  1  0
 20 21  2  0
 21 23  1  0
 23 25  2  0
 25 24  1  0
 24 22  2  0
 22 20  1  0
 25 26  1  0
  3 15  1  0
 27 28  1  0
 28 29  1  0
 29 30  2  0
 28 31  1  6
 17 27  1  0
 29 32  1  0
M  END
