# Supplementary material for: Rapid Exploration of the Assembly Chemical Space of Molecular Graphs
Source: J Chem Inf Model. 2025 Dec 7;65(24):13203–14. doi: 10.1021/acs.jcim.5c01964 (PMC12728931; doi:10.1021/acs.jcim.5c01964)
Supplement: Supplementary file 2 [file ci5c01964_si_002.zip › Data/JAO calculations/peptides/PRQ.mol]

     RDKit          2D

 28 28  0  0  0  0  0  0  0  0999 V2000
   -5.9755   -1.3951    0.0000 N   0  0  0  0  0  0  0  0  0  0  0  0
   -5.1890   -0.1178    0.0000 C   0  0  0  0  0  0  0  0  0  0  0  0
   -3.6934   -0.0034    0.0000 C   0  0  0  0  0  0  0  0  0  0  0  0
   -3.0446    1.3491    0.0000 O   0  0  0  0  0  0  0  0  0  0  0  0
   -6.1607    1.0249    0.0000 C   0  0  0  0  0  0  0  0  0  0  0  0
   -7.5477    0.4539    0.0000 C   0  0  0  0  0  0  0  0  0  0  0  0
   -7.4333   -1.0417    0.0000 C   0  0  0  0  0  0  0  0  0  0  0  0
   -2.8465   -1.2414    0.0000 N   0  0  0  0  0  0  0  0  0  0  0  0
   -1.3508   -1.1270    0.0000 C   0  0  0  0  0  0  0  0  0  0  0  0
   -0.7021    0.2255    0.0000 C   0  0  0  0  0  0  0  0  0  0  0  0
   -1.5490    1.4635    0.0000 O   0  0  0  0  0  0  0  0  0  0  0  0
   -0.5039   -2.3650    0.0000 C   0  0  0  0  0  0  0  0  0  0  0  0
    0.9917   -2.2506    0.0000 C   0  0  0  0  0  0  0  0  0  0  0  0
    1.8386   -3.4887    0.0000 C   0  0  0  0  0  0  0  0  0  0  0  0
    3.3343   -3.3742    0.0000 N   0  0  0  0  0  0  0  0  0  0  0  0
    4.1812   -4.6123    0.0000 C   0  0  0  0  0  0  0  0  0  0  0  0
    3.5325   -5.9647    0.0000 N   0  0  0  0  0  0  0  0  0  0  0  0
    5.6768   -4.4978    0.0000 N   0  0  0  0  0  0  0  0  0  0  0  0
    0.7935    0.3399    0.0000 N   0  0  0  0  0  0  0  0  0  0  0  0
    1.4422    1.6924    0.0000 C   0  0  0  0  0  0  0  0  0  0  0  0
    0.5953    2.9304    0.0000 C   0  0  0  0  0  0  0  0  0  0  0  0
   -0.9003    2.8160    0.0000 O   0  0  0  0  0  0  0  0  0  0  0  0
    2.9379    1.8068    0.0000 C   0  0  0  0  0  0  0  0  0  0  0  0
    3.5866    3.1593    0.0000 C   0  0  0  0  0  0  0  0  0  0  0  0
    5.0822    3.2737    0.0000 C   0  0  0  0  0  0  0  0  0  0  0  0
    5.9291    2.0356    0.0000 O   0  0  0  0  0  0  0  0  0  0  0  0
    5.7309    4.6262    0.0000 N   0  0  0  0  0  0  0  0  0  0  0  0
    1.2440    4.2829    0.0000 O   0  0  0  0  0  0  0  0  0  0  0  0
  1  2  1  0
  2  3  1  1
  3  4  2  0
  2  5  1  0
  5  6  1  0
  6  7  1  0
  7  1  1  0
  8  9  1  0
  9 10  1  0
 10 11  2  0
  9 12  1  6
 12 13  1  0
 13 14  1  0
 14 15  1  0
 15 16  1  0
 16 17  2  0
 16 18  1  0
  3  8  1  0
 19 20  1  0
 20 21  1  0
 21 22  2  0
 20 23  1  6
 23 24  1  0
 24 25  1  0
 25 26  2  0
 25 27  1  0
 10 19  1  0
 21 28  1  0
M  END
