# Supplementary material for: Rapid Exploration of the Assembly Chemical Space of Molecular Graphs
Source: J Chem Inf Model. 2025 Dec 7;65(24):13203–14. doi: 10.1021/acs.jcim.5c01964 (PMC12728931; doi:10.1021/acs.jcim.5c01964)
Supplement: Supplementary file 2 [file ci5c01964_si_002.zip › Data/JAO calculations/peptides/ADC.mol]

     RDKit          2D

 20 19  0  0  0  0  0  0  0  0999 V2000
    5.5073   -0.5348    0.0000 N   0  0  0  0  0  0  0  0  0  0  0  0
    4.5690    0.6354    0.0000 C   0  0  0  0  0  0  0  0  0  0  0  0
    3.0863    0.4079    0.0000 C   0  0  0  0  0  0  0  0  0  0  0  0
    2.1480    1.5782    0.0000 O   0  0  0  0  0  0  0  0  0  0  0  0
    5.1133    2.0332    0.0000 C   0  0  0  0  0  0  0  0  0  0  0  0
    2.5421   -0.9899    0.0000 N   0  0  0  0  0  0  0  0  0  0  0  0
    1.0594   -1.2174    0.0000 C   0  0  0  0  0  0  0  0  0  0  0  0
    0.1211   -0.0471    0.0000 C   0  0  0  0  0  0  0  0  0  0  0  0
    0.6653    1.3506    0.0000 O   0  0  0  0  0  0  0  0  0  0  0  0
    0.5151   -2.6151    0.0000 C   0  0  0  0  0  0  0  0  0  0  0  0
   -0.9675   -2.8427    0.0000 C   0  0  0  0  0  0  0  0  0  0  0  0
   -1.9059   -1.6724    0.0000 O   0  0  0  0  0  0  0  0  0  0  0  0
   -1.5118   -4.2404    0.0000 O   0  0  0  0  0  0  0  0  0  0  0  0
   -1.3616   -0.2747    0.0000 N   0  0  0  0  0  0  0  0  0  0  0  0
   -2.3000    0.8956    0.0000 C   0  0  0  0  0  0  0  0  0  0  0  0
   -3.7826    0.6681    0.0000 C   0  0  0  0  0  0  0  0  0  0  0  0
   -4.3269   -0.7297    0.0000 O   0  0  0  0  0  0  0  0  0  0  0  0
   -1.7557    2.2933    0.0000 C   0  0  0  0  0  0  0  0  0  0  0  0
   -2.6940    3.4636    0.0000 S   0  0  0  0  0  0  0  0  0  0  0  0
   -4.7210    1.8383    0.0000 O   0  0  0  0  0  0  0  0  0  0  0  0
  1  2  1  0
  2  3  1  0
  3  4  2  0
  2  5  1  6
  6  7  1  0
  7  8  1  0
  8  9  2  0
  7 10  1  1
 10 11  1  0
 11 12  2  0
 11 13  1  0
  3  6  1  0
 14 15  1  0
 15 16  1  0
 16 17  2  0
 15 18  1  6
 18 19  1  0
  8 14  1  0
 16 20  1  0
M  END
