# Supplementary material for: Rapid Exploration of the Assembly Chemical Space of Molecular Graphs
Source: J Chem Inf Model. 2025 Dec 7;65(24):13203–14. doi: 10.1021/acs.jcim.5c01964 (PMC12728931; doi:10.1021/acs.jcim.5c01964)
Supplement: Supplementary file 2 [file ci5c01964_si_002.zip › Data/JAO calculations/peptides/ACD+ADC.mol]

     RDKit          2D

 40 38  0  0  0  0  0  0  0  0999 V2000
    1.2990    2.2500    0.0000 N   0  0  0  0  0  0  0  0  0  0  0  0
    1.2990    0.7500    0.0000 C   0  0  0  0  0  0  0  0  0  0  0  0
    2.5981   -0.0000    0.0000 C   0  0  0  0  0  0  0  0  0  0  0  0
    2.5981   -1.5000    0.0000 O   0  0  0  0  0  0  0  0  0  0  0  0
    0.0000    0.0000    0.0000 C   0  0  0  0  0  0  0  0  0  0  0  0
    3.8971    0.7500    0.0000 N   0  0  0  0  0  0  0  0  0  0  0  0
    5.1962   -0.0000    0.0000 C   0  0  0  0  0  0  0  0  0  0  0  0
    5.1962   -1.5000    0.0000 C   0  0  0  0  0  0  0  0  0  0  0  0
    3.8971   -2.2500    0.0000 O   0  0  0  0  0  0  0  0  0  0  0  0
    6.4952    0.7500    0.0000 C   0  0  0  0  0  0  0  0  0  0  0  0
    7.7942   -0.0000    0.0000 S   0  0  0  0  0  0  0  0  0  0  0  0
    6.4952   -2.2500    0.0000 N   0  0  0  0  0  0  0  0  0  0  0  0
    6.4952   -3.7500    0.0000 C   0  0  0  0  0  0  0  0  0  0  0  0
    5.1962   -4.5000    0.0000 C   0  0  0  0  0  0  0  0  0  0  0  0
    5.1962   -6.0000    0.0000 O   0  0  0  0  0  0  0  0  0  0  0  0
    7.7942   -4.5000    0.0000 C   0  0  0  0  0  0  0  0  0  0  0  0
    7.7942   -6.0000    0.0000 C   0  0  0  0  0  0  0  0  0  0  0  0
    9.0933   -6.7500    0.0000 O   0  0  0  0  0  0  0  0  0  0  0  0
    6.4952   -6.7500    0.0000 O   0  0  0  0  0  0  0  0  0  0  0  0
    3.8971   -3.7500    0.0000 O   0  0  0  0  0  0  0  0  0  0  0  0
    1.2990   11.5000    0.0000 N   0  0  0  0  0  0  0  0  0  0  0  0
    1.2990   10.0000    0.0000 C   0  0  0  0  0  0  0  0  0  0  0  0
    2.5981    9.2500    0.0000 C   0  0  0  0  0  0  0  0  0  0  0  0
    2.5981    7.7500    0.0000 O   0  0  0  0  0  0  0  0  0  0  0  0
    0.0000    9.2500    0.0000 C   0  0  0  0  0  0  0  0  0  0  0  0
    3.8971   10.0000    0.0000 N   0  0  0  0  0  0  0  0  0  0  0  0
    5.1962    9.2500    0.0000 C   0  0  0  0  0  0  0  0  0  0  0  0
    5.1962    7.7500    0.0000 C   0  0  0  0  0  0  0  0  0  0  0  0
    3.8971    7.0000    0.0000 O   0  0  0  0  0  0  0  0  0  0  0  0
    6.4952   10.0000    0.0000 C   0  0  0  0  0  0  0  0  0  0  0  0
    7.7942    9.2500    0.0000 C   0  0  0  0  0  0  0  0  0  0  0  0
    9.0933   10.0000    0.0000 O   0  0  0  0  0  0  0  0  0  0  0  0
    7.7942    7.7500    0.0000 O   0  0  0  0  0  0  0  0  0  0  0  0
    6.4952    7.0000    0.0000 N   0  0  0  0  0  0  0  0  0  0  0  0
    6.4952    5.5000    0.0000 C   0  0  0  0  0  0  0  0  0  0  0  0
    5.1962    4.7500    0.0000 C   0  0  0  0  0  0  0  0  0  0  0  0
    5.1962    3.2500    0.0000 O   0  0  0  0  0  0  0  0  0  0  0  0
    7.7942    4.7500    0.0000 C   0  0  0  0  0  0  0  0  0  0  0  0
    7.7942    3.2500    0.0000 S   0  0  0  0  0  0  0  0  0  0  0  0
    3.8971    5.5000    0.0000 O   0  0  0  0  0  0  0  0  0  0  0  0
  1  2  1  0
  2  3  1  0
  3  4  2  0
  2  5  1  0
  6  7  1  0
  7  8  1  0
  8  9  2  0
  7 10  1  0
 10 11  1  0
  3  6  1  0
 12 13  1  0
 13 14  1  0
 14 15  2  0
 13 16  1  0
 16 17  1  0
 17 18  2  0
 17 19  1  0
  8 12  1  0
 14 20  1  0
 21 22  1  0
 22 23  1  0
 23 24  2  0
 22 25  1  0
 26 27  1  0
 27 28  1  0
 28 29  2  0
 27 30  1  0
 30 31  1  0
 31 32  2  0
 31 33  1  0
 23 26  1  0
 34 35  1  0
 35 36  1  0
 36 37  2  0
 35 38  1  0
 38 39  1  0
 28 34  1  0
 36 40  1  0
M  END
