# Supplementary material for: Rapid Exploration of the Assembly Chemical Space of Molecular Graphs
Source: J Chem Inf Model. 2025 Dec 7;65(24):13203–14. doi: 10.1021/acs.jcim.5c01964 (PMC12728931; doi:10.1021/acs.jcim.5c01964)
Supplement: Supplementary file 2 [file ci5c01964_si_002.zip › Data/JAO calculations/peptides/LNM.mol]

     RDKit          2D

 25 24  0  0  0  0  0  0  0  0999 V2000
   -4.9942   -1.2639    0.0000 N   0  0  0  0  0  0  0  0  0  0  0  0
   -4.0896   -0.0673    0.0000 C   0  0  0  0  0  0  0  0  0  0  0  0
   -2.6010   -0.2525    0.0000 C   0  0  0  0  0  0  0  0  0  0  0  0
   -1.6965    0.9441    0.0000 O   0  0  0  0  0  0  0  0  0  0  0  0
   -4.6735    1.3143    0.0000 C   0  0  0  0  0  0  0  0  0  0  0  0
   -6.1620    1.4995    0.0000 C   0  0  0  0  0  0  0  0  0  0  0  0
   -6.7460    2.8811    0.0000 C   0  0  0  0  0  0  0  0  0  0  0  0
   -7.0666    0.3029    0.0000 C   0  0  0  0  0  0  0  0  0  0  0  0
   -2.0171   -1.6341    0.0000 N   0  0  0  0  0  0  0  0  0  0  0  0
   -0.5286   -1.8193    0.0000 C   0  0  0  0  0  0  0  0  0  0  0  0
    0.3760   -0.6227    0.0000 C   0  0  0  0  0  0  0  0  0  0  0  0
   -0.2079    0.7589    0.0000 O   0  0  0  0  0  0  0  0  0  0  0  0
    0.0553   -3.2010    0.0000 C   0  0  0  0  0  0  0  0  0  0  0  0
    1.5439   -3.3861    0.0000 C   0  0  0  0  0  0  0  0  0  0  0  0
    2.4485   -2.1896    0.0000 O   0  0  0  0  0  0  0  0  0  0  0  0
    2.1278   -4.7678    0.0000 N   0  0  0  0  0  0  0  0  0  0  0  0
    1.8645   -0.8079    0.0000 N   0  0  0  0  0  0  0  0  0  0  0  0
    2.7691    0.3887    0.0000 C   0  0  0  0  0  0  0  0  0  0  0  0
    2.1852    1.7703    0.0000 C   0  0  0  0  0  0  0  0  0  0  0  0
    0.6967    1.9555    0.0000 O   0  0  0  0  0  0  0  0  0  0  0  0
    4.2577    0.2035    0.0000 C   0  0  0  0  0  0  0  0  0  0  0  0
    5.1623    1.4001    0.0000 C   0  0  0  0  0  0  0  0  0  0  0  0
    6.6508    1.2149    0.0000 S   0  0  0  0  0  0  0  0  0  0  0  0
    7.5554    2.4115    0.0000 C   0  0  0  0  0  0  0  0  0  0  0  0
    3.0898    2.9669    0.0000 O   0  0  0  0  0  0  0  0  0  0  0  0
  2  1  1  1
  2  3  1  0
  3  4  2  0
  2  5  1  0
  5  6  1  0
  6  7  1  0
  6  8  1  0
  9 10  1  0
 10 11  1  0
 11 12  2  0
 10 13  1  6
 13 14  1  0
 14 15  2  0
 14 16  1  0
  3  9  1  0
 17 18  1  0
 18 19  1  0
 19 20  2  0
 18 21  1  6
 21 22  1  0
 22 23  1  0
 23 24  1  0
 11 17  1  0
 19 25  1  0
M  END
