# Supplementary material for: Rapid Exploration of the Assembly Chemical Space of Molecular Graphs
Source: J Chem Inf Model. 2025 Dec 7;65(24):13203–14. doi: 10.1021/acs.jcim.5c01964 (PMC12728931; doi:10.1021/acs.jcim.5c01964)
Supplement: Supplementary file 2 [file ci5c01964_si_002.zip › Data/JAO calculations/peptides/HIK.mol]

     RDKit          2D

 28 28  0  0  0  0  0  0  0  0999 V2000
   -4.5323   -1.2478    0.0000 N   0  0  0  0  0  0  0  0  0  0  0  0
   -3.5991   -0.0735    0.0000 C   0  0  0  0  0  0  0  0  0  0  0  0
   -2.1155   -0.2945    0.0000 C   0  0  0  0  0  0  0  0  0  0  0  0
   -1.1822    0.8798    0.0000 O   0  0  0  0  0  0  0  0  0  0  0  0
   -4.1494    1.3219    0.0000 C   0  0  0  0  0  0  0  0  0  0  0  0
   -5.6330    1.5430    0.0000 C   0  0  0  0  0  0  0  0  0  0  0  0
   -6.3262    2.8732    0.0000 N   0  0  0  0  0  0  0  0  0  0  0  0
   -6.6839    0.4727    0.0000 C   0  0  0  0  0  0  0  0  0  0  0  0
   -7.8055    2.6250    0.0000 C   0  0  0  0  0  0  0  0  0  0  0  0
   -8.0266    1.1414    0.0000 N   0  0  0  0  0  0  0  0  0  0  0  0
   -1.5651   -1.6899    0.0000 N   0  0  0  0  0  0  0  0  0  0  0  0
   -0.0815   -1.9110    0.0000 C   0  0  0  0  0  0  0  0  0  0  0  0
    0.8518   -0.7367    0.0000 C   0  0  0  0  0  0  0  0  0  0  0  0
    0.3014    0.6587    0.0000 O   0  0  0  0  0  0  0  0  0  0  0  0
    0.4689   -3.3064    0.0000 C   0  0  0  0  0  0  0  0  0  0  0  0
    1.9525   -3.5275    0.0000 C   0  0  0  0  0  0  0  0  0  0  0  0
   -0.4644   -4.4807    0.0000 C   0  0  0  0  0  0  0  0  0  0  0  0
    0.0859   -5.8761    0.0000 C   0  0  0  0  0  0  0  0  0  0  0  0
    2.3354   -0.9578    0.0000 N   0  0  0  0  0  0  0  0  0  0  0  0
    3.2687    0.2165    0.0000 C   0  0  0  0  0  0  0  0  0  0  0  0
    2.7183    1.6119    0.0000 C   0  0  0  0  0  0  0  0  0  0  0  0
    1.2347    1.8330    0.0000 O   0  0  0  0  0  0  0  0  0  0  0  0
    4.7523   -0.0046    0.0000 C   0  0  0  0  0  0  0  0  0  0  0  0
    5.6856    1.1697    0.0000 C   0  0  0  0  0  0  0  0  0  0  0  0
    7.1692    0.9486    0.0000 C   0  0  0  0  0  0  0  0  0  0  0  0
    8.1025    2.1229    0.0000 C   0  0  0  0  0  0  0  0  0  0  0  0
    9.5861    1.9019    0.0000 N   0  0  0  0  0  0  0  0  0  0  0  0
    3.6516    2.7862    0.0000 O   0  0  0  0  0  0  0  0  0  0  0  0
  2  1  1  1
  2  3  1  0
  3  4  2  0
  2  5  1  0
  5  6  1  0
  6  7  1  0
  7  9  2  0
  9 10  1  0
 10  8  1  0
  8  6  2  0
 12 11  1  6
 12 13  1  0
 13 14  2  0
 12 15  1  0
 15 16  1  1
 15 17  1  0
 17 18  1  0
  3 11  1  0
 19 20  1  0
 20 21  1  0
 21 22  2  0
 20 23  1  6
 23 24  1  0
 24 25  1  0
 25 26  1  0
 26 27  1  0
 13 19  1  0
 21 28  1  0
M  END
