# Supplementary material for: Rapid Exploration of the Assembly Chemical Space of Molecular Graphs
Source: J Chem Inf Model. 2025 Dec 7;65(24):13203–14. doi: 10.1021/acs.jcim.5c01964 (PMC12728931; doi:10.1021/acs.jcim.5c01964)
Supplement: Supplementary file 2 [file ci5c01964_si_002.zip › Data/JAO calculations/peptides/WAY+WYA.mol]

     RDKit          2D

 64 68  0  0  0  0  0  0  0  0999 V2000
    1.8373   -5.6601    0.0000 N   0  0  0  0  0  0  0  0  0  0  0  0
    2.9520   -4.6564    0.0000 C   0  0  0  0  0  0  0  0  0  0  0  0
    4.3786   -5.1199    0.0000 C   0  0  0  0  0  0  0  0  0  0  0  0
    5.4933   -4.1162    0.0000 O   0  0  0  0  0  0  0  0  0  0  0  0
    2.6401   -3.1891    0.0000 C   0  0  0  0  0  0  0  0  0  0  0  0
    1.2135   -2.7256    0.0000 C   0  0  0  0  0  0  0  0  0  0  0  0
   -0.0000   -3.6073    0.0000 C   0  0  0  0  0  0  0  0  0  0  0  0
    0.7500   -1.2990    0.0000 C   0  0  0  0  0  0  0  0  0  0  0  0
   -1.2135   -2.7256    0.0000 N   0  0  0  0  0  0  0  0  0  0  0  0
   -0.7500   -1.2990    0.0000 C   0  0  0  0  0  0  0  0  0  0  0  0
    1.5000    0.0000    0.0000 C   0  0  0  0  0  0  0  0  0  0  0  0
   -1.5000    0.0000    0.0000 C   0  0  0  0  0  0  0  0  0  0  0  0
    0.7500    1.2990    0.0000 C   0  0  0  0  0  0  0  0  0  0  0  0
   -0.7500    1.2990    0.0000 C   0  0  0  0  0  0  0  0  0  0  0  0
    4.6904   -6.5871    0.0000 N   0  0  0  0  0  0  0  0  0  0  0  0
    6.1170   -7.0506    0.0000 C   0  0  0  0  0  0  0  0  0  0  0  0
    7.2317   -6.0469    0.0000 C   0  0  0  0  0  0  0  0  0  0  0  0
    6.9199   -4.5797    0.0000 O   0  0  0  0  0  0  0  0  0  0  0  0
    6.4289   -8.5179    0.0000 C   0  0  0  0  0  0  0  0  0  0  0  0
    8.6583   -6.5105    0.0000 N   0  0  0  0  0  0  0  0  0  0  0  0
    9.7730   -5.5068    0.0000 C   0  0  0  0  0  0  0  0  0  0  0  0
    9.4612   -4.0396    0.0000 C   0  0  0  0  0  0  0  0  0  0  0  0
   10.5759   -3.0359    0.0000 O   0  0  0  0  0  0  0  0  0  0  0  0
   11.1996   -5.9703    0.0000 C   0  0  0  0  0  0  0  0  0  0  0  0
   12.3143   -4.9666    0.0000 C   0  0  0  0  0  0  0  0  0  0  0  0
   13.7409   -5.4301    0.0000 C   0  0  0  0  0  0  0  0  0  0  0  0
   12.0025   -3.4994    0.0000 C   0  0  0  0  0  0  0  0  0  0  0  0
   14.8556   -4.4264    0.0000 C   0  0  0  0  0  0  0  0  0  0  0  0
   13.1172   -2.4957    0.0000 C   0  0  0  0  0  0  0  0  0  0  0  0
   14.5438   -2.9592    0.0000 C   0  0  0  0  0  0  0  0  0  0  0  0
   15.6585   -1.9555    0.0000 O   0  0  0  0  0  0  0  0  0  0  0  0
    8.0346   -3.5760    0.0000 O   0  0  0  0  0  0  0  0  0  0  0  0
    1.8373    7.5511    0.0000 N   0  0  0  0  0  0  0  0  0  0  0  0
    2.9520    8.5548    0.0000 C   0  0  0  0  0  0  0  0  0  0  0  0
    4.3786    8.0913    0.0000 C   0  0  0  0  0  0  0  0  0  0  0  0
    5.4933    9.0950    0.0000 O   0  0  0  0  0  0  0  0  0  0  0  0
    2.6401   10.0220    0.0000 C   0  0  0  0  0  0  0  0  0  0  0  0
    1.2135   10.4856    0.0000 C   0  0  0  0  0  0  0  0  0  0  0  0
   -0.0000    9.6039    0.0000 C   0  0  0  0  0  0  0  0  0  0  0  0
    0.7500   11.9121    0.0000 C   0  0  0  0  0  0  0  0  0  0  0  0
   -1.2135   10.4856    0.0000 N   0  0  0  0  0  0  0  0  0  0  0  0
   -0.7500   11.9121    0.0000 C   0  0  0  0  0  0  0  0  0  0  0  0
    1.5000   13.2112    0.0000 C   0  0  0  0  0  0  0  0  0  0  0  0
   -1.5000   13.2112    0.0000 C   0  0  0  0  0  0  0  0  0  0  0  0
    0.7500   14.5102    0.0000 C   0  0  0  0  0  0  0  0  0  0  0  0
   -0.7500   14.5102    0.0000 C   0  0  0  0  0  0  0  0  0  0  0  0
    4.6904    6.6241    0.0000 N   0  0  0  0  0  0  0  0  0  0  0  0
    6.1170    6.1605    0.0000 C   0  0  0  0  0  0  0  0  0  0  0  0
    7.2317    7.1642    0.0000 C   0  0  0  0  0  0  0  0  0  0  0  0
    6.9199    8.6314    0.0000 O   0  0  0  0  0  0  0  0  0  0  0  0
    6.4289    4.6933    0.0000 C   0  0  0  0  0  0  0  0  0  0  0  0
    7.8555    4.2298    0.0000 C   0  0  0  0  0  0  0  0  0  0  0  0
    8.1673    2.7626    0.0000 C   0  0  0  0  0  0  0  0  0  0  0  0
    8.9702    5.2335    0.0000 C   0  0  0  0  0  0  0  0  0  0  0  0
    9.5939    2.2990    0.0000 C   0  0  0  0  0  0  0  0  0  0  0  0
   10.3968    4.7700    0.0000 C   0  0  0  0  0  0  0  0  0  0  0  0
   10.7086    3.3027    0.0000 C   0  0  0  0  0  0  0  0  0  0  0  0
   12.1352    2.8392    0.0000 O   0  0  0  0  0  0  0  0  0  0  0  0
    8.6583    6.7007    0.0000 N   0  0  0  0  0  0  0  0  0  0  0  0
    9.7730    7.7044    0.0000 C   0  0  0  0  0  0  0  0  0  0  0  0
    9.4612    9.1716    0.0000 C   0  0  0  0  0  0  0  0  0  0  0  0
   10.5759   10.1753    0.0000 O   0  0  0  0  0  0  0  0  0  0  0  0
   11.1996    7.2409    0.0000 C   0  0  0  0  0  0  0  0  0  0  0  0
    8.0346    9.6351    0.0000 O   0  0  0  0  0  0  0  0  0  0  0  0
  2  1  1  0
  2  3  1  0
  3  4  2  0
  2  5  1  0
  5  6  1  0
  6  7  4  0
  6  8  4  0
  7  9  4  0
  8 10  4  0
  8 11  4  0
  9 10  4  0
 10 12  4  0
 11 13  4  0
 12 14  4  0
 13 14  4  0
 15 16  1  0
 16 17  1  0
 17 18  2  0
 16 19  1  0
  3 15  1  0
 20 21  1  0
 21 22  1  0
 22 23  2  0
 21 24  1  0
 24 25  1  0
 25 26  4  0
 26 28  4  0
 28 30  4  0
 30 29  4  0
 29 27  4  0
 27 25  4  0
 30 31  1  0
 17 20  1  0
 22 32  1  0
 34 33  1  0
 34 35  1  0
 35 36  2  0
 34 37  1  0
 37 38  1  0
 38 39  4  0
 38 40  4  0
 39 41  4  0
 40 42  4  0
 40 43  4  0
 41 42  4  0
 42 44  4  0
 43 45  4  0
 44 46  4  0
 45 46  4  0
 47 48  1  0
 48 49  1  0
 49 50  2  0
 48 51  1  0
 51 52  1  0
 52 53  4  0
 53 55  4  0
 55 57  4  0
 57 56  4  0
 56 54  4  0
 54 52  4  0
 57 58  1  0
 35 47  1  0
 59 60  1  0
 60 61  1  0
 61 62  2  0
 60 63  1  0
 49 59  1  0
 61 64  1  0
M  END
