# Supplementary material for: Rapid Exploration of the Assembly Chemical Space of Molecular Graphs
Source: J Chem Inf Model. 2025 Dec 7;65(24):13203–14. doi: 10.1021/acs.jcim.5c01964 (PMC12728931; doi:10.1021/acs.jcim.5c01964)
Supplement: Supplementary file 2 [file ci5c01964_si_002.zip › Data/JAO calculations/peptides/ACD.mol]

     RDKit          2D

 20 19  0  0  0  0  0  0  0  0999 V2000
   -5.1138    2.1672    0.0000 N   0  0  0  0  0  0  0  0  0  0  0  0
   -5.2834    0.6768    0.0000 C   0  0  0  0  0  0  0  0  0  0  0  0
   -4.0775   -0.2153    0.0000 C   0  0  0  0  0  0  0  0  0  0  0  0
   -4.2471   -1.7057    0.0000 O   0  0  0  0  0  0  0  0  0  0  0  0
   -6.6589    0.0785    0.0000 C   0  0  0  0  0  0  0  0  0  0  0  0
   -2.7020    0.3830    0.0000 N   0  0  0  0  0  0  0  0  0  0  0  0
   -1.4961   -0.5091    0.0000 C   0  0  0  0  0  0  0  0  0  0  0  0
   -0.1206    0.0892    0.0000 C   0  0  0  0  0  0  0  0  0  0  0  0
    0.0490    1.5796    0.0000 O   0  0  0  0  0  0  0  0  0  0  0  0
   -1.6657   -1.9995    0.0000 C   0  0  0  0  0  0  0  0  0  0  0  0
   -0.4598   -2.8915    0.0000 S   0  0  0  0  0  0  0  0  0  0  0  0
    1.0853   -0.8029    0.0000 N   0  0  0  0  0  0  0  0  0  0  0  0
    2.4608   -0.2046    0.0000 C   0  0  0  0  0  0  0  0  0  0  0  0
    2.6304    1.2858    0.0000 C   0  0  0  0  0  0  0  0  0  0  0  0
    1.4246    2.1779    0.0000 O   0  0  0  0  0  0  0  0  0  0  0  0
    3.6667   -1.0967    0.0000 C   0  0  0  0  0  0  0  0  0  0  0  0
    5.0422   -0.4984    0.0000 C   0  0  0  0  0  0  0  0  0  0  0  0
    5.2119    0.9920    0.0000 O   0  0  0  0  0  0  0  0  0  0  0  0
    6.2481   -1.3905    0.0000 O   0  0  0  0  0  0  0  0  0  0  0  0
    4.0060    1.8841    0.0000 O   0  0  0  0  0  0  0  0  0  0  0  0
  1  2  1  0
  2  3  1  0
  3  4  2  0
  2  5  1  6
  6  7  1  0
  7  8  1  0
  8  9  2  0
  7 10  1  6
 10 11  1  0
  3  6  1  0
 12 13  1  0
 13 14  1  0
 14 15  2  0
 13 16  1  6
 16 17  1  0
 17 18  2  0
 17 19  1  0
  8 12  1  0
 14 20  1  0
M  END
